# Supplementary material for: Time-course single-cell RNA sequencing reveals transcriptional dynamics and heterogeneity of limbal stem cells derived from human pluripotent stem cells
Source: Cell Biosci. 2021 Jan 23;11:24. doi: 10.1186/s13578-021-00541-4 (PMC7824938; doi:10.1186/s13578-021-00541-4)
Supplement: Supplementary file 2 — Additional file 2: Table S1. List of DEGs between cluster 8 and cluster 0. Table S2. List of DEGs between cluster 7 and cluster 0. Table S3. List of DEGs between cluster 6 and cluster 0. Table S4. List of DEGs between cluster 5 and cluster 0. Table S5. List of DEGs between cluster 7 and cluster 6. Table S6. List of DEGs between cluster 6 and cluster 8. Table S7. List of DEGs between cluster 5 and cluster 8. Table S8. List of DEGs between cluster 6 and cluster 7. Table S9. List of DEGs between cluster 5 and cluster 7. Table S10. List of DEGs between cluster 6 and cluster 5. [file 13578_2021_541_MOESM2_ESM.xlsx]

## Sheet: 8vs0
Table S1 List of DEGs between cluster 8 and cluster 0
Gene	p_val	avg_logFC	pct.1	pct.2	p_val_adj	Upregulated
KIF20A	0	1.54693	0.944	0.08	0	8
NUF2	0	1.54588	0.972	0.11	0	8
NDC80	0	1.4277	0.937	0.093	0	8
KIF14	0	1.41644	0.948	0.076	0	8
KIF2C	0	1.40251	0.93	0.087	0	8
CEP55	0	1.36229	0.93	0.092	0	8
NEK2	0	1.34761	0.916	0.051	0	8
GAS2L3	0	1.14866	0.84	0.044	0	8
ARHGEF39	0	1.08384	0.864	0.084	0	8
CENPA	9.40043e-308	1.87837	0.986	0.15	2.11519e-303	8
DEPDC1	1.76048e-307	1.95637	1	0.162	3.96126e-303	8
CDCA3	4.88022e-303	1.63129	0.972	0.14	1.0981e-298	8
BUB1B	5.0889e-294	1.1122	0.885	0.093	1.14505e-289	8
KNL1	5.20784e-287	1.42069	0.969	0.138	1.17182e-282	8
CKAP2L	1.55063e-286	1.37016	0.934	0.119	3.48908e-282	8
TTK	5.26919e-286	1.06131	0.889	0.099	1.18562e-281	8
PIF1	3.38221e-283	0.77471	0.554	0.02	7.61031e-279	8
KIF18A	4.54279e-277	0.999556	0.756	0.064	1.02217e-272	8
PRC1	2.12807e-276	1.35406	0.969	0.152	4.78836e-272	8
KIF4A	4.28381e-276	1.35311	0.937	0.132	9.639e-272	8
FAM72B	1.21307e-275	0.607714	0.526	0.018	2.72952e-271	8
HJURP	5.19764e-273	1.34585	0.847	0.096	1.16952e-268	8
BUB1	1.30045e-270	1.28684	0.972	0.16	2.92615e-266	8
PBK	1.24119e-263	1.24748	0.913	0.127	2.79279e-259	8
SPAG5	6.07916e-263	1.00794	0.822	0.091	1.36787e-258	8
PRR11	5.24718e-259	1.36059	0.955	0.164	1.18067e-254	8
KIFC1	8.99496e-259	1.326	0.955	0.153	2.02396e-254	8
GTSE1	1.26502e-258	1.55505	0.951	0.169	2.84642e-254	8
NCAPH	3.28846e-257	1.04977	0.871	0.111	7.39935e-253	8
SGO2	5.00766e-257	1.4696	0.965	0.183	1.12677e-252	8
KIF11	3.4105e-253	1.03925	0.829	0.098	7.67396e-249	8
KIF18B	1.08957e-249	0.623787	0.627	0.041	2.45164e-245	8
CDCA2	1.44807e-245	1.52588	0.92	0.163	3.2583e-241	8
GPSM2	2.39294e-245	1.1864	0.93	0.154	5.38435e-241	8
HMMR	1.83203e-244	2.0235	1	0.262	4.12224e-240	8
CDC25C	1.83579e-240	0.698572	0.666	0.053	4.1307e-236	8
TACC3	2.95607e-236	1.42039	0.972	0.214	6.65146e-232	8
CDCA8	1.30301e-233	1.77075	0.99	0.261	2.93189e-229	8
ARHGAP11A	5.17799e-233	1.38877	0.937	0.179	1.1651e-228	8
SPC25	1.04083e-229	0.934451	0.798	0.095	2.34196e-225	8
TROAP	6.45436e-229	1.39958	0.962	0.208	1.4523e-224	8
PLK1	1.25785e-227	2.12486	1	0.32	2.83029e-223	8
PIMREG	1.4548e-227	1.23352	0.847	0.14	3.27345e-223	8
RACGAP1	7.39069e-225	1.32273	0.962	0.213	1.66298e-220	8
DLGAP5	2.50138e-222	1.72874	0.986	0.274	5.62836e-218	8
ASPM	4.65944e-220	2.10309	0.997	0.323	1.04842e-215	8
SAPCD2	9.95112e-220	0.453769	0.394	0.01	2.2391e-215	8
AURKB	1.21427e-217	1.44584	0.983	0.251	2.73222e-213	8
NCAPG	2.53088e-216	1.27293	0.955	0.204	5.69473e-212	8
OIP5	6.00449e-211	0.954264	0.836	0.135	1.35107e-206	8
AURKA	9.6404e-210	1.94683	0.99	0.335	2.16919e-205	8
CCNA2	5.86715e-209	1.98514	1	0.383	1.32017e-204	8
NUSAP1	1.98248e-208	1.79952	0.983	0.319	4.46078e-204	8
MXD3	9.12111e-207	1.05872	0.753	0.105	2.05234e-202	8
SHCBP1	1.91407e-206	0.77089	0.728	0.087	4.30684e-202	8
CENPE	1.73274e-205	1.5616	0.965	0.265	3.89885e-201	8
CDKN3	4.09684e-205	1.85582	1	0.375	9.21829e-201	8
CDC20	3.39777e-201	2.19437	1	0.406	7.64531e-197	8
CCNF	3.6808e-198	0.899266	0.76	0.111	8.28216e-194	8
ANLN	1.30565e-197	1.62647	0.983	0.304	2.93784e-193	8
FAM83D	2.58312e-197	1.29318	0.895	0.192	5.81228e-193	8
MKI67	2.30302e-196	2.12023	1	0.412	5.18203e-192	8
SGO1	4.39381e-195	1.10375	0.899	0.199	9.88652e-191	8
DEPDC1B	1.05728e-193	0.998422	0.812	0.146	2.37898e-189	8
TOP2A	3.03483e-192	2.27737	0.99	0.403	6.82868e-188	8
IQGAP3	1.807e-191	0.773565	0.725	0.095	4.06592e-187	8
INCENP	6.59047e-187	0.986463	0.801	0.14	1.48292e-182	8
CCNB2	4.74449e-186	1.62874	0.993	0.402	1.06756e-181	8
TNFAIP8L1	3.31102e-185	0.863297	0.735	0.113	7.45014e-181	8
CCNB1	4.03135e-185	2.17432	1	0.54	9.07095e-181	8
TPX2	5.27406e-185	2.17372	1	0.577	1.18672e-180	8
CENPF	6.67011e-181	2.30052	1	0.583	1.50084e-176	8
KNSTRN	1.95943e-180	1.36511	0.979	0.381	4.4089e-176	8
NEIL3	8.50194e-178	0.547246	0.551	0.051	1.91302e-173	8
KIF23	1.54992e-176	1.41999	0.976	0.323	3.48746e-172	8
SKA1	6.67556e-173	0.668065	0.672	0.089	1.50207e-168	8
UBE2C	3.20649e-172	2.70711	0.99	0.5	7.21492e-168	8
BIRC5	5.44531e-171	1.63846	1	0.547	1.22525e-166	8
POC1A	7.40203e-171	0.867488	0.892	0.198	1.66553e-166	8
KIF20B	3.80843e-170	1.47188	0.993	0.483	8.56935e-166	8
CKS2	4.08064e-170	1.83758	1	0.984	9.18184e-166	8
PTTG1	4.99567e-166	1.95011	1	0.711	1.12408e-161	8
KPNA2	2.17789e-165	1.78414	1	0.944	4.90047e-161	8
CKAP2	2.89456e-165	1.49301	0.993	0.593	6.51304e-161	8
BORA	8.06406e-165	0.742499	0.711	0.116	1.81449e-160	8
UBE2S	5.17203e-164	1.68969	1	0.76	1.16376e-159	8
CIT	5.91481e-164	0.869454	0.798	0.156	1.33089e-159	8
CIP2A	3.85823e-163	0.762294	0.756	0.131	8.68139e-159	8
APOLD1	1.29683e-161	0.37464	0.341	0.014	2.91799e-157	8
HMGB2	6.37319e-160	1.86122	1	0.723	1.43403e-155	8
CKS1B	8.30721e-160	1.53145	1	0.91	1.8692e-155	8
TRIM59	4.78569e-159	0.662504	0.683	0.106	1.07683e-154	8
ARL6IP1	1.47775e-157	1.45987	1	0.811	3.32509e-153	8
SKA3	2.19352e-157	0.636719	0.652	0.093	4.93565e-153	8
CDC25B	2.79881e-157	1.01426	0.923	0.269	6.2976e-153	8
SMC4	2.40717e-155	1.35003	1	0.615	5.41638e-151	8
KIF15	5.49225e-155	0.536621	0.537	0.058	1.23581e-150	8
CCDC18	2.00313e-152	0.796559	0.784	0.161	4.50724e-148	8
ECT2	8.36894e-151	1.15646	0.937	0.37	1.88309e-146	8
MTFR2	1.3559e-150	0.57339	0.61	0.083	3.05092e-146	8
CDK1	1.89559e-146	1.966	0.913	0.396	4.26526e-142	8
NDE1	3.23774e-146	1.05724	0.969	0.416	7.28524e-142	8
MAD2L1	1.18336e-145	1.15074	0.979	0.452	2.66268e-141	8
TRIP13	1.43444e-144	0.774676	0.812	0.177	3.22764e-140	8
JPT1	2.22043e-144	1.04866	1	0.998	4.99618e-140	8
PHF19	2.19529e-140	1.22699	0.962	0.489	4.93961e-136	8
HMGB1	2.85426e-138	0.841389	1	1	6.42237e-134	8
CDKN2C	4.19443e-137	0.456795	0.404	0.034	9.43789e-133	8
NUCKS1	3.65569e-136	0.864603	1	0.998	8.22566e-132	8
PSRC1	4.28384e-136	1.27721	0.955	0.475	9.63907e-132	8
SCLT1	7.75048e-136	0.863097	0.815	0.219	1.74393e-131	8
CALM2	1.03021e-135	0.870489	1	1	2.31808e-131	8
KIF22	2.3874e-135	1.12382	0.983	0.603	5.3719e-131	8
ESPL1	3.28757e-135	0.430794	0.467	0.049	7.39736e-131	8
CENPW	2.357e-134	1.13025	1	0.655	5.30348e-130	8
TUBA1C	5.0929e-133	1.14827	1	0.992	1.14595e-128	8
TUBB4B	2.15085e-132	1.24983	1	0.974	4.83963e-128	8
H2AFX	3.17885e-132	1.19226	0.997	0.75	7.15272e-128	8
ASF1B	1.88197e-131	0.655477	0.725	0.142	4.23463e-127	8
LMNB1	4.35043e-130	1.09163	0.965	0.474	9.78891e-126	8
CKAP5	2.97743e-129	1.03046	1	0.867	6.69952e-125	8
H2AFZ	4.93809e-129	0.774572	1	1	1.11112e-124	8
HMGN2	9.70584e-129	0.919189	1	0.996	2.18391e-124	8
FOXM1	2.01767e-128	0.960194	0.948	0.403	4.53996e-124	8
MZT1	5.25899e-128	0.9685	1	0.847	1.18333e-123	8
MIS18BP1	5.18049e-126	1.04221	0.979	0.675	1.16566e-121	8
RAD21	1.34095e-124	0.9355	1	0.939	3.01727e-120	8
HMGB3	5.35017e-124	0.884834	1	0.976	1.20384e-119	8
HP1BP3	4.58168e-123	0.794078	1	0.987	1.03092e-118	8
TRAIP	9.10551e-123	0.413991	0.488	0.061	2.04883e-118	8
WDR62	9.70056e-123	0.52936	0.533	0.078	2.18272e-118	8
SPC24	1.72172e-122	0.600416	0.648	0.12	3.87403e-118	8
NCAPD2	6.04974e-122	0.939546	0.948	0.436	1.36125e-117	8
REEP4	1.92808e-121	0.932205	0.927	0.415	4.33837e-117	8
DBF4	2.96768e-121	1.09591	0.937	0.529	6.67757e-117	8
H2AFV	1.69078e-118	0.726211	1	0.998	3.80442e-114	8
CENPN	2.89826e-118	0.941616	0.983	0.592	6.52138e-114	8
DTYMK	1.1043e-115	0.87502	0.997	0.83	2.48478e-111	8
RNF26	5.55107e-111	0.877214	0.969	0.638	1.24905e-106	8
PARPBP	6.53657e-111	0.612154	0.62	0.126	1.47079e-106	8
STIL	1.64829e-110	0.590979	0.62	0.122	3.70882e-106	8
TICRR	2.29438e-110	0.385987	0.401	0.044	5.16259e-106	8
CNTRL	2.33543e-110	0.6078	0.631	0.131	5.25495e-106	8
STMN1	5.09734e-110	0.69262	1	1	1.14695e-105	8
G2E3	1.92259e-109	0.902903	0.909	0.437	4.32602e-105	8
RRM2	6.82068e-109	0.517812	0.585	0.102	1.53472e-104	8
AC091057.6	7.83479e-109	0.423231	0.411	0.049	1.76291e-104	8
DIAPH3	1.10956e-106	0.974641	0.99	0.688	2.49662e-102	8
DBF4B	2.15681e-106	0.480974	0.551	0.098	4.85305e-102	8
RHEB	9.94207e-106	0.610498	1	0.998	2.23706e-101	8
RCCD1	1.23385e-105	0.625949	0.683	0.166	2.77629e-101	8
CEP128	1.82048e-105	0.484348	0.568	0.103	4.09626e-101	8
SPDL1	1.82444e-104	0.861065	0.899	0.409	4.10517e-100	8
PKMYT1	8.08181e-103	0.787911	0.889	0.327	1.81849e-98	8
NEURL1B	4.09554e-102	0.410141	0.408	0.052	9.21538e-98	8
CEP70	5.49608e-102	0.652884	0.735	0.205	1.23667e-97	8
C21orf58	7.95536e-101	0.506207	0.551	0.103	1.79003e-96	8
KIF5B	1.62172e-100	0.593422	1	0.999	3.64903e-96	8
RAD51AP1	3.69669e-98	0.641262	0.742	0.203	8.31792e-94	8
MASTL	2.40384e-97	0.501318	0.679	0.158	5.40887e-93	8
CENPK	3.30833e-97	0.803821	0.955	0.514	7.44408e-93	8
UBE2T	7.46793e-96	0.761333	0.847	0.322	1.68036e-91	8
CENPU	5.75828e-95	0.74066	0.927	0.445	1.29567e-90	8
ERCC6L	1.28928e-94	0.333074	0.39	0.049	2.901e-90	8
BRCA2	1.50047e-94	0.677474	0.732	0.206	3.37621e-90	8
TK1	1.58359e-94	0.796815	0.962	0.482	3.56323e-90	8
CRNDE	2.09737e-94	0.786667	0.854	0.344	4.7193e-90	8
CDCA5	2.63099e-94	0.643321	0.753	0.229	5.91998e-90	8
SKA2	3.58437e-94	0.696009	0.997	0.931	8.0652e-90	8
RTKN2	2.33328e-93	0.478221	0.477	0.083	5.25011e-89	8
BCL2L12	7.14934e-93	0.675046	0.986	0.769	1.60867e-88	8
HAUS8	2.47898e-92	0.549354	0.69	0.181	5.57795e-88	8
TUBA1B	5.4661e-92	0.857939	1	0.999	1.22993e-87	8
BLM	5.78863e-92	0.441401	0.551	0.107	1.3025e-87	8
HYLS1	1.02361e-90	0.534696	0.544	0.116	2.30322e-86	8
RAN	1.19436e-90	0.455231	1	1	2.68743e-86	8
SMC2	7.02794e-90	0.75406	0.955	0.628	1.58136e-85	8
GEN1	1.16446e-89	0.502914	0.575	0.126	2.62015e-85	8
MYEF2	1.90532e-89	0.658795	0.704	0.208	4.28717e-85	8
PLK4	5.1549e-89	0.465775	0.498	0.095	1.1599e-84	8
SASS6	1.78273e-88	0.478068	0.596	0.135	4.01132e-84	8
BUB3	2.95584e-88	0.788396	0.993	0.884	6.65092e-84	8
ANP32E	2.31254e-87	0.799647	0.99	0.887	5.20346e-83	8
ESCO2	2.45156e-87	0.365637	0.425	0.066	5.51626e-83	8
FANCD2	2.54227e-87	0.50823	0.634	0.156	5.72035e-83	8
TMPO	3.51151e-87	0.786251	0.986	0.766	7.90126e-83	8
EMC9	2.86103e-85	0.691236	0.909	0.485	6.43761e-81	8
FANCI	1.08698e-84	0.605745	0.798	0.274	2.44582e-80	8
CENPJ	4.63907e-84	0.570756	0.686	0.198	1.04384e-79	8
ARHGAP19	5.77726e-84	0.297417	0.338	0.042	1.29994e-79	8
NCAPG2	2.52134e-83	0.591496	0.7	0.212	5.67327e-79	8
ZWINT	2.28085e-81	0.668534	0.84	0.365	5.13215e-77	8
LSM5	2.57828e-81	0.548656	1	0.976	5.80138e-77	8
DEK	6.74864e-81	0.587739	1	0.991	1.51851e-76	8
LSM4	6.88247e-81	0.473835	1	1	1.54862e-76	8
DLEU2	6.38469e-80	0.417667	0.463	0.09	1.43662e-75	8
MELK	6.55123e-80	0.711505	0.857	0.404	1.47409e-75	8
ODF2	2.72804e-79	0.704156	0.878	0.423	6.13836e-75	8
DDIAS	9.09571e-78	0.289762	0.324	0.042	2.04663e-73	8
SUV39H1	7.07279e-76	0.38095	0.491	0.106	1.59145e-71	8
CENPI	7.84309e-76	0.365105	0.394	0.067	1.76477e-71	8
RANGAP1	3.27358e-75	0.649321	0.965	0.657	7.36588e-71	8
SUN2	6.99005e-75	0.622097	0.77	0.296	1.57283e-70	8
SFPQ	1.03667e-74	0.614112	1	0.981	2.33261e-70	8
BRD8	2.06228e-74	0.546058	0.686	0.225	4.64033e-70	8
NSD2	2.10418e-73	0.659308	0.955	0.699	4.7346e-69	8
CENPL	7.63677e-73	0.443891	0.523	0.127	1.71835e-68	8
FBXO5	1.51076e-72	0.894978	0.711	0.276	3.39937e-68	8
RFC3	3.40293e-72	0.404619	0.592	0.155	7.65694e-68	8
KMT5A	3.82376e-72	0.5357	0.704	0.239	8.60385e-68	8
NUDCD2	5.027e-72	0.568656	0.997	0.936	1.13113e-67	8
CENPO	1.05931e-71	0.467867	0.627	0.182	2.38356e-67	8
CENPH	5.11184e-71	0.631241	0.92	0.569	1.15021e-66	8
CENPM	1.17772e-70	0.552968	0.7	0.241	2.64999e-66	8
CALM3	1.23545e-70	0.482626	1	0.998	2.77989e-66	8
ISCA2	1.51611e-70	0.554478	0.99	0.927	3.4114e-66	8
LBR	1.95399e-70	0.679912	0.951	0.7	4.39668e-66	8
HNRNPDL	2.01945e-70	0.450586	1	1	4.54397e-66	8
RHNO1	2.09724e-69	0.629477	0.927	0.655	4.719e-65	8
TTF2	2.1374e-68	0.609888	0.812	0.37	4.80937e-64	8
LMNB2	2.57941e-68	0.685435	0.902	0.585	5.80394e-64	8
MPHOSPH9	3.10981e-68	0.464824	0.603	0.176	6.99739e-64	8
COX17	5.51226e-68	0.498382	1	0.993	1.24031e-63	8
CBX5	9.5405e-68	0.586515	0.993	0.936	2.14671e-63	8
CEP44	4.19355e-67	0.495981	0.69	0.236	9.4359e-63	8
BRCA1	1.03488e-66	0.433061	0.578	0.154	2.32859e-62	8
EME1	1.31694e-66	0.338513	0.359	0.063	2.96325e-62	8
CDKN2D	3.31229e-66	0.538279	0.704	0.254	7.45299e-62	8
YWHAH	5.174e-66	0.451365	1	0.997	1.1642e-61	8
TYMS	1.11168e-65	0.696072	0.979	0.799	2.50139e-61	8
PTGES3	2.2243e-65	0.404915	1	1	5.00489e-61	8
ORC6	6.67397e-65	0.621265	0.913	0.554	1.50171e-60	8
VRK1	6.35008e-64	0.521682	0.826	0.359	1.42883e-59	8
DYNLL1	1.05064e-63	0.469843	1	1	2.36405e-59	8
CNIH4	1.84078e-63	0.449209	1	0.997	4.14194e-59	8
MND1	2.40827e-63	0.446855	0.592	0.182	5.41884e-59	8
C5orf34	4.73563e-63	0.290703	0.334	0.057	1.06556e-58	8
HNRNPA2B1	6.01705e-63	0.466363	1	1	1.3539e-58	8
EZH2	8.68962e-63	0.623161	0.812	0.448	1.95525e-58	8
RBMX	1.20249e-62	0.513518	1	0.975	2.70572e-58	8
NDC1	3.13673e-62	0.452207	0.641	0.217	7.05796e-58	8
HASPIN	3.26579e-62	0.318669	0.338	0.059	7.34836e-58	8
ESRP1	8.33199e-62	0.642086	0.916	0.693	1.87478e-57	8
LSM3	1.49653e-61	0.469162	0.997	0.965	3.36733e-57	8
H3F3B	1.60643e-61	0.362763	1	1	3.61463e-57	8
TRIM69	1.6819e-61	0.414396	0.53	0.15	3.78444e-57	8
PTMS	2.27266e-61	0.361048	1	1	5.11372e-57	8
FAAH	1.61846e-59	0.48443	0.61	0.205	3.64169e-55	8
NCAPD3	1.76661e-59	0.507917	0.672	0.247	3.97504e-55	8
NEAT1	3.44289e-59	-1.0259	0.983	0.996	7.74684e-55	0
CENPC	4.0814e-59	0.57806	0.735	0.313	9.18356e-55	8
EFCAB11	4.66099e-59	0.527964	0.753	0.329	1.04877e-54	8
CNTROB	5.1552e-59	0.433632	0.585	0.188	1.15997e-54	8
C17orf53	7.76234e-59	0.287035	0.394	0.082	1.7466e-54	8
HMG20B	1.02985e-58	0.52825	1	0.981	2.31726e-54	8
CMC2	1.46739e-58	0.558445	0.993	0.931	3.30176e-54	8
DDX39A	1.476e-58	0.604631	0.962	0.79	3.32115e-54	8
RPL39L	2.24522e-58	0.604147	0.962	0.787	5.05196e-54	8
TUBB	3.65708e-58	0.404936	1	1	8.22879e-54	8
RNASEH2A	1.01295e-57	0.574488	0.92	0.626	2.27925e-53	8
KIAA0586	3.01662e-57	0.431007	0.554	0.176	6.78769e-53	8
CEP57L1	4.00065e-57	0.485323	0.697	0.278	9.00187e-53	8
UACA	9.06874e-57	0.73263	0.951	0.767	2.04056e-52	8
TEDC1	1.5792e-56	0.284225	0.317	0.057	3.55335e-52	8
NUP35	5.21226e-56	0.349856	0.446	0.114	1.17281e-51	8
CCDC77	7.63213e-56	0.345407	0.404	0.094	1.71731e-51	8
UBALD2	9.15958e-56	0.48148	0.477	0.136	2.061e-51	8
CDC27	1.37616e-55	0.603552	0.895	0.654	3.09649e-51	8
CDK5RAP2	2.36785e-55	0.546065	0.819	0.427	5.32789e-51	8
TESMIN	2.81233e-55	0.440707	0.659	0.241	6.32802e-51	8
TAF5	3.30945e-55	0.336869	0.47	0.125	7.44659e-51	8
WBP11	3.99388e-55	0.484085	0.993	0.902	8.98663e-51	8
MARCKS	5.9952e-55	0.522791	1	0.977	1.34898e-50	8
POLQ	9.00423e-55	0.309203	0.366	0.077	2.02604e-50	8
PSIP1	9.10074e-55	0.542106	0.976	0.868	2.04776e-50	8
MIIP	1.11236e-54	0.55597	0.93	0.778	2.50293e-50	8
GMNN	1.14286e-54	0.543493	0.916	0.638	2.57155e-50	8
LMO7	3.51853e-54	0.499296	0.488	0.143	7.91705e-50	8
SMTN	3.72776e-54	0.502195	0.683	0.269	8.38782e-50	8
USP1	4.00074e-54	0.532015	0.955	0.763	9.00207e-50	8
CDK19	4.93165e-54	0.426963	0.624	0.228	1.10967e-49	8
FANCG	7.95625e-54	0.438635	0.627	0.221	1.79024e-49	8
VANGL1	8.7219e-54	0.563609	0.815	0.421	1.96252e-49	8
MIS18A	7.70849e-53	0.509194	0.843	0.509	1.73449e-48	8
CEP78	1.31444e-52	0.534933	0.861	0.557	2.95763e-48	8
HNRNPH3	1.55195e-52	0.480648	0.997	0.976	3.49204e-48	8
ATAD5	2.01205e-52	0.41635	0.634	0.23	4.52731e-48	8
CCDC150	4.75103e-52	0.259593	0.314	0.06	1.06903e-47	8
LSM8	4.76101e-52	0.430617	0.99	0.971	1.07127e-47	8
EXOSC8	5.22882e-52	0.507235	0.958	0.735	1.17654e-47	8
VDAC3	1.06184e-51	0.480832	0.993	0.944	2.38924e-47	8
USP13	1.50764e-51	0.33802	0.456	0.126	3.39233e-47	8
ZMYM1	2.28323e-51	0.507652	0.711	0.31	5.1375e-47	8
MORF4L2	6.34664e-51	0.387399	1	1	1.42806e-46	8
CBX1	1.0127e-50	0.439993	0.997	0.983	2.27867e-46	8
PCNT	1.02725e-50	0.5	0.725	0.307	2.31141e-46	8
ZGRF1	2.03613e-50	0.303779	0.369	0.085	4.58149e-46	8
GINS1	2.17163e-50	0.411727	0.624	0.224	4.88638e-46	8
PIN1	2.94215e-50	0.388865	1	0.984	6.62014e-46	8
CCDC34	5.01703e-50	0.515798	0.854	0.516	1.12888e-45	8
BRIP1	1.15715e-49	0.368485	0.467	0.133	2.60371e-45	8
COX8A	1.56754e-49	0.311151	1	1	3.52713e-45	8
GINS4	3.30755e-49	0.317032	0.429	0.114	7.44233e-45	8
DCAF7	9.72258e-49	0.491173	0.979	0.918	2.18768e-44	8
GRK6	1.33924e-48	0.348635	0.463	0.136	3.01344e-44	8
KHDRBS1	2.58893e-48	0.366359	1	0.994	5.82534e-44	8
RANBP1	2.93809e-48	0.395714	0.997	0.998	6.61099e-44	8
ANP32B	4.42536e-48	0.373988	1	0.999	9.95751e-44	8
H1FX	4.79366e-48	0.57334	0.962	0.804	1.07862e-43	8
EEF1AKMT2	6.863e-48	0.408058	0.659	0.269	1.54424e-43	8
ZNF695	1.33544e-47	0.275604	0.369	0.088	3.00487e-43	8
C1orf112	2.17562e-47	0.308727	0.467	0.136	4.89535e-43	8
RAD54L	2.28482e-47	0.297638	0.415	0.107	5.14107e-43	8
HIRIP3	2.96176e-47	0.455052	0.672	0.289	6.66425e-43	8
UHRF1	4.70826e-47	0.345312	0.599	0.204	1.05941e-42	8
SLC7A11	4.72024e-47	0.499831	0.401	0.107	1.0621e-42	8
EXPH5	8.61992e-47	0.594004	0.822	0.489	1.93957e-42	8
ERH	1.10762e-46	0.308203	1	1	2.49225e-42	8
C4orf46	1.34395e-46	0.421548	0.634	0.251	3.02402e-42	8
PKN3	1.41418e-46	0.286379	0.387	0.099	3.18204e-42	8
GOT1	1.65431e-46	0.561184	0.899	0.609	3.72237e-42	8
C18orf54	3.12933e-46	0.314616	0.39	0.103	7.04131e-42	8
DZIP3	7.03779e-46	0.455357	0.676	0.291	1.58357e-41	8
CHTF18	8.10008e-46	0.371237	0.571	0.205	1.8226e-41	8
KPNB1	7.79859e-45	0.361389	1	0.991	1.75476e-40	8
TUBG1	1.37929e-44	0.469249	0.986	0.87	3.10353e-40	8
SOGA1	1.42343e-44	0.518726	0.697	0.343	3.20287e-40	8
HNRNPR	1.92081e-44	0.394975	1	0.984	4.32201e-40	8
APOE	4.0677e-44	-0.46738	1	1	9.15274e-40	0
CEP85	5.61377e-44	0.474543	0.533	0.192	1.26315e-39	8
SUV39H2	7.06296e-44	0.405511	0.617	0.248	1.58924e-39	8
NEMP1	7.91835e-44	0.360205	0.53	0.185	1.78171e-39	8
CHEK2	8.64801e-44	0.30714	0.429	0.126	1.94589e-39	8
RAD54B	9.51542e-44	0.318363	0.453	0.137	2.14106e-39	8
CEP152	1.03571e-43	0.30836	0.411	0.118	2.33045e-39	8
DAZAP1	1.70437e-43	0.448617	0.895	0.7	3.835e-39	8
XRCC2	1.75637e-43	0.255787	0.317	0.071	3.95202e-39	8
AUNIP	2.89619e-43	0.3079	0.436	0.13	6.51671e-39	8
MDC1	3.22688e-43	0.448369	0.78	0.386	7.2608e-39	8
RFC5	5.20863e-43	0.334589	0.568	0.202	1.17199e-38	8
ARHGAP33	5.55265e-43	0.282045	0.352	0.089	1.2494e-38	8
ATAD2	6.89671e-43	0.392331	0.756	0.355	1.55183e-38	8
DSCC1	8.25287e-43	0.265432	0.411	0.113	1.85698e-38	8
E2F7	8.87518e-43	0.305568	0.394	0.106	1.997e-38	8
SMC1A	1.78073e-42	0.465867	0.958	0.859	4.00681e-38	8
KCTD9	2.24468e-42	0.438895	0.725	0.356	5.05076e-38	8
CCSAP	2.62864e-42	0.355163	0.568	0.215	5.9147e-38	8
SS18	5.91277e-42	0.417041	0.979	0.861	1.33043e-37	8
LRR1	6.17282e-42	0.46863	0.777	0.468	1.38895e-37	8
NSUN7	8.29684e-42	0.432151	0.627	0.277	1.86687e-37	8
CSE1L	1.07851e-41	0.465343	0.882	0.648	2.42675e-37	8
UBE2I	1.38648e-41	0.324002	1	1	3.11972e-37	8
MDFIC	1.4415e-41	0.286611	0.453	0.141	3.24353e-37	8
HNRNPUL1	2.27717e-41	0.355379	0.997	0.983	5.12385e-37	8
PCLAF	3.06986e-41	0.352653	0.533	0.19	6.90749e-37	8
CEP135	3.21781e-41	0.342201	0.481	0.163	7.24039e-37	8
PPP2R5D	5.07552e-41	0.469749	0.857	0.547	1.14204e-36	8
SMC3	5.07644e-41	0.435262	0.976	0.864	1.14225e-36	8
SPA17	8.06565e-41	0.317772	0.467	0.153	1.81485e-36	8
CLSPN	9.29549e-41	0.395254	0.777	0.407	2.09158e-36	8
PLIN3	1.96311e-40	0.411553	0.997	0.949	4.4172e-36	8
FUBP1	2.83479e-40	0.467979	0.895	0.65	6.37857e-36	8
MYBL2	7.85449e-40	0.461173	0.753	0.431	1.76734e-35	8
CEP131	8.26686e-40	0.28431	0.449	0.145	1.86013e-35	8
ZWILCH	1.72214e-39	0.421129	0.728	0.38	3.87498e-35	8
GUCY1B1	2.04397e-39	0.511508	0.596	0.252	4.59913e-35	8
PPIH	2.28667e-39	0.411547	0.955	0.82	5.14524e-35	8
CENPP	3.06683e-39	0.26399	0.383	0.109	6.90067e-35	8
DNAJC9	4.04627e-39	0.423762	0.951	0.791	9.1045e-35	8
UBE2D2	4.9113e-39	0.268248	1	1	1.10509e-34	8
RGS9	6.65856e-39	0.388701	0.69	0.317	1.49824e-34	8
TPRKB	8.96709e-39	0.422132	0.93	0.751	2.01768e-34	8
TIMM10	1.48892e-38	0.384093	0.986	0.905	3.35021e-34	8
TIMELESS	1.72995e-38	0.444125	0.732	0.406	3.89255e-34	8
FOPNL	3.81305e-38	0.449459	0.847	0.615	8.57975e-34	8
COQ2	4.25622e-38	0.383764	0.676	0.322	9.57691e-34	8
NUDT1	4.75561e-38	0.421077	0.927	0.744	1.07006e-33	8
MLLT11	8.06415e-38	-0.443596	0.993	0.998	1.81451e-33	0
C2orf69	8.20761e-38	0.401555	0.659	0.31	1.84679e-33	8
SPATA5	8.67379e-38	0.28311	0.415	0.129	1.95169e-33	8
BANF1	1.17227e-37	0.281428	1	1	2.63771e-33	8
CEP192	1.39881e-37	0.386032	0.578	0.242	3.14745e-33	8
RBBP7	1.75635e-37	0.356283	1	0.983	3.95196e-33	8
UBL7-AS1	1.88507e-37	0.358661	0.627	0.273	4.2416e-33	8
HNRNPA3	2.15922e-37	0.371425	1	0.995	4.85846e-33	8
ZNF519	2.51991e-37	0.315576	0.456	0.155	5.67005e-33	8
GAS2L1	2.90236e-37	0.385071	0.627	0.28	6.53059e-33	8
WEE1	7.22706e-37	0.424607	0.777	0.448	1.62616e-32	8
SNRPB	8.77975e-37	0.312121	0.997	0.998	1.97553e-32	8
GEMIN2	9.82416e-37	0.340033	0.666	0.301	2.21054e-32	8
POC5	1.71743e-36	0.352926	0.523	0.208	3.86438e-32	8
MRPL51	1.88575e-36	0.269723	1	1	4.24313e-32	8
CDKN1A	2.35187e-36	-0.859482	0.92	0.983	5.29194e-32	0
WRAP53	2.71405e-36	0.282058	0.46	0.157	6.10689e-32	8
UQCC2	3.58646e-36	0.335332	1	0.993	8.06989e-32	8
TCEA1	7.68971e-36	0.436433	1	0.996	1.73026e-31	8
KNTC1	8.20639e-36	0.286113	0.449	0.152	1.84652e-31	8
RUVBL2	1.20653e-35	0.408835	0.976	0.868	2.71481e-31	8
GABPB1	1.31182e-35	0.360611	0.603	0.266	2.95174e-31	8
GTF2A2	1.68091e-35	0.315234	1	0.999	3.78222e-31	8
CYCS	4.07656e-35	0.350206	0.997	0.993	9.17266e-31	8
OAZ1	5.76859e-35	0.256699	1	1	1.29799e-30	8
RAD23A	1.30714e-34	0.319627	0.997	0.997	2.94121e-30	8
FZR1	1.66192e-34	0.395972	0.749	0.417	3.7395e-30	8
SNRPD1	1.91325e-34	0.335013	1	0.993	4.30499e-30	8
RFWD3	2.0989e-34	0.337753	0.547	0.225	4.72273e-30	8
HSPB8	2.40971e-34	-0.634657	0.871	0.96	5.42208e-30	0
RRM1	2.5954e-34	0.392496	0.892	0.636	5.83991e-30	8
CCT5	3.58619e-34	0.366791	1	0.982	8.06928e-30	8
FTL	4.95693e-34	-0.320936	1	1	1.11536e-29	0
CHCHD2	6.58353e-34	0.290899	0.979	0.98	1.48136e-29	8
TCIM	6.9529e-34	-0.533107	0.948	0.991	1.56447e-29	0
PPP2R5E	8.08344e-34	0.39746	0.965	0.871	1.81885e-29	8
DNA2	8.75573e-34	0.256786	0.307	0.083	1.97013e-29	8
CCDC88A	2.1326e-33	0.488657	0.878	0.705	4.79857e-29	8
AP1S3	2.32101e-33	0.338091	0.512	0.201	5.22249e-29	8
PHF7	2.49384e-33	0.269905	0.366	0.115	5.61139e-29	8
SAP30	2.51062e-33	0.26268	0.321	0.092	5.64915e-29	8
CBX3	2.68918e-33	0.282719	1	0.995	6.05092e-29	8
PSMC3IP	3.04073e-33	0.290448	0.463	0.166	6.84194e-29	8
UBTF	3.55226e-33	0.442427	0.843	0.618	7.99295e-29	8
NIF3L1	3.80188e-33	0.383299	0.721	0.395	8.55461e-29	8
EIF4E	6.61248e-33	0.3393	0.993	0.93	1.48787e-28	8
HAGH	6.76007e-33	0.395545	0.955	0.861	1.52108e-28	8
ACTL6A	1.5045e-32	0.409285	0.913	0.739	3.38527e-28	8
KATNA1	1.92896e-32	0.350583	0.7	0.353	4.34036e-28	8
AURKAIP1	2.89735e-32	0.25393	1	1	6.51932e-28	8
SAE1	7.31202e-32	0.373105	0.993	0.915	1.64528e-27	8
CDKN1B	1.51945e-31	0.417641	0.753	0.435	3.41892e-27	8
EEF2	1.96905e-31	-0.299677	1	1	4.43057e-27	0
CDT1	2.28731e-31	0.342091	0.523	0.218	5.14669e-27	8
CDCA4	2.36687e-31	0.414342	0.861	0.702	5.3257e-27	8
NDUFAF3	2.97973e-31	0.315606	1	0.992	6.70469e-27	8
HDGF	3.13764e-31	0.361903	0.948	0.844	7.05999e-27	8
PPP2R5C	3.55114e-31	0.392645	0.805	0.552	7.99041e-27	8
ZNF93	4.97573e-31	0.362783	0.697	0.366	1.11959e-26	8
GGH	5.31301e-31	0.385607	0.976	0.887	1.19548e-26	8
CENPQ	5.73374e-31	0.259938	0.415	0.146	1.29015e-26	8
NUP37	6.36191e-31	0.396756	0.794	0.513	1.43149e-26	8
CACYBP	7.07886e-31	0.335526	0.997	0.956	1.59281e-26	8
MED7	8.14035e-31	0.294609	0.571	0.255	1.83166e-26	8
METTL4	9.26437e-31	0.276421	0.505	0.205	2.08458e-26	8
AKIRIN2	1.00654e-30	0.384512	0.937	0.825	2.26482e-26	8
THOC3	1.0367e-30	0.319562	0.976	0.929	2.33267e-26	8
MDK	1.18735e-30	-0.291291	1	1	2.67165e-26	0
BARD1	1.21431e-30	0.448015	0.728	0.464	2.73231e-26	8
ASXL1	1.48396e-30	0.380936	0.805	0.493	3.33907e-26	8
SNRPC	2.88748e-30	0.268023	1	0.996	6.49713e-26	8
KDM6A	3.03348e-30	0.574133	0.895	0.733	6.82563e-26	8
UNG	3.90768e-30	-0.450972	0.233	0.58	8.79267e-26	0
CCDC85C	5.13237e-30	0.317467	0.627	0.3	1.15483e-25	8
HSD17B11	5.45587e-30	0.363225	0.732	0.41	1.22763e-25	8
SSNA1	6.18739e-30	0.283121	0.997	0.982	1.39222e-25	8
ABHD2	6.52001e-30	0.347056	0.686	0.36	1.46707e-25	8
CEP89	1.07745e-29	0.328487	0.777	0.436	2.42437e-25	8
TMPO-AS1	1.13639e-29	0.260732	0.324	0.1	2.55698e-25	8
PCM1	1.31295e-29	0.384043	0.983	0.895	2.95427e-25	8
RSRC1	1.77266e-29	0.377889	0.857	0.618	3.98865e-25	8
SPTBN1	1.86701e-29	0.336532	1	0.998	4.20096e-25	8
TMEM237	3.84927e-29	0.364769	0.774	0.496	8.66124e-25	8
ILF2	5.57714e-29	0.331131	0.997	0.995	1.25491e-24	8
PLD3	5.65165e-29	-0.326325	1	1	1.27168e-24	0
PSMD10	8.72193e-29	0.386707	0.937	0.81	1.96252e-24	8
CHEK1	9.38225e-29	0.357691	0.676	0.359	2.1111e-24	8
RFC4	9.80576e-29	0.350917	0.763	0.46	2.20639e-24	8
FAM122B	1.09668e-28	0.286678	0.443	0.176	2.46763e-24	8
SMIM30	1.29465e-28	0.337606	0.997	0.952	2.9131e-24	8
SSRP1	1.54759e-28	0.298926	1	0.96	3.48224e-24	8
CDK2	2.12586e-28	0.374118	0.868	0.595	4.78339e-24	8
PTTG1IP	2.24121e-28	0.26511	1	0.999	5.04295e-24	8
UQCC3	2.60503e-28	0.337152	0.962	0.888	5.86157e-24	8
ZDHHC12	2.70438e-28	0.343298	0.979	0.938	6.08512e-24	8
HTATSF1	2.83168e-28	0.339723	0.99	0.923	6.37157e-24	8
ITGB3BP	3.41064e-28	0.349845	0.774	0.486	7.67428e-24	8
DARS2	3.45475e-28	0.260793	0.38	0.136	7.77354e-24	8
CREB3L2	4.39037e-28	0.387861	0.965	0.886	9.87877e-24	8
ZNF85	4.84893e-28	0.311219	0.53	0.241	1.09106e-23	8
MMS22L	4.95758e-28	0.250996	0.449	0.175	1.11551e-23	8
DESI2	6.15413e-28	0.322695	0.969	0.861	1.38474e-23	8
PALLD	6.2665e-28	0.326224	1	0.994	1.41002e-23	8
RTF1	6.34807e-28	0.294728	0.997	0.958	1.42838e-23	8
TMEM138	1.03016e-27	0.37681	0.697	0.429	2.31796e-23	8
RPA3	1.19481e-27	0.33484	0.976	0.888	2.68845e-23	8
RAD18	1.21679e-27	0.26937	0.505	0.214	2.7379e-23	8
SYNE2	1.5103e-27	0.427705	0.871	0.689	3.39833e-23	8
TMEM19	1.52e-27	0.324185	0.634	0.331	3.42014e-23	8
SMCHD1	1.64182e-27	0.377897	0.916	0.793	3.69427e-23	8
RASSF1	1.88944e-27	0.35923	0.697	0.392	4.25142e-23	8
DNAJB1	1.98506e-27	0.346458	0.983	0.946	4.46658e-23	8
SEC22C	2.06546e-27	0.333817	0.93	0.782	4.64749e-23	8
DCTN3	2.13358e-27	0.317217	0.983	0.968	4.80078e-23	8
JADE2	2.62467e-27	0.301312	0.488	0.213	5.90577e-23	8
TDP1	2.67694e-27	0.306517	0.617	0.311	6.02339e-23	8
CUTA	3.97119e-27	-0.278783	1	1	8.93557e-23	0
HNRNPUL2	4.48173e-27	0.293977	0.582	0.281	1.00843e-22	8
TMEM160	7.70016e-27	0.310928	1	0.989	1.73261e-22	8
LIN54	8.23241e-27	0.294945	0.498	0.222	1.85237e-22	8
PIM1	9.31315e-27	0.290904	0.387	0.145	2.09555e-22	8
POU2F1	1.70084e-26	0.336565	0.648	0.355	3.82705e-22	8
LDHA	1.99691e-26	0.358782	0.99	0.975	4.49324e-22	8
44081	2.10616e-26	0.25553	1	1	4.73908e-22	8
STK17B	2.15712e-26	0.354672	0.714	0.4	4.85374e-22	8
THOC7	2.16103e-26	0.28546	0.997	0.966	4.86253e-22	8
PACSIN3	3.02178e-26	0.342323	0.983	0.943	6.7993e-22	8
ILVBL	3.26022e-26	0.364128	0.857	0.622	7.33582e-22	8
ZMAT3	3.63234e-26	-0.505461	0.509	0.772	8.17313e-22	0
CCAR1	3.85279e-26	0.302065	0.972	0.926	8.66916e-22	8
MVK	4.44566e-26	0.356828	0.697	0.411	1.00032e-21	8
C12orf75	4.8166e-26	0.303216	1	0.994	1.08378e-21	8
DSN1	5.0253e-26	0.262031	0.551	0.245	1.13074e-21	8
INIP	6.00322e-26	0.318725	0.655	0.355	1.35078e-21	8
MT2A	6.11959e-26	0.95925	0.997	0.955	1.37697e-21	8
GSN	6.84255e-26	-0.371756	0.976	0.989	1.53964e-21	0
HNRNPD	7.20229e-26	0.313869	0.99	0.92	1.62059e-21	8
ITGB6	7.71571e-26	-0.47744	0.944	0.977	1.73611e-21	0
PHIP	8.0411e-26	0.346291	0.951	0.839	1.80933e-21	8
LRRCC1	8.5561e-26	0.283953	0.606	0.293	1.92521e-21	8
PYROXD1	8.60313e-26	0.259779	0.502	0.221	1.93579e-21	8
GSPT1	8.76081e-26	0.313257	0.969	0.88	1.97127e-21	8
RAB8A	1.0782e-25	0.318669	0.944	0.868	2.42605e-21	8
HIST1H4C	1.33094e-25	0.445757	0.993	0.988	2.99475e-21	8
TLNRD1	1.68099e-25	0.337168	0.693	0.407	3.78239e-21	8
MAP3K20	1.80734e-25	0.390598	0.819	0.595	4.06668e-21	8
PKD1	1.84448e-25	0.286324	0.551	0.262	4.15026e-21	8
TRMT10A	2.09606e-25	0.254876	0.512	0.229	4.71633e-21	8
CEP295	2.43547e-25	0.343115	0.544	0.274	5.48004e-21	8
TBL2	2.43663e-25	0.316592	0.78	0.469	5.48267e-21	8
SH3BGRL3	2.70581e-25	-0.288633	1	1	6.08834e-21	0
XRCC4	3.15726e-25	0.260498	0.568	0.267	7.10414e-21	8
ATP6V0E1	3.20121e-25	-0.273941	0.997	1	7.20305e-21	0
RMI2	3.56243e-25	0.28638	0.564	0.277	8.01582e-21	8
PNRC2	3.89059e-25	0.325926	0.979	0.925	8.75423e-21	8
MT1E	4.19421e-25	0.62746	0.993	0.97	9.43738e-21	8
FAM111A	4.64314e-25	0.325451	0.603	0.303	1.04475e-20	8
EMD	4.99761e-25	0.271818	1	0.992	1.12451e-20	8
AAMDC	6.48294e-25	0.322193	0.923	0.761	1.45873e-20	8
ADD3	6.48916e-25	0.322274	1	0.985	1.46013e-20	8
SQSTM1	8.40058e-25	-0.372928	0.969	0.997	1.89021e-20	0
NCAPH2	9.55624e-25	0.316823	0.624	0.338	2.15025e-20	8
TBL1XR1	1.1365e-24	0.328143	0.889	0.773	2.55724e-20	8
MAD2L2	1.14515e-24	0.294447	0.986	0.953	2.5767e-20	8
SLC7A5	1.15504e-24	0.40621	0.997	0.961	2.59896e-20	8
CDK2AP2	1.4311e-24	0.296631	1	0.995	3.22013e-20	8
DIO3	1.55873e-24	0.603342	0.411	0.167	3.5073e-20	8
RAB30-AS1	1.56963e-24	0.278844	0.481	0.219	3.53182e-20	8
MCM7	1.69942e-24	0.272593	0.836	0.582	3.82386e-20	8
GLRX5	2.04772e-24	0.328733	0.948	0.857	4.60756e-20	8
MET	2.07148e-24	0.387314	0.833	0.611	4.66104e-20	8
ANKRD11	2.85585e-24	0.386748	0.99	0.966	6.42595e-20	8
ZMAT5	2.98166e-24	0.328255	0.735	0.444	6.70904e-20	8
SET	3.22123e-24	0.254896	1	1	7.24808e-20	8
NUP107	3.43586e-24	0.364109	0.749	0.517	7.73103e-20	8
FAM110A	4.21244e-24	0.278466	0.641	0.344	9.47842e-20	8
SERTAD4	4.29129e-24	0.3424	0.948	0.815	9.65583e-20	8
SRGAP2	4.54904e-24	0.276411	0.652	0.348	1.02358e-19	8
WASF2	4.72416e-24	0.291697	1	0.995	1.06298e-19	8
GRN	4.84384e-24	-0.362199	0.972	0.996	1.08991e-19	0
FILIP1	5.04981e-24	0.269591	0.376	0.148	1.13626e-19	8
IFT74	7.35595e-24	0.276942	0.606	0.31	1.65516e-19	8
CTGF	9.36085e-24	-0.800979	0.763	0.925	2.10628e-19	0
GAR1	1.02357e-23	0.303264	0.819	0.569	2.30313e-19	8
MGAT2	1.0273e-23	0.347402	0.84	0.667	2.31152e-19	8
SAT1	1.11313e-23	-0.42168	0.997	1	2.50465e-19	0
DHFR	1.14702e-23	0.325839	0.756	0.517	2.58092e-19	8
GTF3C5	1.5203e-23	0.324058	0.763	0.51	3.42084e-19	8
DCAF16	2.35704e-23	0.298965	0.551	0.274	5.30359e-19	8
PAK4	2.46009e-23	0.332406	0.822	0.632	5.53545e-19	8
KIF2A	2.79652e-23	0.306286	0.965	0.892	6.29246e-19	8
ACOT7	3.24421e-23	0.289496	0.955	0.854	7.29979e-19	8
SMIM19	4.40461e-23	0.28383	0.969	0.901	9.91082e-19	8
SMS	4.74187e-23	0.262222	1	0.999	1.06697e-18	8
TAX1BP1	4.77827e-23	0.2717	1	0.997	1.07516e-18	8
PSAP	5.10542e-23	-0.293003	1	1	1.14877e-18	0
TCHP	5.86429e-23	0.286991	0.596	0.31	1.31952e-18	8
HINT2	6.53387e-23	0.285428	0.993	0.937	1.47019e-18	8
MAPRE1	7.08131e-23	0.306434	0.955	0.916	1.59337e-18	8
HES6	7.08375e-23	0.294876	0.422	0.18	1.59391e-18	8
IMMP1L	7.09348e-23	0.319633	0.732	0.488	1.5961e-18	8
CHCHD10	8.4896e-23	-0.384239	0.697	0.887	1.91024e-18	0
CUTC	1.01688e-22	0.293507	0.655	0.361	2.28807e-18	8
IFITM3	1.06426e-22	-0.340827	0.997	1	2.39469e-18	0
RANGRF	1.10644e-22	0.308092	0.937	0.837	2.48959e-18	8
RNF4	1.90331e-22	0.298512	0.906	0.774	4.28264e-18	8
ARNTL	2.08148e-22	0.297209	0.648	0.349	4.68354e-18	8
HSP90AA1	2.13646e-22	0.292684	1	1	4.80725e-18	8
YEATS4	2.50468e-22	0.322345	0.847	0.678	5.63578e-18	8
CITED2	2.55414e-22	-0.571195	0.833	0.928	5.74706e-18	0
HMCES	2.74602e-22	0.289719	0.763	0.495	6.17881e-18	8
SRGAP2B	2.96417e-22	0.281236	0.467	0.223	6.66968e-18	8
CCDC167	4.78717e-22	0.285715	0.965	0.895	1.07716e-17	8
LENG1	5.01242e-22	0.260295	0.613	0.322	1.12784e-17	8
NEK3	6.66324e-22	0.268562	0.707	0.399	1.4993e-17	8
STIP1	7.48366e-22	0.306233	0.969	0.912	1.6839e-17	8
PMS2	7.59594e-22	0.270894	0.791	0.51	1.70916e-17	8
PRADC1	7.81166e-22	0.317799	0.836	0.606	1.7577e-17	8
C4orf48	8.81342e-22	-0.400845	0.889	0.961	1.98311e-17	0
MED30	8.94754e-22	0.301036	0.725	0.465	2.01329e-17	8
EWSR1	9.17397e-22	0.267953	1	0.99	2.06423e-17	8
NASP	1.1409e-21	0.301533	0.976	0.895	2.56714e-17	8
NOL7	1.26133e-21	0.252383	1	0.979	2.83811e-17	8
KRT19	1.26669e-21	-0.480042	0.983	0.997	2.85019e-17	0
SRGAP2C	1.26761e-21	0.275531	0.578	0.307	2.85226e-17	8
HAX1	1.30047e-21	0.261123	0.993	0.957	2.92618e-17	8
THAP3	1.32258e-21	0.265728	0.582	0.316	2.97594e-17	8
GNAQ	1.44872e-21	0.304238	0.965	0.912	3.25977e-17	8
SNAPC1	1.98868e-21	0.291232	0.69	0.405	4.47474e-17	8
SRSF3	2.01997e-21	0.274246	0.997	0.994	4.54513e-17	8
PARP2	2.03926e-21	0.305195	0.666	0.395	4.58854e-17	8
MED21	2.0479e-21	0.303297	0.84	0.65	4.60798e-17	8
PRKDC	2.64082e-21	0.259858	0.993	0.976	5.94211e-17	8
ACYP1	2.68761e-21	0.328769	0.753	0.507	6.04738e-17	8
SLC25A40	2.69163e-21	0.251181	0.502	0.244	6.05643e-17	8
TGIF1	2.69619e-21	0.353109	0.962	0.9	6.06671e-17	8
ICK	2.7371e-21	0.255238	0.519	0.257	6.15876e-17	8
TMEM106C	2.90133e-21	0.307223	0.983	0.934	6.52829e-17	8
ZNF326	3.23824e-21	0.323655	0.864	0.697	7.28636e-17	8
APAF1	4.45635e-21	0.337574	0.746	0.485	1.00272e-16	8
ERLIN1	4.51258e-21	0.306464	0.732	0.459	1.01537e-16	8
FBXO34	4.81703e-21	0.264617	0.676	0.382	1.08388e-16	8
PBX3	4.98316e-21	0.300372	0.777	0.518	1.12126e-16	8
NUP98	6.45155e-21	0.327515	0.763	0.564	1.45166e-16	8
MCUB	7.08382e-21	0.270663	0.484	0.235	1.59393e-16	8
KCMF1	8.38614e-21	0.29851	0.805	0.625	1.88697e-16	8
COIL	9.73404e-21	0.311183	0.798	0.573	2.19026e-16	8
ARL4D	1.24186e-20	0.259089	0.568	0.292	2.79431e-16	8
IGF2BP1	1.39849e-20	0.262812	0.99	0.965	3.14675e-16	8
EIF5	1.51678e-20	0.290608	1	0.983	3.41292e-16	8
TMEM234	1.55764e-20	0.258269	0.672	0.388	3.50485e-16	8
TEX30	1.60044e-20	0.279612	0.718	0.45	3.60115e-16	8
R3HDM1	1.64936e-20	0.316514	0.822	0.644	3.71122e-16	8
BOLA3	1.69934e-20	0.279788	0.983	0.941	3.82369e-16	8
LCORL	1.71842e-20	0.303796	0.784	0.51	3.86662e-16	8
ITM2C	1.87322e-20	-0.261078	1	1	4.21493e-16	0
NAGA	2.35209e-20	0.261084	0.641	0.367	5.29243e-16	8
VIM	2.36942e-20	-0.363616	1	0.998	5.33143e-16	0
KDM5B	2.49936e-20	0.292434	1	0.969	5.62382e-16	8
MGST1	2.6124e-20	0.295379	1	0.987	5.87816e-16	8
C8orf88	3.2115e-20	0.31451	0.62	0.415	7.22621e-16	8
MTRNR2L12	3.47961e-20	-0.438145	1	1	7.82947e-16	0
NEDD1	3.94817e-20	0.280491	0.777	0.531	8.88377e-16	8
COX20	4.14361e-20	0.289739	0.948	0.857	9.32355e-16	8
PSMD1	4.23607e-20	0.259089	0.99	0.973	9.53158e-16	8
RTL8C	4.63193e-20	-0.251573	0.997	0.999	1.04223e-15	0
HEY1	4.868e-20	0.556512	0.652	0.394	1.09535e-15	8
NBPF14	4.9216e-20	0.317917	0.882	0.752	1.10741e-15	8
ARID1A	5.03053e-20	0.293322	0.927	0.861	1.13192e-15	8
NREP	5.40182e-20	-0.415203	0.899	0.964	1.21546e-15	0
FBXL5	5.5395e-20	0.277596	0.986	0.936	1.24644e-15	8
PDLIM7	7.44708e-20	0.252301	1	0.998	1.67567e-15	8
GRB7	8.40305e-20	0.293055	0.463	0.23	1.89077e-15	8
VAT1	8.42731e-20	-0.258485	0.997	0.999	1.89623e-15	0
NSMCE4A	8.99595e-20	0.293519	0.739	0.524	2.02418e-15	8
FUS	1.05949e-19	0.273626	1	0.986	2.38397e-15	8
TJP1	1.09721e-19	0.262173	0.993	0.983	2.46884e-15	8
MCRS1	1.18399e-19	0.26775	0.916	0.818	2.66409e-15	8
MMAB	1.62215e-19	0.318813	0.864	0.787	3.64999e-15	8
INHBA	1.77395e-19	-0.567675	0.777	0.913	3.99156e-15	0
CHAF1A	1.8716e-19	0.271102	0.627	0.386	4.21129e-15	8
PHGDH	1.96744e-19	0.401823	0.983	0.942	4.42694e-15	8
RUVBL1	2.02699e-19	0.294617	0.808	0.622	4.56092e-15	8
CBFB	2.07107e-19	0.2586	0.659	0.387	4.66011e-15	8
MAGOHB	2.08595e-19	0.295382	0.791	0.591	4.69359e-15	8
CAV1	2.14899e-19	0.457257	0.979	0.929	4.83544e-15	8
LIG1	2.67791e-19	0.278146	0.739	0.492	6.02556e-15	8
CYREN	2.78162e-19	0.273933	0.794	0.581	6.25893e-15	8
CYB5B	2.92805e-19	0.258516	0.951	0.873	6.58841e-15	8
CYR61	3.30564e-19	-0.678061	0.878	0.959	7.43801e-15	0
SNUPN	3.59635e-19	0.275501	0.596	0.339	8.09216e-15	8
SUPT20H	3.62531e-19	0.252296	0.934	0.843	8.15732e-15	8
XPO1	4.45448e-19	0.258174	0.948	0.877	1.0023e-14	8
IKBIP	4.74192e-19	0.298767	0.951	0.876	1.06698e-14	8
PGP	5.50043e-19	0.274528	0.927	0.82	1.23765e-14	8
UBE2J1	5.51686e-19	0.305475	1	0.999	1.24135e-14	8
SUCO	5.78244e-19	0.30115	0.983	0.933	1.30111e-14	8
GRINA	6.45128e-19	-0.25164	0.99	0.997	1.4516e-14	0
BAZ1B	6.50559e-19	0.261161	0.997	0.971	1.46382e-14	8
TMX4	6.98554e-19	0.275247	0.861	0.63	1.57182e-14	8
SBNO1	7.07476e-19	0.257213	0.944	0.844	1.59189e-14	8
AC011603.2	1.01814e-18	0.40928	0.477	0.238	2.29092e-14	8
ANXA3	1.29892e-18	0.312206	1	0.994	2.92271e-14	8
RNASEH2B	1.3024e-18	0.296898	0.808	0.65	2.93052e-14	8
ZFHX3	1.30523e-18	0.297292	0.822	0.613	2.9369e-14	8
KPNA4	1.63601e-18	0.254327	0.976	0.86	3.68118e-14	8
TES	1.68395e-18	0.256399	1	0.989	3.78906e-14	8
CMSS1	1.92083e-18	0.306466	0.638	0.424	4.32206e-14	8
FTH1	1.93522e-18	-0.250545	1	1	4.35444e-14	0
SEMA6A	1.98012e-18	-0.363701	0.237	0.515	4.45546e-14	0
PKP4	1.99809e-18	0.305934	0.728	0.521	4.49589e-14	8
PHACTR4	2.01838e-18	0.2936	0.868	0.758	4.54155e-14	8
RBL2	2.03474e-18	0.30979	0.812	0.618	4.57836e-14	8
ARL4C	4.45315e-18	-0.458997	0.467	0.702	1.002e-13	0
PRPSAP1	5.62792e-18	0.27085	0.916	0.838	1.26634e-13	8
MLH1	6.47168e-18	0.252144	0.589	0.335	1.45619e-13	8
BRD7	6.71271e-18	0.280648	0.857	0.707	1.51043e-13	8
TOPBP1	7.08361e-18	0.263385	0.787	0.595	1.59388e-13	8
ARHGAP29	7.4559e-18	0.282619	0.997	0.979	1.67765e-13	8
PTP4A2	8.25055e-18	0.250752	0.986	0.921	1.85646e-13	8
WDSUB1	9.01182e-18	0.258887	0.631	0.381	2.02775e-13	8
CCDC85B	9.15005e-18	0.272389	0.997	0.994	2.05885e-13	8
STAT1	9.41751e-18	0.268723	0.7	0.458	2.11903e-13	8
NTMT1	9.954e-18	0.250027	0.906	0.838	2.23975e-13	8
MFAP2	9.99576e-18	-0.338228	0.937	0.976	2.24915e-13	0
HSPA8	1.2358e-17	0.273846	1	1	2.78066e-13	8
MAGED2	1.31577e-17	-0.303275	0.993	0.995	2.96062e-13	0
EPB41L2	1.47495e-17	0.270891	0.784	0.562	3.31879e-13	8
FAM120AOS	1.52151e-17	0.284788	0.875	0.759	3.42355e-13	8
S100A4	1.56992e-17	-0.556888	0.965	0.992	3.53248e-13	0
SPARC	1.57063e-17	-0.277158	1	1	3.53408e-13	0
CYTH2	1.59609e-17	0.265644	0.808	0.606	3.59137e-13	8
TNPO3	1.70485e-17	0.269722	0.805	0.64	3.83608e-13	8
GLRX	2.01657e-17	0.329079	0.99	0.942	4.53748e-13	8
IMPA2	2.09268e-17	0.493607	0.76	0.653	4.70873e-13	8
PGM2L1	2.14839e-17	0.355591	0.791	0.638	4.8341e-13	8
HAUS4	2.18559e-17	0.262806	0.889	0.789	4.91779e-13	8
ITPR2	2.28313e-17	0.266257	0.672	0.423	5.13726e-13	8
DROSHA	2.91787e-17	0.252136	0.676	0.429	6.5655e-13	8
USP16	3.08123e-17	0.283839	0.833	0.711	6.93307e-13	8
TLN2	3.15208e-17	0.254817	0.962	0.911	7.09249e-13	8
THOC6	3.39008e-17	0.264935	0.843	0.693	7.62803e-13	8
GMPPB	3.80155e-17	0.273933	0.631	0.39	8.55386e-13	8
TM7SF2	4.88086e-17	-0.416217	0.697	0.837	1.09824e-12	0
POU5F1	5.17383e-17	-0.252883	0.101	0.336	1.16416e-12	0
POLR2D	5.26708e-17	0.285103	0.812	0.675	1.18514e-12	8
MTHFD2	5.84166e-17	0.458471	0.983	0.973	1.31443e-12	8
CXXC5	5.94833e-17	0.279827	0.983	0.96	1.33843e-12	8
VGLL1	6.0218e-17	0.463744	0.638	0.418	1.35496e-12	8
GNPDA1	8.80453e-17	-0.323637	0.902	0.952	1.98111e-12	0
VBP1	9.57695e-17	0.255751	0.965	0.891	2.15491e-12	8
ROCK1	1.0349e-16	0.257259	0.965	0.951	2.32863e-12	8
SNHG18	1.04063e-16	-0.382153	0.892	0.944	2.34151e-12	0
SSSCA1	1.31287e-16	0.255383	0.934	0.856	2.95408e-12	8
CETN3	1.41652e-16	0.288412	0.78	0.554	3.18732e-12	8
PEX10	1.46715e-16	0.25559	0.756	0.568	3.30124e-12	8
CD74	1.83159e-16	-0.509784	0.955	0.975	4.12125e-12	0
GLA	2.03087e-16	0.250189	0.617	0.375	4.56965e-12	8
UCHL5	2.19228e-16	0.25795	0.808	0.626	4.93285e-12	8
CCDC14	2.25004e-16	0.263286	0.875	0.741	5.06281e-12	8
NAV1	2.42738e-16	0.266138	0.822	0.612	5.46186e-12	8
NUDT15	2.57135e-16	0.260121	0.787	0.621	5.78578e-12	8
USP47	2.65218e-16	0.273288	0.944	0.863	5.96768e-12	8
PRRC2A	2.78972e-16	0.280276	0.955	0.904	6.27715e-12	8
HAUS6	3.10156e-16	0.252252	0.631	0.414	6.97883e-12	8
TMEM159	3.33547e-16	-0.342699	0.495	0.699	7.50514e-12	0
SNRNP40	3.39374e-16	0.253701	0.937	0.78	7.63626e-12	8
RABL6	3.68654e-16	0.267574	0.875	0.787	8.29509e-12	8
RNF5	4.44593e-16	0.270325	0.937	0.882	1.00038e-11	8
NBPF10	5.54873e-16	0.260061	0.617	0.372	1.24852e-11	8
AATF	5.6592e-16	0.285685	0.902	0.783	1.27338e-11	8
CRAT	5.87354e-16	0.260605	0.746	0.523	1.32161e-11	8
HLTF	7.07374e-16	0.2971	0.829	0.668	1.59166e-11	8
ATF7IP	8.76883e-16	0.285172	0.871	0.716	1.97307e-11	8
CANT1	9.04752e-16	0.26912	0.871	0.747	2.03578e-11	8
DICER1	9.67805e-16	0.250121	0.993	0.95	2.17766e-11	8
MT1X	9.94109e-16	0.496502	0.986	0.978	2.23684e-11	8
EFHD1	1.0419e-15	0.279121	0.676	0.418	2.34438e-11	8
PLK2	1.26186e-15	-0.3711	0.767	0.892	2.83931e-11	0
FEZ1	1.5898e-15	-0.271326	0.216	0.479	3.57721e-11	0
CEP250	1.66386e-15	0.250189	0.561	0.333	3.74386e-11	8
SLC25A24	1.68667e-15	0.254148	0.972	0.916	3.79518e-11	8
MIB1	2.50807e-15	0.256005	0.819	0.723	5.6434e-11	8
ATP6V0D1	2.66684e-15	-0.282081	0.826	0.916	6.00065e-11	0
AK4	2.74196e-15	-0.307319	0.223	0.467	6.16969e-11	0
MTMR14	3.04252e-15	0.267083	0.77	0.6	6.84597e-11	8
PSPC1	3.14014e-15	0.259563	0.77	0.575	7.06564e-11	8
EFNA1	4.08801e-15	-0.416069	0.69	0.835	9.19844e-11	0
TSEN15	4.19639e-15	0.272407	0.958	0.888	9.44229e-11	8
ANKRD1	4.84539e-15	-0.61449	0.885	0.944	1.09026e-10	0
NUP50	5.88988e-15	0.274347	0.791	0.673	1.32528e-10	8
PIP4P2	6.81746e-15	-0.330056	0.808	0.91	1.534e-10	0
CCND2	6.88131e-15	-0.310465	0.99	0.999	1.54836e-10	0
AMOTL2	7.68317e-15	-0.444674	0.638	0.782	1.72879e-10	0
IGFBP5	8.29551e-15	-0.51197	0.923	0.97	1.86657e-10	0
ELOVL5	9.22614e-15	0.25415	0.965	0.909	2.07597e-10	8
PSMD14	1.07881e-14	0.252154	0.948	0.878	2.42743e-10	8
AIMP2	1.44777e-14	0.27956	0.836	0.754	3.25763e-10	8
TENM2	1.61295e-14	0.313787	0.418	0.222	3.6293e-10	8
LAMP1	1.71124e-14	-0.26524	0.972	0.982	3.85045e-10	0
FDFT1	1.79426e-14	0.279199	1	0.998	4.03726e-10	8
RBBP6	1.79612e-14	0.252319	0.906	0.832	4.04146e-10	8
PLGRKT	2.09678e-14	0.259566	0.909	0.816	4.71796e-10	8
LARP1	2.27995e-14	0.251564	0.948	0.879	5.13013e-10	8
RASA1	2.42103e-14	0.258056	0.735	0.518	5.44755e-10	8
LDOC1	4.72681e-14	-0.276291	0.794	0.905	1.06358e-09	0
PDGFA	6.2842e-14	0.269303	0.84	0.679	1.41401e-09	8
PIM3	6.53047e-14	0.273316	0.784	0.606	1.46942e-09	8
CUL1	6.71119e-14	0.254162	0.934	0.861	1.51008e-09	8
CRABP2	6.94256e-14	-0.428523	0.99	0.992	1.56215e-09	0
FOS	7.78496e-14	-0.367676	0.735	0.877	1.75169e-09	0
HSPH1	8.11865e-14	0.277507	0.93	0.89	1.82678e-09	8
TEAD1	8.86893e-14	0.266956	0.927	0.867	1.9956e-09	8
PPP1R10	1.01453e-13	0.281688	0.843	0.739	2.2828e-09	8
LARP1B	1.0784e-13	0.255773	0.638	0.437	2.42652e-09	8
GLMP	1.15479e-13	-0.279216	0.756	0.864	2.59838e-09	0
TOMM40	1.29224e-13	0.260742	0.916	0.838	2.90766e-09	8
HAGHL	1.89712e-13	-0.308017	0.38	0.579	4.26871e-09	0
PLTP	3.34699e-13	-0.342115	0.411	0.596	7.53107e-09	0
FILIP1L	4.02554e-13	-0.361476	0.749	0.885	9.05787e-09	0
LUM	4.30699e-13	-0.37935	0.948	0.987	9.69116e-09	0
AXL	9.12339e-13	0.263057	0.93	0.896	2.05285e-08	8
CSRP2	9.21156e-13	0.273105	0.993	0.972	2.07269e-08	8
UCP2	1.15441e-12	0.572916	0.655	0.504	2.59754e-08	8
PYCARD	1.28777e-12	-0.304746	0.296	0.511	2.8976e-08	0
LRRN1	1.47987e-12	-0.321632	0.707	0.862	3.32985e-08	0
CEBPG	1.56013e-12	0.266904	0.857	0.758	3.51045e-08	8
SKIL	1.85346e-12	-0.289816	0.983	0.992	4.17046e-08	0
SUGP2	1.92536e-12	0.250667	0.805	0.675	4.33226e-08	8
ZNF462	1.99518e-12	0.269979	0.899	0.793	4.48936e-08	8
CEP85L	2.41249e-12	-0.342518	0.547	0.692	5.42834e-08	0
MMP9	2.76109e-12	-0.547359	0.892	0.948	6.21273e-08	0
ZNF608	2.81775e-12	0.26487	0.742	0.552	6.34023e-08	8
LMCD1	5.01013e-12	-0.440626	0.878	0.929	1.12733e-07	0
ERVH48-1	1.05518e-11	0.28554	0.502	0.313	2.37426e-07	8
ADAMTS1	1.07742e-11	-0.394272	0.373	0.558	2.42429e-07	0
SH3PXD2A	1.08642e-11	0.276062	0.847	0.724	2.44456e-07	8
TIGAR	1.39994e-11	-0.309054	0.704	0.799	3.15001e-07	0
HSPB1	1.43798e-11	-0.265314	1	1	3.23559e-07	0
ARL4A	1.58705e-11	0.265177	0.523	0.344	3.57102e-07	8
RAB40B	1.69286e-11	-0.288948	0.24	0.423	3.80911e-07	0
SH2D4A	2.08686e-11	0.270755	0.822	0.699	4.69565e-07	8
CLDN4	2.53882e-11	0.268039	0.983	0.949	5.71259e-07	8
CXCL12	2.59859e-11	-0.334406	0.679	0.854	5.84709e-07	0
CDKN2A	3.46269e-11	0.273452	0.352	0.194	7.7914e-07	8
MAP1LC3A	3.76484e-11	-0.251727	0.902	0.945	8.47127e-07	0
EDIL3	4.3693e-11	-0.294274	0.624	0.781	9.83137e-07	0
MAX	4.70395e-11	-0.252972	0.798	0.87	1.05844e-06	0
SECISBP2	5.44051e-11	-0.252184	0.662	0.803	1.22417e-06	0
FRMD6	6.55867e-11	-0.33798	0.972	0.984	1.47577e-06	0
CAV2	6.59054e-11	0.311925	0.934	0.897	1.48294e-06	8
CLIP3	7.49299e-11	-0.266979	0.118	0.291	1.686e-06	0
NEK6	1.30606e-10	-0.259268	0.955	0.977	2.93877e-06	0
ATF5	1.42772e-10	0.340351	0.54	0.36	3.2125e-06	8
HMGCR	1.4803e-10	0.291193	0.927	0.861	3.33083e-06	8
PNRC1	1.57488e-10	-0.264508	0.878	0.938	3.54364e-06	0
PLAC8	1.5784e-10	0.288204	0.885	0.872	3.55156e-06	8
FOXP1	1.67198e-10	0.257607	0.631	0.476	3.76213e-06	8
MFGE8	1.928e-10	-0.254211	0.93	0.962	4.33819e-06	0
UNC5B	2.59974e-10	0.320318	0.275	0.143	5.84968e-06	8
CMTM7	3.33717e-10	0.285317	0.721	0.625	7.50896e-06	8
ANKRD10	4.21985e-10	-0.26983	0.794	0.86	9.49508e-06	0
NFAT5	4.58579e-10	-0.257308	0.7	0.819	1.03185e-05	0
MMP23B	4.70206e-10	-0.261833	0.728	0.852	1.05801e-05	0
ZFP36	6.13396e-10	-0.35413	0.641	0.75	1.3802e-05	0
GYPC	6.6372e-10	-0.306401	1	0.996	1.49344e-05	0
GPRC5A	7.92484e-10	-0.460132	0.599	0.694	1.78317e-05	0
DDIT4	1.02504e-09	0.495973	0.934	0.93	2.30644e-05	8
ATF3	1.08862e-09	-0.250417	0.672	0.805	2.4495e-05	0
SLC2A3	1.18029e-09	-0.451779	0.916	0.952	2.65576e-05	0
SNX2	1.44129e-09	-0.299242	0.951	0.985	3.24304e-05	0
MANBA	1.85613e-09	-0.286508	0.885	0.938	4.17648e-05	0
PSAT1	1.86252e-09	0.483295	0.885	0.823	4.19087e-05	8
SSC4D	2.01327e-09	-0.32348	0.582	0.695	4.53005e-05	0
DDR1	2.1468e-09	-0.294863	0.969	0.98	4.83051e-05	0
NUAK2	2.61349e-09	-0.386729	0.533	0.683	5.88061e-05	0
CD47	2.90137e-09	-0.272091	0.791	0.867	6.52838e-05	0
LIMK2	4.34367e-09	-0.267221	0.617	0.724	9.77369e-05	0
CAMTA2	4.36052e-09	0.29843	0.641	0.501	9.81162e-05	8
NET1	4.52489e-09	0.250356	0.829	0.732	0.000101814	8
CAPN6	5.44572e-09	0.299379	0.655	0.504	0.000122534	8
HSD17B14	5.67713e-09	-0.312999	0.453	0.565	0.000127741	0
MYL2	6.38816e-09	0.310511	0.408	0.254	0.00014374	8
TNC	6.5341e-09	-0.356579	0.969	0.983	0.000147024	0
JUN	7.81921e-09	0.282231	0.986	0.98	0.00017594	8
SLC1A3	8.62527e-09	-0.310184	0.686	0.764	0.000194077	0
WFDC2	1.25789e-08	-0.281586	0.899	0.95	0.000283037	0
RRM2B	1.44631e-08	-0.304622	0.592	0.69	0.000325434	0
JADE1	1.47496e-08	0.280475	0.787	0.712	0.00033188	8
GDF15	1.51438e-08	-0.697533	0.202	0.353	0.000340752	0
PURPL	1.73716e-08	-0.3139	0.282	0.435	0.000390878	0
PTGS2	1.89397e-08	-0.50489	0.334	0.482	0.000426162	0
NFKBIA	1.99174e-08	-0.316865	0.857	0.919	0.000448162	0
RND3	2.31142e-08	-0.263725	0.843	0.923	0.000520093	0
CLIC3	2.43492e-08	-0.507891	0.54	0.608	0.00054788	0
OLFML3	5.81183e-08	-0.310091	0.599	0.703	0.00130772	0
HIST1H2BK	9.18296e-08	-0.269998	0.139	0.268	0.00206626	0
ID3	1.04862e-07	-0.352518	0.815	0.884	0.0023595	0
CLU	1.40279e-07	-0.276834	0.502	0.629	0.00315642	0
ARMCX1	1.51961e-07	-0.253718	0.498	0.606	0.00341928	0
PCK2	1.61616e-07	0.339057	0.739	0.679	0.00363652	8
ALOX5AP	1.62742e-07	0.301953	0.446	0.299	0.00366187	8
ATF4	2.31888e-07	0.281596	0.997	0.966	0.00521772	8
PIK3IP1	4.31063e-07	-0.257473	0.401	0.52	0.00969934	0

## Sheet: 7vs0
Table S2 List of DEGs between cluster 7 and cluster 0
Gene	p_val	avg_logFC	pct.1	pct.2	p_val_adj	Upregulated
AREG	0	3.10703	0.578	0.025	0	7
COL17A1	0	1.75089	0.803	0.108	0	7
TINCR	0	1.72361	0.924	0.24	0	7
ITGB4	0	1.51908	0.782	0.115	0	7
RAB38	0	1.51829	0.703	0.031	0	7
CSTA	0	1.47636	0.492	0.002	0	7
TP63	0	1.30916	0.759	0.022	0	7
PLAC9	0	1.2124	0.604	0.046	0	7
PPP1R14C	0	1.19458	0.541	0.002	0	7
LINC00511	0	1.1494	0.614	0.02	0	7
TRIM29	0	1.05107	0.472	0.003	0	7
ST6GALNAC2	0	1.01411	0.737	0.065	0	7
PAMR1	0	0.954449	0.511	0.017	0	7
FXYD3	0	0.847616	0.489	0.004	0	7
ZNF385B	0	0.835542	0.563	0.022	0	7
DSC3	0	0.789605	0.536	0.026	0	7
IRX4	0	0.774239	0.649	0.057	0	7
ANKRD65	0	0.752838	0.572	0.02	0	7
FBLN1	3.88362e-305	-1.90181	0.644	0.999	8.73854e-301	0
LUM	9.26201e-302	-2.56695	0.304	0.993	2.08405e-297	0
CYP1A1	2.80246e-299	2.43582	0.465	0.015	6.30581e-295	7
SNCG	1.04185e-287	0.903399	0.589	0.052	2.34428e-283	7
GABRP	3.97162e-286	-2.13999	0.486	0.995	8.93654e-282	0
TGFBI	1.35973e-285	-2.2847	0.4	0.994	3.05953e-281	0
HAND1	1.22375e-278	-2.43871	0.295	0.984	2.75356e-274	0
LOXL2	3.31846e-275	-1.77572	0.513	0.99	7.46687e-271	0
THY1	4.709e-273	-1.72551	0.315	0.986	1.05957e-268	0
MMP2	6.20107e-273	-1.74305	0.597	0.998	1.3953e-268	0
CXCL14	5.90207e-268	4.088	0.509	0.036	1.32802e-263	7
ACTC1	1.49004e-265	-3.03011	0.479	0.989	3.35273e-261	0
C16orf74	1.0199e-263	1.01271	0.622	0.076	2.29487e-259	7
VIM	5.14858e-262	-1.81862	0.715	0.999	1.15848e-257	0
IER3	1.351e-257	-1.94036	0.727	0.995	3.03989e-253	0
ST14	2.25256e-255	0.703433	0.558	0.053	5.06848e-251	7
EPAS1	8.21717e-253	-1.79171	0.836	0.996	1.84895e-248	0
MTSS1	1.11603e-252	0.906078	0.567	0.059	2.51117e-248	7
SERPINE2	2.151e-252	-1.88523	0.614	0.995	4.83996e-248	0
COL5A1	8.04096e-247	-1.38689	0.863	1	1.8093e-242	0
GJB5	2.36106e-245	0.550501	0.386	0.011	5.31261e-241	7
CCDC80	2.0132e-244	-1.666	0.904	1	4.52991e-240	0
CYYR1	5.4249e-244	1.10023	0.781	0.195	1.22066e-239	7
C5orf46	3.632e-243	-1.64089	0.236	0.932	8.17236e-239	0
ADAM19	4.66791e-243	-1.40395	0.329	0.964	1.05033e-238	0
SNCA	3.76332e-241	1.05301	0.673	0.116	8.46784e-237	7
DIAPH2-AS1	2.41449e-240	0.505515	0.342	0.005	5.43283e-236	7
SLIT3	1.6144e-236	-1.54221	0.219	0.921	3.63257e-232	0
LINC01503	9.55471e-236	0.686515	0.519	0.051	2.14991e-231	7
RAB7B	1.62139e-235	0.517025	0.354	0.008	3.64829e-231	7
RAB31	2.72244e-234	-1.08418	0.874	1	6.12577e-230	0
IGFBP7	2.75028e-234	-1.12756	0.992	1	6.18839e-230	0
SEMA3D	1.5979e-230	0.827893	0.506	0.047	3.59544e-226	7
FSTL1	3.83854e-227	-0.934921	0.988	1	8.63709e-223	0
DPYSL3	8.33463e-226	-1.27233	0.506	0.981	1.87538e-221	0
CLSTN2	1.23767e-225	-1.81475	0.356	0.942	2.78489e-221	0
UBL3	1.34659e-225	-1.21097	0.793	0.997	3.02995e-221	0
CYP1B1	6.01524e-223	2.42693	0.723	0.169	1.35349e-218	7
CD99	1.64369e-222	-0.631097	1	1	3.69847e-218	0
LGALS3	1.31662e-221	-1.21042	0.794	0.996	2.96252e-217	0
MT1X	2.14042e-221	1.80033	1	0.977	4.81617e-217	7
SFN	3.22083e-221	1.65768	0.992	0.887	7.24719e-217	7
LAPTM4A	5.71806e-219	-0.887956	0.993	1	1.28662e-214	0
TPM1	1.52554e-218	-0.744818	1	1	3.43263e-214	0
TMEM40	1.24508e-217	1.37665	0.983	0.701	2.80155e-213	7
SCD5	5.54785e-214	0.858806	0.744	0.171	1.24832e-209	7
FGF11	8.83439e-214	0.476678	0.438	0.033	1.98783e-209	7
MPZL2	1.64726e-213	0.96634	0.578	0.087	3.70651e-209	7
HAS3	2.3878e-210	0.580245	0.349	0.013	5.37278e-206	7
LINC01405	3.42676e-207	-1.98089	0.278	0.899	7.71055e-203	0
CD74	1.25186e-205	-1.73752	0.622	0.977	2.81682e-201	0
TMEM97	8.74966e-205	-1.45564	0.794	0.994	1.96876e-200	0
IGFBPL1	8.95857e-205	-1.29152	0.126	0.842	2.01577e-200	0
ZNF385A	2.7663e-204	0.889068	0.84	0.273	6.22445e-200	7
GJB6	8.24361e-203	1.69824	0.415	0.033	1.8549e-198	7
EMP2	2.03411e-201	-1.12287	0.582	0.988	4.57695e-197	0
WNT7A	2.49936e-199	0.757992	0.619	0.11	5.62381e-195	7
CALU	8.62853e-199	-0.8787	0.997	1	1.94151e-194	0
SPARC	4.99487e-198	-0.955396	0.997	1	1.1239e-193	0
APOE	3.60813e-197	-0.982384	0.981	1	8.11865e-193	0
NPC2	1.45399e-195	-0.602245	1	1	3.27163e-191	0
FXYD5	1.67457e-192	-0.775983	0.975	1	3.76795e-188	0
TCIM	1.82233e-191	-1.19608	0.605	0.991	4.10042e-187	0
FAM84B	3.03149e-191	-1.14064	0.641	0.985	6.82116e-187	0
DLX2	2.41482e-190	0.498006	0.342	0.017	5.4336e-186	7
ADGRF4	6.95508e-186	0.401124	0.31	0.011	1.56496e-181	7
CD40	1.46729e-185	-1.28251	0.204	0.846	3.30154e-181	0
SEMA3A	3.2124e-184	1.0862	0.666	0.161	7.22821e-180	7
KCNMA1	1.73099e-182	-1.32439	0.59	0.98	3.8949e-178	0
C6orf141	3.61514e-182	0.549985	0.491	0.063	8.13443e-178	7
ADAMTS12	1.60168e-181	-1.07323	0.224	0.852	3.60394e-177	0
LMCD1	4.55979e-181	-1.39284	0.457	0.932	1.026e-176	0
NES	1.20433e-180	-1.07391	0.661	0.979	2.70987e-176	0
IGFBP3	1.75558e-180	-1.57698	0.658	0.994	3.95023e-176	0
RAB32	2.62854e-180	-0.901931	0.914	0.999	5.91448e-176	0
COL3A1	3.97735e-180	-1.57754	0.363	0.912	8.94943e-176	0
KCNJ15	5.37556e-180	0.464645	0.369	0.027	1.20955e-175	7
RIMS2	4.01313e-179	-1.22945	0.459	0.928	9.02994e-175	0
WIPF1	6.05956e-179	-0.990426	0.423	0.922	1.36346e-174	0
NPDC1	1.25663e-176	0.742952	0.617	0.137	2.82754e-172	7
ITM2C	2.95464e-176	-0.745205	0.993	1	6.64824e-172	0
FEZ1	7.57555e-176	1.39875	0.892	0.493	1.70458e-171	7
C5orf38	6.12505e-175	0.683278	0.648	0.151	1.3782e-170	7
AKR1C2	1.51287e-173	1.3615	0.273	0.008	3.40412e-169	7
FBXO2	3.22168e-173	-1.04617	0.506	0.95	7.24909e-169	0
LMO2	2.56023e-172	0.388388	0.256	0.005	5.76077e-168	7
LURAP1L	1.29221e-171	0.930011	0.72	0.206	2.90759e-167	7
SEMA5A	3.35441e-171	-1.00613	0.631	0.983	7.54776e-167	0
TGM2	6.03291e-171	-1.40749	0.664	0.979	1.35746e-166	0
LARGE2	7.15826e-169	0.406463	0.255	0.005	1.61068e-164	7
OTX1	3.23268e-167	0.331511	0.282	0.011	7.27386e-163	7
BCAM	4.23542e-165	1.68803	0.83	0.435	9.53012e-161	7
AC007743.1	1.25006e-164	0.414117	0.273	0.01	2.81276e-160	7
MAPK13	1.25112e-164	0.575197	0.521	0.091	2.81515e-160	7
COL1A1	2.81855e-164	-1.07865	0.629	0.954	6.34201e-160	0
PTHLH	4.19339e-164	1.26546	0.325	0.022	9.43555e-160	7
PTK7	5.24793e-164	-0.846619	0.882	0.995	1.18084e-159	0
GPR87	7.95582e-163	0.86602	0.764	0.258	1.79014e-158	7
S100A9	2.67837e-161	3.17274	0.39	0.044	6.0266e-157	7
GSTP1	1.07035e-157	-0.456299	1	1	2.40839e-153	0
RPS27L	2.33274e-157	-0.866271	0.997	0.999	5.2489e-153	0
ZNF503	5.91853e-156	0.932073	0.583	0.132	1.33173e-151	7
IRX2	2.70568e-155	0.682072	0.617	0.152	6.08805e-151	7
MT2A	6.63366e-155	1.87119	0.992	0.957	1.49264e-150	7
MME	1.81548e-154	-0.934366	0.31	0.867	4.085e-150	0
AHNAK	3.28839e-154	-0.91229	0.998	1	7.3992e-150	0
PDGFC	3.88762e-153	0.984343	0.815	0.348	8.74753e-149	7
PDLIM2	3.73583e-152	-0.860835	0.901	1	8.40599e-148	0
TLN2	4.50896e-152	-0.884674	0.516	0.922	1.01456e-147	0
MACC1	3.01897e-151	0.440007	0.272	0.013	6.79298e-147	7
SERPINF1	3.43755e-151	0.867932	0.556	0.122	7.73483e-147	7
HLA-B	1.36523e-150	-1.08965	0.777	0.989	3.07191e-146	0
CADM1	3.79884e-150	-0.895788	0.831	0.99	8.54778e-146	0
MUC16	4.47376e-150	1.08798	0.293	0.019	1.00664e-145	7
JAG2	1.79506e-149	0.433847	0.418	0.057	4.03907e-145	7
ZNF521	1.12929e-148	-0.901485	0.315	0.852	2.54101e-144	0
CTSB	3.25754e-148	-0.657464	0.99	1	7.32979e-144	0
CNN3	4.02775e-148	-0.690932	0.954	0.999	9.06285e-144	0
LGMN	4.28129e-148	-0.842369	0.651	0.956	9.63334e-144	0
PERP	1.37338e-147	0.794349	1	0.999	3.09024e-143	7
SLC7A7	3.75466e-146	-0.85914	0.374	0.907	8.44837e-142	0
HIF1A	5.05762e-146	-0.747925	0.978	0.999	1.13802e-141	0
PRR15	9.72453e-146	-1.19938	0.381	0.861	2.18812e-141	0
SPECC1	2.66641e-145	-0.693705	0.885	0.99	5.9997e-141	0
HERC1	9.12018e-145	-0.946519	0.68	0.947	2.05213e-140	0
VTCN1	3.18986e-144	-1.01418	0.619	0.958	7.17751e-140	0
HES2	5.23781e-144	0.651752	0.438	0.068	1.17856e-139	7
COL12A1	2.13426e-143	-0.904228	0.659	0.986	4.80229e-139	0
NEK6	1.56117e-142	-0.808416	0.799	0.979	3.51279e-138	0
TBC1D1	5.22933e-142	-0.774255	0.658	0.961	1.17665e-137	0
RHOD	3.20709e-140	0.876155	0.978	0.91	7.21626e-136	7
GPC4	1.36119e-138	-0.848218	0.455	0.904	3.06281e-134	0
HLA-C	2.0056e-138	-0.662213	0.995	1	4.5128e-134	0
PTN	3.32433e-138	-1.84378	0.637	0.931	7.48008e-134	0
CRISPLD2	1.04527e-137	-1.18869	0.142	0.713	2.35197e-133	0
PDGFRB	1.46841e-137	-0.860324	0.206	0.77	3.30407e-133	0
SDC1	3.36579e-137	0.861645	0.872	0.502	7.57336e-133	7
NOTCH3	1.88743e-136	0.593482	0.447	0.077	4.2469e-132	7
MAL2	1.879e-135	0.603839	0.469	0.09	4.22794e-131	7
CXCL12	2.7033e-135	-1.29507	0.386	0.86	6.08269e-131	0
MT1F	3.29004e-135	1.37895	0.961	0.861	7.40293e-131	7
S100A3	5.09e-135	-0.778334	0.386	0.907	1.1453e-130	0
FTH1	2.67569e-134	0.590101	1	1	6.02057e-130	7
NEBL	4.55687e-134	0.59966	0.558	0.138	1.02534e-129	7
TNS4	6.3119e-134	0.991696	0.403	0.065	1.42024e-129	7
NECTIN1	1.74977e-133	0.575479	0.524	0.118	3.93716e-129	7
COL4A6	3.91052e-133	0.702572	0.68	0.223	8.79905e-129	7
GJB2	4.20937e-133	2.29126	0.516	0.126	9.4715e-129	7
FLRT2	8.11616e-132	0.918133	0.831	0.419	1.82622e-127	7
FAM198B	1.04017e-131	-0.89737	0.298	0.797	2.34049e-127	0
EVA1A	4.12793e-131	0.966746	0.614	0.191	9.28825e-127	7
ADAMTS2	4.64262e-131	-0.966778	0.076	0.653	1.04464e-126	0
MT1H	7.85761e-131	2.87657	0.425	0.077	1.76804e-126	7
RIC3	1.14355e-130	0.323622	0.282	0.022	2.5731e-126	7
STXBP6	1.42695e-130	0.523951	0.432	0.075	3.21078e-126	7
SVIP	2.1844e-130	0.737277	0.622	0.184	4.91511e-126	7
BAMBI	4.24738e-130	-1.12111	0.707	0.975	9.55703e-126	0
RPS6KA2	1.2775e-129	-0.837457	0.494	0.899	2.87449e-125	0
IRF6	1.77588e-129	1.01074	0.887	0.537	3.99591e-125	7
KRT7	6.0646e-129	1.25753	0.983	0.903	1.3646e-124	7
ITGAV	1.36972e-128	-0.778736	0.909	0.994	3.082e-124	0
SLC35F2	1.80381e-128	-0.872731	0.521	0.887	4.05875e-124	0
EPPK1	3.34162e-128	0.494246	0.506	0.107	7.51899e-124	7
NUDT4	7.23109e-128	0.804947	0.892	0.582	1.62707e-123	7
MYLK	7.41958e-127	-0.795972	0.332	0.85	1.66948e-122	0
SDK2	1.18259e-126	0.300036	0.283	0.024	2.66094e-122	7
C1QTNF6	1.29601e-126	-0.788832	0.649	0.951	2.91616e-122	0
CCND2	2.96398e-126	-1.00324	0.927	0.999	6.66925e-122	0
SLC16A3	4.89583e-126	-0.747596	0.565	0.942	1.10161e-121	0
FAM114A1	1.08682e-125	-0.670122	0.833	0.992	2.44545e-121	0
SPINK5	1.34014e-125	0.793819	0.298	0.03	3.01545e-121	7
CHST15	2.01021e-125	0.321956	0.332	0.039	4.52318e-121	7
ADAMTS6	3.29083e-125	-1.15135	0.148	0.696	7.40469e-121	0
BARX2	7.19253e-125	0.554762	0.455	0.091	1.61839e-120	7
KCNN4	9.31695e-125	0.328421	0.268	0.021	2.09641e-120	7
TCOF1	1.6096e-123	-0.953042	0.852	0.985	3.62175e-119	0
NECTIN4	2.4785e-123	0.86055	0.556	0.153	5.57687e-119	7
C1orf21	1.28158e-122	0.806412	0.944	0.74	2.88369e-118	7
CD63	1.72706e-122	-0.475194	1	1	3.88606e-118	0
SFRP1	2.74655e-122	-0.741964	0.88	1	6.18002e-118	0
TBC1D8	7.1571e-122	0.425831	0.384	0.061	1.61042e-117	7
JAG1	1.10727e-121	0.865492	0.793	0.38	2.49147e-117	7
ADD3	1.8312e-121	-0.638221	0.884	0.986	4.12038e-117	0
DSP	4.43224e-121	0.873787	0.998	0.995	9.97298e-117	7
ANKRD1	1.02719e-120	-1.41845	0.656	0.95	2.31129e-116	0
RNF144B	3.6123e-120	0.509506	0.44	0.086	8.12803e-116	7
POPDC2	4.55943e-119	-0.923565	0.088	0.628	1.02592e-114	0
ATP1B1	4.69104e-119	-0.711817	0.919	0.994	1.05553e-114	0
FRMD4B	1.25509e-118	0.689745	0.757	0.318	2.82408e-114	7
FUT8	1.60233e-118	-0.699814	0.82	0.984	3.60541e-114	0
KRT23	9.09393e-118	1.23317	0.336	0.048	2.04623e-113	7
TLE3	1.03874e-117	0.51871	0.567	0.155	2.33728e-113	7
ETHE1	3.41608e-117	0.594566	0.997	0.978	7.68653e-113	7
RGS12	4.1106e-117	0.589499	0.612	0.197	9.24926e-113	7
OLFML3	5.97371e-117	-0.834754	0.197	0.722	1.34414e-112	0
TCF4	1.75644e-116	-0.851218	0.656	0.93	3.95216e-112	0
PTP4A1	1.96294e-116	0.722821	0.997	0.962	4.41682e-112	7
COL4A1	9.07197e-116	-0.892014	0.84	0.992	2.04128e-111	0
CNN1	9.79413e-116	-1.03601	0.565	0.947	2.20378e-111	0
TFAP2B	2.36907e-115	1.04086	0.572	0.17	5.33065e-111	7
MMP23B	2.87045e-115	-0.840184	0.42	0.857	6.4588e-111	0
PLXNA2	3.97425e-115	0.642898	0.632	0.205	8.94245e-111	7
CALD1	1.27073e-114	-0.585944	1	1	2.85928e-110	0
HMGA2	1.49074e-114	-0.775639	0.927	0.992	3.35432e-110	0
MMP9	2.36021e-114	-1.3492	0.624	0.95	5.31071e-110	0
AHR	4.46178e-114	0.694757	0.634	0.213	1.00395e-109	7
MT1E	2.31537e-113	1.36036	0.99	0.973	5.20982e-109	7
EFEMP2	2.85147e-113	-0.731468	0.4	0.819	6.41609e-109	0
AFAP1L2	7.10852e-113	-0.789135	0.39	0.816	1.59949e-108	0
TNC	1.21795e-112	-0.913115	0.796	0.986	2.7405e-108	0
MAST4	2.50124e-112	0.608919	0.666	0.239	5.62803e-108	7
LIPG	2.85112e-112	0.634874	0.519	0.137	6.4153e-108	7
CDH8	4.30853e-112	0.476765	0.432	0.087	9.69463e-108	7
SLC16A2	8.97229e-112	0.455555	0.457	0.103	2.01885e-107	7
HSPB7	1.00172e-111	-1.02848	0.052	0.577	2.25397e-107	0
GLIPR2	1.57298e-111	-0.786036	0.209	0.714	3.53937e-107	0
ITGB6	2.5097e-111	-0.818348	0.926	0.977	5.64707e-107	0
SLC7A5	2.74546e-111	0.90809	0.993	0.965	6.17756e-107	7
ACTA2	2.93325e-111	-1.564	0.356	0.805	6.6001e-107	0
COL4A2	7.28441e-111	-0.731204	0.911	0.995	1.63907e-106	0
WNT5A	1.33896e-110	-0.915197	0.339	0.786	3.01279e-106	0
STON2	1.38737e-110	0.726784	0.71	0.303	3.12173e-106	7
SYT17	1.39885e-110	0.322686	0.331	0.047	3.14756e-106	7
LGR4	1.71207e-110	0.624544	0.742	0.338	3.85233e-106	7
IKZF2	1.93849e-110	0.40821	0.4	0.075	4.3618e-106	7
DSC2	3.78225e-110	0.72834	0.981	0.934	8.51045e-106	7
MYCL	1.04e-109	0.287118	0.288	0.033	2.34011e-105	7
RAMP1	2.48952e-109	-0.943429	0.583	0.912	5.60166e-105	0
RPL41	2.71651e-109	0.280719	1	1	6.11241e-105	7
IFITM3	3.23414e-109	-0.704917	0.958	1	7.27714e-105	0
ARL4C	4.09092e-109	0.875993	0.927	0.704	9.20498e-105	7
GRHL1	1.49832e-108	0.543076	0.503	0.134	3.37136e-104	7
MFSD6	2.85969e-108	0.366904	0.433	0.091	6.43459e-104	7
AC015522.1	5.07539e-108	-0.830877	0.086	0.602	1.14201e-103	0
CTSC	8.88068e-108	1.1658	0.712	0.375	1.99824e-103	7
TMED3	1.0673e-107	-0.565733	0.992	0.998	2.40153e-103	0
MIPEP	9.83862e-107	0.619199	0.621	0.219	2.21379e-102	7
NREP	3.04095e-106	0.80642	0.971	0.967	6.84244e-102	7
TAGLN2	5.37454e-106	-0.481996	1	1	1.20933e-101	0
HRASLS	6.01902e-106	0.322383	0.315	0.044	1.35434e-101	7
RASEF	6.32756e-106	0.27188	0.266	0.028	1.42377e-101	7
FSCN1	8.89769e-106	-0.61855	0.897	0.994	2.00207e-101	0
ENPEP	1.8692e-105	-0.884929	0.132	0.636	4.20588e-101	0
CBR1	1.91701e-105	0.708637	0.767	0.411	4.31346e-101	7
PLOD2	2.10463e-105	-0.700094	0.425	0.824	4.73562e-101	0
L1CAM	2.4851e-105	-0.783527	0.221	0.702	5.59172e-101	0
SSBP2	2.67426e-105	0.662855	0.879	0.594	6.01735e-101	7
GAS6	3.43894e-105	-0.731569	0.766	0.958	7.73796e-101	0
TMEM117	8.35339e-105	0.443533	0.53	0.149	1.8796e-100	7
DSG2	1.7228e-104	0.615581	0.995	0.964	3.87648e-100	7
S100A4	4.09861e-104	-0.648966	0.852	0.994	9.22228e-100	0
MYL7	4.21228e-104	-1.27039	0.654	0.956	9.47806e-100	0
PLOD1	4.41775e-104	-0.652585	0.804	0.954	9.94038e-100	0
IQGAP2	4.58266e-104	0.644442	0.272	0.032	1.03114e-99	7
CMTM8	6.16126e-104	0.396637	0.406	0.084	1.38634e-99	7
GRAMD2B	6.91638e-104	0.672325	0.695	0.301	1.55626e-99	7
ARSI	8.92178e-104	-0.915291	0.725	0.934	2.00749e-99	0
MAPRE3	1.48834e-103	0.36513	0.405	0.083	3.34891e-99	7
IGDCC3	2.81417e-103	-0.631489	0.472	0.927	6.33216e-99	0
LYPD3	3.54006e-103	0.666377	0.388	0.079	7.9655e-99	7
ALCAM	3.97753e-103	0.6494	0.841	0.501	8.94983e-99	7
AGPAT2	4.18083e-103	0.595761	0.799	0.433	9.40728e-99	7
DAPP1	5.78435e-103	0.483989	0.381	0.073	1.30154e-98	7
SLC2A1	6.60964e-103	-0.696792	0.577	0.909	1.48724e-98	0
LBH	2.95763e-102	-0.838938	0.504	0.864	6.65496e-98	0
ITM2B	2.99609e-102	-0.513836	0.998	1	6.7415e-98	0
RNF217	3.11941e-102	0.714456	0.936	0.768	7.01899e-98	7
CERCAM	4.35767e-102	-0.580745	0.951	0.992	9.80519e-98	0
GYPC	5.30766e-102	-0.718927	0.961	0.998	1.19428e-97	0
SLITRK6	5.56618e-102	-0.859474	0.6	0.902	1.25245e-97	0
ARAP1	1.72521e-101	0.401449	0.432	0.098	3.88189e-97	7
C1orf210	1.84588e-101	0.430184	0.54	0.155	4.15343e-97	7
PDIA6	1.93667e-101	-0.452849	1	1	4.35771e-97	0
MT1G	4.6989e-101	2.80019	0.757	0.494	1.0573e-96	7
ANXA6	5.29854e-101	-0.655412	0.374	0.814	1.19223e-96	0
SLC7A11	8.78083e-101	0.774756	0.435	0.104	1.97577e-96	7
TUBB2B	1.26668e-100	-0.705847	0.452	0.909	2.85015e-96	0
TENM2	1.397e-100	0.870706	0.602	0.226	3.14338e-96	7
SULF2	1.8202e-100	-0.667263	0.669	0.935	4.09562e-96	0
REEP2	6.67102e-100	0.315756	0.253	0.027	1.50105e-95	7
SCNN1A	6.97423e-100	0.348987	0.337	0.056	1.56927e-95	7
OLFML2A	8.7025e-100	-0.767609	0.651	0.918	1.95815e-95	0
PLAC8	9.39945e-100	-0.85069	0.486	0.873	2.11497e-95	0
MOXD1	1.42205e-99	0.352334	0.342	0.059	3.19976e-95	7
HOMER2	1.83333e-99	0.366347	0.356	0.065	4.12517e-95	7
TPD52L1	3.70269e-99	0.653647	0.887	0.654	8.33142e-95	7
CLDN3	9.67565e-99	0.534846	0.266	0.033	2.17712e-94	7
HSPA4L	1.67311e-98	0.255061	0.258	0.029	3.76466e-94	7
TACSTD2	1.92089e-98	0.823922	0.732	0.323	4.32219e-94	7
CROT	2.2855e-98	0.529312	0.543	0.171	5.1426e-94	7
SERPINH1	2.64053e-98	-0.511917	0.99	1	5.94145e-94	0
CAPN2	5.50932e-98	-0.424187	1	1	1.23965e-93	0
LGALS3BP	7.20292e-98	-0.677558	0.442	0.843	1.62073e-93	0
FLOT1	1.30417e-97	0.551523	0.938	0.744	2.93452e-93	7
MTUS2	1.50998e-97	-0.879927	0.071	0.563	3.3976e-93	0
PCDH7	1.62692e-97	0.802517	0.836	0.555	3.66072e-93	7
P4HB	4.31803e-97	-0.41828	1	1	9.71601e-93	0
TEX2	1.06574e-96	-0.628754	0.675	0.929	2.39803e-92	0
PTGES	1.29711e-96	-0.741442	0.761	0.971	2.91863e-92	0
C19orf33	1.1072e-95	0.621779	0.605	0.228	2.49131e-91	7
KRT10	1.26268e-95	0.475541	0.998	0.995	2.84116e-91	7
SORT1	9.81678e-95	-0.596244	0.777	0.97	2.20887e-90	0
INPP4B	1.09188e-94	0.475673	0.444	0.112	2.45683e-90	7
PPP2R2B	1.57536e-94	0.629905	0.465	0.129	3.54472e-90	7
HRAS	1.85467e-94	0.621433	0.803	0.475	4.1732e-90	7
LHFPL6	2.33027e-94	-0.608367	0.815	0.984	5.24334e-90	0
SLC35D1	5.42438e-94	0.367787	0.524	0.153	1.22054e-89	7
ILK	5.89541e-94	-0.493452	0.97	0.998	1.32653e-89	0
TMEM79	8.31642e-94	0.393182	0.403	0.093	1.87128e-89	7
CYB561A3	1.00179e-93	0.69006	0.696	0.333	2.25412e-89	7
MAGED1	1.60926e-93	-0.608414	0.958	0.993	3.621e-89	0
SFRP2	2.19492e-93	-1.16137	0.251	0.693	4.93878e-89	0
MCUB	3.78063e-93	0.552103	0.644	0.261	8.5068e-89	7
MFAP5	1.06127e-92	-1.05587	0.258	0.687	2.38797e-88	0
LIMA1	2.38933e-92	0.600837	1	0.984	5.37622e-88	7
COL6A2	4.0036e-92	-0.677775	0.239	0.696	9.0085e-88	0
PAPPA	4.6747e-92	-0.731875	0.179	0.658	1.05186e-87	0
SDCBP	1.027e-91	-0.543759	0.948	0.995	2.31085e-87	0
SLCO2A1	1.33204e-91	-1.00544	0.277	0.695	2.99721e-87	0
DUSP14	1.95383e-91	0.709086	0.973	0.893	4.39631e-87	7
HAPLN1	2.96311e-91	-0.892103	0.504	0.902	6.6673e-87	0
FAM83B	3.37066e-91	0.567035	0.691	0.295	7.58432e-87	7
GDF6	3.38425e-91	-0.727554	0.164	0.628	7.6149e-87	0
TIPARP	4.33306e-91	0.592187	0.565	0.202	9.74982e-87	7
KLK8	5.38722e-91	0.867074	0.379	0.088	1.21218e-86	7
ITGB8	9.3239e-91	0.300837	0.266	0.037	2.09797e-86	7
ZFHX4	1.47952e-90	0.312102	0.339	0.063	3.32908e-86	7
INPP5D	1.68091e-90	0.546207	0.361	0.077	3.78221e-86	7
TM7SF3	3.84857e-90	0.780353	0.85	0.634	8.65967e-86	7
SLC8A1	8.79333e-90	0.443891	0.472	0.133	1.97859e-85	7
TUBA4A	1.03727e-89	0.467239	0.304	0.051	2.33395e-85	7
ROR1	1.16244e-89	-0.570597	0.339	0.769	2.61561e-85	0
PPP1R14A	2.01129e-89	0.864147	0.836	0.596	4.5256e-85	7
FAM129A	2.5296e-89	0.4677	0.545	0.173	5.69185e-85	7
SERPINE1	3.59676e-89	-1.24039	0.604	0.896	8.09306e-85	0
SLC25A4	5.73683e-89	-0.565986	0.899	0.989	1.29084e-84	0
YBX3	8.45452e-89	0.492993	0.997	0.978	1.90235e-84	7
RAB29	2.01393e-88	0.527502	0.68	0.294	4.53154e-84	7
ASAH1	2.56455e-88	-0.497797	0.981	0.998	5.7705e-84	0
TOMM5	3.59092e-88	0.435599	1	0.998	8.07992e-84	7
MCC	3.95909e-88	0.359893	0.401	0.095	8.90834e-84	7
CCNG1	4.62528e-88	-0.521655	0.946	0.992	1.04073e-83	0
RXRA	4.75123e-88	0.485046	0.58	0.21	1.06908e-83	7
PIP4P2	5.29263e-88	-0.609435	0.671	0.918	1.1909e-83	0
VPS9D1-AS1	5.51289e-88	0.271173	0.275	0.041	1.24046e-83	7
DHRS2	7.56151e-88	-0.744787	0.111	0.569	1.70142e-83	0
B2M	8.12766e-88	-0.455484	0.993	1	1.8288e-83	0
FSTL3	9.7232e-88	-0.691844	0.594	0.896	2.18782e-83	0
NGF	1.27121e-87	0.658379	0.511	0.17	2.86034e-83	7
MXRA8	1.93787e-87	-0.576215	0.845	0.984	4.3604e-83	0
ALDH1B1	5.04727e-87	-0.730809	0.499	0.859	1.13569e-82	0
EPHB2	2.00022e-86	0.505605	0.492	0.15	4.50069e-82	7
INHBA	2.18327e-86	-0.901481	0.622	0.918	4.91258e-82	0
PXDN	3.02979e-86	-0.5454	0.804	0.972	6.81733e-82	0
MSRB3	3.42863e-86	-0.617191	0.411	0.809	7.71477e-82	0
OPTN	7.68507e-86	-0.43779	0.981	1	1.72922e-81	0
PIR	8.16012e-86	0.852453	0.632	0.284	1.83611e-81	7
GJB3	9.7075e-86	0.617558	0.4	0.104	2.18429e-81	7
GUCY1A1	2.75891e-85	-0.94568	0.091	0.534	6.20783e-81	0
LRRN1	3.25818e-85	-0.624167	0.511	0.86	7.33122e-81	0
KLHL4	7.50192e-85	-0.701876	0.079	0.524	1.68801e-80	0
NR2F2	1.39183e-84	0.607908	0.985	0.93	3.13175e-80	7
FCGRT	2.85677e-84	-0.603009	0.577	0.877	6.42802e-80	0
ADGRG1	3.86401e-84	0.597603	0.828	0.476	8.69441e-80	7
MAGED2	6.38728e-84	-0.528433	0.963	0.996	1.4372e-79	0
CARD11	2.22786e-83	0.263631	0.307	0.056	5.01291e-79	7
FJX1	2.66793e-83	0.432412	0.484	0.147	6.00312e-79	7
PPL	3.08777e-83	0.579002	0.548	0.199	6.94778e-79	7
HSP90B1	3.58007e-83	-0.529201	0.998	1	8.05553e-79	0
AEBP1	6.5661e-83	-0.63205	0.347	0.738	1.47744e-78	0
ACTG2	6.76629e-83	1.06304	0.314	0.061	1.52248e-78	7
IGF2-AS	7.68755e-83	0.27852	0.312	0.058	1.72977e-78	7
CDH11	1.36237e-82	-0.711292	0.12	0.564	3.06546e-78	0
OSTC	1.71256e-82	-0.378956	0.998	1	3.85342e-78	0
PFN2	2.4135e-82	-0.474011	0.998	1	5.43061e-78	0
SNRPN	2.58617e-82	-0.46195	0.912	0.99	5.81913e-78	0
STMN1	3.55769e-82	-0.52926	0.963	1	8.00515e-78	0
FOXN3	5.11447e-82	-0.540029	0.764	0.95	1.15081e-77	0
HEBP1	5.7106e-82	-0.484576	0.965	0.994	1.28494e-77	0
DMD	9.222e-82	0.276281	0.354	0.077	2.07504e-77	7
MMD	1.14539e-81	-0.630217	0.604	0.884	2.57725e-77	0
BID	1.96824e-81	0.637877	0.777	0.483	4.42873e-77	7
ELL2	2.05374e-81	0.615278	0.836	0.571	4.62111e-77	7
GLB1	2.48129e-81	-0.559679	0.847	0.959	5.58315e-77	0
CCDC74A	3.76296e-81	0.349201	0.373	0.089	8.46703e-77	7
ZNF219	5.88973e-81	0.283024	0.32	0.064	1.32525e-76	7
SGK1	5.94543e-81	0.539535	0.324	0.067	1.33778e-76	7
ADGRA3	6.9393e-81	0.471477	0.599	0.239	1.56141e-76	7
CRB3	7.30982e-81	0.510943	0.676	0.303	1.64478e-76	7
CCDC3	9.28469e-81	0.705739	0.295	0.056	2.08915e-76	7
ADAMTS18	1.21741e-80	-0.791721	0.261	0.666	2.73929e-76	0
TMEM138	2.16534e-80	0.578131	0.764	0.451	4.87224e-76	7
MLF2	4.0867e-80	0.355951	1	1	9.19548e-76	7
ACSL3	4.61077e-80	-0.507367	0.992	0.999	1.03747e-75	0
CYB5R3	6.68485e-80	-0.383789	0.997	0.999	1.50416e-75	0
WISP1	7.01113e-80	-0.853863	0.032	0.452	1.57757e-75	0
SAT1	7.70119e-80	1.00708	1	1	1.73285e-75	7
SEPT10	1.10652e-79	-0.482849	0.907	0.978	2.48977e-75	0
MDK	1.55037e-79	-0.429806	0.995	1	3.4885e-75	0
FAT1	6.60444e-79	0.585005	0.931	0.761	1.48607e-74	7
NET1	8.01567e-79	0.883265	0.914	0.743	1.80361e-74	7
IDH2	8.39902e-79	-0.457776	0.936	0.995	1.88986e-74	0
EI24	1.61522e-78	0.394397	1	1	3.63441e-74	7
MEOX1	1.84453e-78	-1.03057	0.051	0.473	4.15039e-74	0
RBPMS	1.89344e-78	-0.418791	0.978	0.997	4.26042e-74	0
NDUFAF8	2.33927e-78	0.577768	0.988	0.947	5.26359e-74	7
LINC00665	3.23293e-78	0.504322	0.847	0.595	7.27441e-74	7
PCSK1N	4.70905e-78	-0.715582	0.712	0.933	1.05958e-73	0
ADAM10	5.07171e-78	-0.506934	0.938	0.988	1.14118e-73	0
C1orf143	5.27767e-78	0.354252	0.268	0.047	1.18753e-73	7
NUCB1	1.32537e-77	-0.452434	0.938	0.99	2.98222e-73	0
CTXN1	4.06458e-77	0.440573	0.472	0.157	9.14571e-73	7
WNT10A	4.69774e-77	0.628547	0.72	0.364	1.05704e-72	7
LINC01088	6.97531e-77	0.685825	0.285	0.053	1.56952e-72	7
TIMP2	1.6287e-76	-0.522327	0.632	0.926	3.66474e-72	0
SYT1	2.15909e-76	0.686193	0.627	0.316	4.85816e-72	7
SLC16A4	2.26753e-76	0.308447	0.319	0.067	5.10217e-72	7
RHOB	3.32876e-76	-0.724905	0.784	0.941	7.49003e-72	0
VGLL1	4.43155e-76	0.694545	0.754	0.417	9.97144e-72	7
LGALS1	6.06929e-76	-0.982132	0.492	0.844	1.36565e-71	0
CDH10	6.61564e-76	-0.828323	0.111	0.512	1.48858e-71	0
KREMEN2	1.15431e-75	0.399202	0.373	0.097	2.59732e-71	7
PRTG	1.43916e-75	-0.592226	0.53	0.881	3.23826e-71	0
ADORA2B	1.44344e-75	0.374237	0.309	0.065	3.24788e-71	7
CTNNBIP1	1.56688e-75	0.492539	0.973	0.912	3.52564e-71	7
MYL9	1.70037e-75	-0.549167	0.949	1	3.82601e-71	0
RUNX1T1	2.07552e-75	-0.600439	0.428	0.778	4.67012e-71	0
MAP1B	2.32813e-75	-0.623321	0.916	0.991	5.23852e-71	0
PTPN13	3.52661e-75	0.511075	0.702	0.372	7.93522e-71	7
CALR	4.17489e-75	-0.458027	1	1	9.39391e-71	0
CBLC	5.93424e-75	0.306957	0.314	0.066	1.33526e-70	7
CD248	6.90003e-75	-0.695028	0.076	0.486	1.55258e-70	0
TGFB1I1	7.87825e-75	-0.58231	0.671	0.926	1.77269e-70	0
FAM229B	8.92051e-75	0.380203	0.484	0.157	2.0072e-70	7
LAMB3	1.00308e-74	0.563648	0.287	0.057	2.25704e-70	7
ENSA	3.04739e-74	0.400221	0.997	0.968	6.85693e-70	7
MGST3	3.36196e-74	-0.34254	0.998	1	7.56474e-70	0
PDIA3	4.36394e-74	-0.447357	0.997	0.999	9.8193e-70	0
PEG10	4.51736e-74	0.725789	0.882	0.712	1.01645e-69	7
SPP1	4.65152e-74	-1.13505	0.378	0.77	1.04664e-69	0
SULF1	5.5176e-74	0.453389	0.472	0.149	1.24152e-69	7
COBLL1	5.68348e-74	0.495791	0.713	0.344	1.27884e-69	7
MFAP2	5.9041e-74	-0.559094	0.855	0.98	1.32848e-69	0
FERMT1	6.86842e-74	0.592625	0.922	0.804	1.54546e-69	7
CLDN7	8.41564e-74	0.677294	0.956	0.905	1.8936e-69	7
IL1RAP	1.167e-73	0.332568	0.364	0.092	2.62588e-69	7
TP53TG1	1.3623e-73	0.54441	0.953	0.848	3.06532e-69	7
TNPO1	1.47074e-73	-0.519008	0.922	0.98	3.30931e-69	0
C15orf48	1.63922e-73	-0.928699	0.275	0.711	3.68841e-69	0
SERINC2	2.06444e-73	0.516681	0.992	0.969	4.64519e-69	7
TSPAN4	2.53035e-73	-0.50591	0.661	0.906	5.69354e-69	0
ST13	2.99865e-73	-0.351071	0.998	1	6.74727e-69	0
HYI	3.2891e-73	-0.679894	0.627	0.877	7.40079e-69	0
IL32	1.7206e-72	-0.638088	0.669	0.967	3.87151e-68	0
HLA-A	2.10681e-72	-0.492484	0.882	0.985	4.74053e-68	0
HTRA1	2.70077e-72	-0.804115	0.204	0.602	6.07701e-68	0
NDUFB9	3.99373e-72	0.474319	0.998	1	8.9863e-68	7
EMP3	6.6218e-72	-0.586424	0.754	0.949	1.48997e-67	0
SLC46A1	7.70519e-72	0.274479	0.334	0.079	1.73375e-67	7
CLIC4	9.987e-72	-0.477182	0.96	0.994	2.24717e-67	0
PLS3	1.0104e-71	0.452796	0.997	0.989	2.27351e-67	7
CAMK2N1	1.01708e-71	0.625675	0.619	0.288	2.28854e-67	7
RFK	1.22648e-71	-0.549501	0.85	0.959	2.75971e-67	0
RPL17	2.39969e-71	0.282544	1	1	5.39955e-67	7
IDS	2.44149e-71	0.565742	0.931	0.823	5.49359e-67	7
RCN2	3.99222e-71	-0.358578	0.997	1	8.98289e-67	0
STEAP3	4.68771e-71	0.533953	0.484	0.174	1.05478e-66	7
TMED9	5.59285e-71	-0.363855	0.998	1	1.25845e-66	0
ARPC2	1.05833e-70	0.305833	1	1	2.38134e-66	7
DUSP6	1.29812e-70	0.345762	0.253	0.045	2.9209e-66	7
RCN1	1.8681e-70	-0.421972	0.988	0.998	4.20342e-66	0
NPPB	3.38762e-70	-1.17503	0.255	0.664	7.62248e-66	0
KDELR1	4.18723e-70	-0.315729	1	1	9.42168e-66	0
ITGB1	4.84385e-70	-0.364172	1	1	1.08991e-65	0
RNF43	5.15249e-70	0.335722	0.486	0.165	1.15936e-65	7
CA8	7.67628e-70	0.441122	0.386	0.107	1.72724e-65	7
EEA1	7.98401e-70	0.525955	0.951	0.877	1.79648e-65	7
FAM89A	2.95209e-69	0.372721	0.504	0.184	6.64249e-65	7
KLC3	3.77299e-69	0.408789	0.607	0.26	8.4896e-65	7
MT-ND2	4.57136e-69	0.396012	0.998	1	1.0286e-64	7
SLC25A39	5.2994e-69	0.335877	0.998	0.994	1.19242e-64	7
SH3RF2	5.87463e-69	0.297255	0.293	0.063	1.32185e-64	7
CLTA	7.24497e-69	-0.285622	1	1	1.63019e-64	0
FAM83H	7.82962e-69	0.42654	0.526	0.209	1.76174e-64	7
COL18A1	1.55848e-68	-0.505076	0.879	0.986	3.50673e-64	0
SPART	1.57715e-68	-0.501598	0.695	0.896	3.54874e-64	0
IL1R1	1.60312e-68	-0.74131	0.125	0.503	3.60719e-64	0
SLC29A1	1.79917e-68	-0.715047	0.393	0.727	4.04831e-64	0
ARL4D	2.94979e-68	0.46377	0.634	0.288	6.63731e-64	7
S100A14	3.30806e-68	1.35801	0.712	0.424	7.44346e-64	7
SEPT11	3.44555e-68	-0.505478	0.973	0.994	7.75284e-64	0
CLMN	3.85256e-68	-0.679167	0.212	0.583	8.66865e-64	0
ARHGAP23	4.75543e-68	0.326103	0.422	0.131	1.07002e-63	7
GAL	5.11981e-68	1.55542	0.523	0.245	1.15201e-63	7
FAM84A	5.87333e-68	0.408751	0.438	0.14	1.32156e-63	7
CDH3	6.08659e-68	-0.4572	0.909	0.99	1.36954e-63	0
MPZL1	9.82416e-68	-0.434011	0.973	0.997	2.21053e-63	0
PKP2	1.99043e-67	-0.477383	0.86	0.981	4.47866e-63	0
STK24	2.0586e-67	0.474263	0.848	0.608	4.63206e-63	7
MATN3	2.41902e-67	-0.634278	0.121	0.496	5.44304e-63	0
SRGAP1	2.58316e-67	0.33289	0.411	0.128	5.81237e-63	7
AC097478.1	3.09996e-67	0.525613	0.771	0.408	6.97523e-63	7
DDAH2	3.48215e-67	-0.434134	0.902	0.991	7.83518e-63	0
MORC4	4.24217e-67	0.370874	0.548	0.217	9.54531e-63	7
SEC11C	4.35521e-67	0.471095	0.803	0.538	9.79966e-63	7
AGPAT3	4.60866e-67	0.320624	0.494	0.175	1.03699e-62	7
GALNT3	4.78163e-67	0.4948	0.865	0.629	1.07591e-62	7
C1QBP	5.82405e-67	0.382141	0.997	0.983	1.31047e-62	7
SLC18A3	7.58288e-67	-0.616653	0.378	0.791	1.70622e-62	0
AFF3	1.11847e-66	-0.578671	0.076	0.464	2.51666e-62	0
TAB3	1.22787e-66	0.384442	0.538	0.214	2.76282e-62	7
HEBP2	1.61123e-66	0.506246	0.97	0.929	3.62543e-62	7
NDNF	2.08525e-66	-0.797603	0.035	0.405	4.69202e-62	0
SMPDL3A	4.21726e-66	0.386998	0.509	0.192	9.48925e-62	7
ENPP1	4.65859e-66	-0.571766	0.221	0.604	1.04823e-61	0
HCFC1R1	6.10358e-66	-0.449726	0.939	0.999	1.37337e-61	0
PLAU	6.99788e-66	1.17566	0.894	0.778	1.57459e-61	7
VAT1	1.25408e-65	-0.382526	0.981	0.999	2.82182e-61	0
OLR1	1.47066e-65	0.480044	0.307	0.074	3.30912e-61	7
PLEKHG1	1.93241e-65	0.254572	0.298	0.067	4.34813e-61	7
CRTAP	2.88533e-65	-0.354179	0.993	1	6.49229e-61	0
NECTIN2	2.98254e-65	-0.382655	0.983	0.998	6.711e-61	0
ADH5	4.03628e-65	-0.400945	0.978	0.996	9.08203e-61	0
BTG2	4.24291e-65	0.584447	0.644	0.304	9.54697e-61	7
SMIM3	4.82092e-65	0.504482	0.722	0.439	1.08476e-60	7
SDC3	6.81468e-65	-0.552255	0.373	0.719	1.53337e-60	0
ISL1	1.00844e-64	-0.636752	0.209	0.598	2.26909e-60	0
EFEMP1	1.07134e-64	0.599068	0.821	0.529	2.41063e-60	7
P3H1	1.11949e-64	-0.538309	0.53	0.804	2.51896e-60	0
NOTCH1	1.596e-64	0.436396	0.555	0.233	3.59116e-60	7
UBE2J1	1.91543e-64	-0.479942	0.99	0.999	4.30992e-60	0
MYH10	3.80762e-64	-0.459876	0.946	0.995	8.56753e-60	0
DKK3	5.06573e-64	-0.412206	0.954	0.998	1.13984e-59	0
SESN3	5.1975e-64	-0.480986	0.899	0.991	1.16949e-59	0
EDNRB	5.4894e-64	-0.634088	0.083	0.456	1.23517e-59	0
RBPMS2	7.6411e-64	-0.438645	0.346	0.71	1.71932e-59	0
APP	8.33564e-64	0.447468	0.998	0.999	1.8756e-59	7
TMEM125	1.18824e-63	0.337111	0.304	0.075	2.67367e-59	7
FDFT1	1.4582e-63	-0.438192	0.988	0.998	3.2811e-59	0
AC008464.1	1.52184e-63	0.379374	0.388	0.117	3.4243e-59	7
TRIM38	2.19141e-63	0.311979	0.384	0.115	4.93088e-59	7
FGFR2	3.90385e-63	0.425686	0.489	0.185	8.78405e-59	7
ARL15	4.32758e-63	0.4452	0.545	0.229	9.73748e-59	7
CLDN6	4.37292e-63	-0.392373	0.993	1	9.8395e-59	0
AC245595.1	5.12979e-63	-0.486535	0.422	0.779	1.15425e-58	0
IFITM2	1.31761e-62	-0.408079	0.86	0.976	2.96475e-58	0
DPYSL2	1.33331e-62	-0.507735	0.632	0.87	3.00007e-58	0
TMTC2	1.80487e-62	-0.626777	0.268	0.617	4.06114e-58	0
IFITM1	2.10591e-62	-0.452825	0.649	0.914	4.73851e-58	0
FAIM	3.59045e-62	0.353773	0.496	0.191	8.07886e-58	7
SNAI2	7.62633e-62	-0.75392	0.774	0.916	1.716e-57	0
SLC5A6	7.79612e-62	-0.447582	0.793	0.951	1.7542e-57	0
GALNT10	1.11485e-61	-0.618826	0.261	0.6	2.50853e-57	0
TMA7	1.77945e-61	0.273979	1	1	4.00393e-57	7
TNNT2	1.98684e-61	-0.648289	0.098	0.454	4.47059e-57	0
TIMM8B	2.71008e-61	0.352479	0.993	0.973	6.09796e-57	7
MT-ND1	4.30559e-61	0.289453	0.998	1	9.68801e-57	7
MRPS12	4.3768e-61	0.375832	0.992	0.95	9.84824e-57	7
DDB2	5.31159e-61	-0.634352	0.543	0.83	1.19516e-56	0
PSAP	7.67207e-61	-0.35476	0.998	1	1.72629e-56	0
DAPK2	8.36491e-61	-0.624778	0.034	0.38	1.88219e-56	0
CBR3	1.56531e-60	0.356957	0.28	0.066	3.52209e-56	7
TTC9	2.02921e-60	0.302618	0.258	0.056	4.56592e-56	7
PTTG1IP	3.23091e-60	-0.348658	0.99	0.999	7.26986e-56	0
ANXA3	3.33818e-60	-0.495242	0.914	0.996	7.51124e-56	0
MDFI	3.58595e-60	-0.414538	0.931	0.991	8.06874e-56	0
AIF1L	3.95617e-60	-0.471445	0.361	0.712	8.90177e-56	0
PLCXD2	6.22814e-60	0.498916	0.567	0.26	1.40139e-55	7
IER5	1.1636e-59	0.426634	0.568	0.257	2.61822e-55	7
ATP2A2	1.38613e-59	0.468468	0.907	0.79	3.11892e-55	7
DDR1	1.81584e-59	-0.557511	0.958	0.981	4.08583e-55	0
STK17B	1.89895e-59	0.505977	0.708	0.4	4.27283e-55	7
CSRP1	2.24807e-59	-0.482836	0.985	0.997	5.05838e-55	0
KLF5	2.76221e-59	0.523429	0.779	0.479	6.21525e-55	7
SLC18B1	2.8177e-59	0.318997	0.46	0.166	6.3401e-55	7
BAG3	3.38366e-59	-0.500391	0.803	0.928	7.61358e-55	0
LRRN4	4.0173e-59	-0.680942	0.034	0.374	9.03932e-55	0
PLXND1	4.04235e-59	-0.489077	0.282	0.631	9.0957e-55	0
MATN2	5.15388e-59	-0.754041	0.211	0.546	1.15967e-54	0
INAFM2	5.99928e-59	0.32035	0.371	0.116	1.3499e-54	7
RAB25	6.28816e-59	0.41283	0.997	0.959	1.4149e-54	7
MBD2	6.37289e-59	0.413768	0.607	0.293	1.43396e-54	7
PIM1	6.9047e-59	0.436792	0.413	0.143	1.55363e-54	7
KCTD1	8.16166e-59	0.419656	0.702	0.388	1.83645e-54	7
INPP1	8.98671e-59	0.419742	0.7	0.383	2.0221e-54	7
PARVA	1.30324e-58	-0.434758	0.766	0.919	2.93242e-54	0
FRMD6	2.51477e-58	-0.579108	0.89	0.985	5.65849e-54	0
CD82	3.6891e-58	0.298366	0.324	0.088	8.30085e-54	7
S100A13	4.2751e-58	-0.319657	1	1	9.6194e-54	0
FAM210B	5.84629e-58	0.466478	0.936	0.841	1.31547e-53	7
TNNT1	6.30061e-58	0.627208	0.734	0.512	1.4177e-53	7
ID3	7.04617e-58	0.784543	0.954	0.893	1.58546e-53	7
CDH1	7.40381e-58	0.453435	0.946	0.877	1.66593e-53	7
GGH	7.56292e-58	-0.507567	0.685	0.904	1.70173e-53	0
CDKN2B	8.23801e-58	-0.614318	0.312	0.652	1.85363e-53	0
HS3ST1	8.95055e-58	-0.804245	0.169	0.499	2.01396e-53	0
PDE4D	1.05418e-57	-0.537077	0.83	0.962	2.37202e-53	0
CDCP1	1.10705e-57	0.380746	0.454	0.167	2.49098e-53	7
C9orf3	2.13308e-57	0.589581	0.853	0.701	4.79963e-53	7
CXCL16	2.31026e-57	0.506001	0.605	0.288	5.19832e-53	7
COL4A5	3.06748e-57	0.500897	0.852	0.647	6.90214e-53	7
FOXP4	3.2948e-57	0.305306	0.46	0.173	7.41364e-53	7
PPP1R13L	3.91675e-57	0.44522	0.922	0.792	8.81307e-53	7
METTL8	5.7088e-57	0.435304	0.688	0.412	1.28454e-52	7
GSTK1	6.497e-57	-0.403662	0.966	0.993	1.46189e-52	0
WWTR1	9.19196e-57	-0.524872	0.653	0.848	2.06828e-52	0
PACSIN3	1.14997e-56	-0.446076	0.82	0.946	2.58755e-52	0
FBN2	1.28847e-56	-0.53944	0.508	0.801	2.89918e-52	0
ODC1	1.62873e-56	0.601851	0.806	0.633	3.66482e-52	7
GJA1	1.70384e-56	0.424408	0.592	0.314	3.8338e-52	7
HIP1R	2.42125e-56	0.322553	0.472	0.184	5.44806e-52	7
NTRK2	3.0293e-56	-0.803413	0.233	0.576	6.81623e-52	0
PLXNB1	3.5148e-56	0.332123	0.513	0.212	7.90865e-52	7
UCK2	4.21193e-56	-0.459019	0.789	0.939	9.47727e-52	0
COL2A1	5.12372e-56	0.480133	0.251	0.056	1.15289e-51	7
PDLIM1	5.89491e-56	-0.3337	1	1	1.32641e-51	0
CFAP36	6.12902e-56	0.394057	0.728	0.437	1.37909e-51	7
PPIB	6.47453e-56	-0.29954	1	1	1.45683e-51	0
EIF5A	9.86744e-56	0.347518	0.998	1	2.22027e-51	7
IFI16	1.30162e-55	0.328966	0.435	0.157	2.92878e-51	7
TRIM55	1.7563e-55	-0.538142	0.599	0.893	3.95186e-51	0
PPP3CA	2.00714e-55	0.463241	0.904	0.778	4.51627e-51	7
CBX6	2.41145e-55	0.346002	0.476	0.189	5.426e-51	7
PTPRK	2.82183e-55	0.521748	0.841	0.65	6.3494e-51	7
ACTN1	3.23093e-55	-0.426264	0.998	1	7.26992e-51	0
NEU1	4.77915e-55	-0.432282	0.764	0.919	1.07536e-50	0
TMBIM6	4.98813e-55	-0.287743	1	1	1.12238e-50	0
UQCRQ	5.26611e-55	0.31767	1	1	1.18493e-50	7
KIT	5.63448e-55	0.34733	0.293	0.077	1.26781e-50	7
GLTP	5.82457e-55	0.415845	0.774	0.504	1.31059e-50	7
FDX1	5.86978e-55	0.390484	0.919	0.803	1.32076e-50	7
TMEM191B	7.0604e-55	0.30538	0.361	0.116	1.58866e-50	7
ACTG1	1.0926e-54	-0.296958	1	1	2.45846e-50	0
ARF1	1.31007e-54	-0.261348	0.998	1	2.9478e-50	0
KLF4	1.69772e-54	0.478408	0.396	0.139	3.82003e-50	7
CDK2AP2	1.79611e-54	-0.375277	0.968	0.996	4.04143e-50	0
ERRFI1	1.81101e-54	-0.571326	0.943	0.988	4.07496e-50	0
ITGA6	2.36801e-54	0.935996	0.877	0.821	5.32827e-50	7
SNHG8	3.12745e-54	0.460385	0.983	0.922	7.03708e-50	7
TKT	3.32771e-54	-0.379118	1	1	7.48768e-50	0
NCOA4	4.55275e-54	-0.409937	0.902	0.962	1.02441e-49	0
AL355338.1	4.97575e-54	0.309661	0.423	0.155	1.11959e-49	7
ADAMTS9	6.12372e-54	-0.394817	0.376	0.789	1.3779e-49	0
BAX	6.40808e-54	-0.356145	0.99	0.998	1.44188e-49	0
DUSP5	6.5518e-54	0.276853	0.258	0.061	1.47422e-49	7
ALKBH7	7.51367e-54	-0.3222	0.98	0.998	1.69065e-49	0
TMCO3	8.74424e-54	-0.373218	0.901	0.966	1.96754e-49	0
SSR2	1.02777e-53	-0.293334	1	1	2.31258e-49	0
TPM2	1.4567e-53	-0.450536	0.965	0.998	3.27772e-49	0
CAMSAP2	1.50655e-53	0.519652	0.821	0.622	3.38989e-49	7
F2RL1	1.61171e-53	0.465909	0.644	0.341	3.62651e-49	7
SLC40A1	1.73567e-53	0.529627	0.509	0.226	3.90543e-49	7
CD24	1.736e-53	0.668436	0.998	0.998	3.90618e-49	7
EPSTI1	3.22444e-53	-0.502408	0.648	0.875	7.25532e-49	0
HS6ST1	3.32276e-53	0.356247	0.459	0.186	7.47654e-49	7
LINC01980	3.61642e-53	0.362953	0.499	0.214	8.13731e-49	7
TPM4	3.82535e-53	-0.345789	1	1	8.60742e-49	0
SVIL	4.22736e-53	0.434976	0.953	0.9	9.51199e-49	7
ROBO1	5.83066e-53	-0.478596	0.536	0.79	1.31196e-48	0
LMTK3	6.11292e-53	0.457707	0.379	0.137	1.37547e-48	7
MAN2A1	6.1754e-53	-0.419227	0.825	0.957	1.38953e-48	0
MSN	7.78582e-53	-0.382989	0.799	0.96	1.75189e-48	0
RNF152	9.5477e-53	0.280489	0.379	0.126	2.14833e-48	7
NOP14-AS1	9.90404e-53	0.285831	0.341	0.107	2.22851e-48	7
TAPBP	1.1014e-52	-0.39035	0.843	0.965	2.47826e-48	0
PAPPA2	1.11493e-52	-0.782015	0.064	0.38	2.5087e-48	0
PLEKHN1	1.45297e-52	0.257991	0.373	0.122	3.26933e-48	7
DNAJC1	1.7286e-52	-0.378991	0.976	0.997	3.88953e-48	0
PFKP	1.78427e-52	-0.445764	0.901	0.974	4.01478e-48	0
USP53	2.48654e-52	0.387547	0.614	0.309	5.59496e-48	7
TIMP1	2.73094e-52	-0.409676	0.841	0.978	6.14488e-48	0
SDSL	4.05121e-52	0.326636	0.519	0.227	9.11562e-48	7
KRT17	5.72865e-52	1.69632	0.889	0.816	1.289e-47	7
ST6GALNAC3	5.98971e-52	-0.494151	0.059	0.378	1.34774e-47	0
CYBA	1.00085e-51	-0.376677	0.958	0.998	2.25202e-47	0
ECHDC2	1.80032e-51	0.38625	0.713	0.418	4.05091e-47	7
PTPRU	1.8646e-51	0.326958	0.454	0.183	4.19554e-47	7
ELOVL5	1.90695e-51	-0.400295	0.755	0.914	4.29084e-47	0
COA4	1.99277e-51	0.346723	0.978	0.925	4.48393e-47	7
SLC38A1	2.11716e-51	-0.334858	0.998	0.999	4.76383e-47	0
TMEM123	2.90941e-51	-0.378536	0.948	0.984	6.54647e-47	0
CAPG	4.38508e-51	-0.31867	0.988	0.999	9.86687e-47	0
FBXW7	5.19638e-51	0.359189	0.533	0.245	1.16924e-46	7
DNAJB1	5.9444e-51	0.419849	0.992	0.95	1.33755e-46	7
HSPE1	9.04482e-51	0.315187	1	1	2.03518e-46	7
ATP6AP1	1.61902e-50	-0.386767	0.89	0.97	3.64296e-46	0
CRNDE	1.8071e-50	0.461904	0.651	0.371	4.06615e-46	7
CEBPG	1.97361e-50	0.415322	0.911	0.77	4.44082e-46	7
FABP5	1.97504e-50	1.4508	0.89	0.877	4.44405e-46	7
STS	2.22941e-50	0.343348	0.265	0.069	5.01639e-46	7
DOCK9	2.36364e-50	0.596615	0.626	0.349	5.31844e-46	7
ARL6IP5	2.55085e-50	-0.340953	0.978	0.998	5.73967e-46	0
SLC48A1	2.85573e-50	0.333515	0.486	0.207	6.42567e-46	7
MYO5A	3.54091e-50	0.319973	0.509	0.226	7.9674e-46	7
ESRP1	4.30295e-50	0.382277	0.889	0.703	9.68208e-46	7
ESRP2	4.61898e-50	0.314038	0.462	0.189	1.03932e-45	7
TMEM92	4.67645e-50	-0.478168	0.17	0.499	1.05225e-45	0
NOP16	4.99385e-50	0.453806	0.809	0.616	1.12367e-45	7
ETV5	6.25375e-50	0.353528	0.347	0.117	1.40716e-45	7
MBNL1	6.51635e-50	0.394494	0.676	0.387	1.46624e-45	7
PAQR8	7.58146e-50	-0.482355	0.091	0.405	1.70591e-45	0
HOXB2	7.85476e-50	-0.504794	0.256	0.58	1.7674e-45	0
PLEKHO1	7.87025e-50	-0.418783	0.504	0.782	1.77088e-45	0
SYTL1	8.54587e-50	0.398402	0.868	0.62	1.92291e-45	7
IGSF3	1.04462e-49	-0.423166	0.755	0.911	2.35049e-45	0
ZBTB7B	1.05331e-49	0.269594	0.408	0.149	2.37005e-45	7
TNNC1	1.10332e-49	-0.632448	0.078	0.388	2.48257e-45	0
STMN2	1.12731e-49	-0.839142	0.3	0.643	2.53656e-45	0
SUGCT	1.18356e-49	0.423727	0.265	0.071	2.66312e-45	7
GIPC1	1.34437e-49	0.407346	0.916	0.814	3.02497e-45	7
POLR3H	1.62996e-49	0.371885	0.742	0.513	3.66757e-45	7
ANK3	1.67147e-49	-0.493718	0.686	0.861	3.76098e-45	0
E2F7	2.37885e-49	0.297509	0.347	0.112	5.35265e-45	7
DACT1	2.84966e-49	-0.478438	0.086	0.397	6.41201e-45	0
SDC2	3.18069e-49	-0.431653	0.465	0.756	7.15686e-45	0
TGM1	4.47352e-49	-0.450761	0.079	0.39	1.00659e-44	0
DDOST	4.66703e-49	-0.318235	0.995	0.998	1.05013e-44	0
MRPL57	4.97961e-49	0.3057	0.992	0.983	1.12046e-44	7
LASP1	5.47272e-49	-0.363557	0.971	0.992	1.23142e-44	0
PCSK5	5.6327e-49	-0.484005	0.147	0.456	1.26741e-44	0
CCM2	6.91975e-49	0.413799	0.793	0.602	1.55701e-44	7
EDEM2	1.03388e-48	-0.451027	0.506	0.737	2.32634e-44	0
HES1	1.25021e-48	0.434245	0.531	0.25	2.8131e-44	7
MED13L	1.25695e-48	-0.428908	0.7	0.89	2.82826e-44	0
KDELR3	1.39014e-48	-0.458428	0.6	0.82	3.12795e-44	0
CORO1B	1.53676e-48	-0.331125	0.944	0.994	3.45787e-44	0
MT-CYB	1.58476e-48	0.30515	0.998	1	3.56586e-44	7
TLE1	1.59887e-48	-0.426169	0.58	0.818	3.59762e-44	0
RBBP8	1.62023e-48	0.406505	0.771	0.556	3.64567e-44	7
SLC1A4	1.62389e-48	0.276736	0.398	0.144	3.65392e-44	7
TMEM250	1.97514e-48	0.251936	0.369	0.13	4.44426e-44	7
UCHL3	1.99871e-48	0.361404	0.941	0.848	4.49729e-44	7
TBC1D10A	2.2837e-48	-0.514254	0.474	0.712	5.13856e-44	0
OSBPL9	2.31129e-48	-0.375274	0.976	0.992	5.20063e-44	0
ZFAS1	2.49637e-48	0.390116	1	1	5.61709e-44	7
ARF4	2.87306e-48	-0.315676	0.997	0.999	6.46467e-44	0
B4GALT4	3.39662e-48	-0.358441	0.735	0.905	7.64274e-44	0
SELENOM	3.87375e-48	-0.388751	0.914	0.983	8.71632e-44	0
ENOX2	4.513e-48	0.256359	0.403	0.15	1.01547e-43	7
SH3GL1	5.59194e-48	0.394628	0.877	0.728	1.25824e-43	7
NDUFS6	6.553e-48	0.251953	0.998	0.999	1.47449e-43	7
RAP2B	6.64911e-48	0.46636	0.815	0.649	1.49612e-43	7
MRPL52	6.79144e-48	0.29488	1	0.999	1.52814e-43	7
NIPAL1	9.31912e-48	0.261864	0.413	0.157	2.0969e-43	7
AKR1B1	9.47704e-48	0.392226	0.978	0.922	2.13243e-43	7
OSBPL3	1.00147e-47	0.337801	0.592	0.287	2.25341e-43	7
PLP2	1.10371e-47	0.566449	0.929	0.908	2.48346e-43	7
SEPT8	1.22688e-47	-0.424378	0.735	0.903	2.76059e-43	0
AP1S2	1.34074e-47	-0.334683	0.85	0.954	3.01679e-43	0
IMPDH2	1.56654e-47	-0.351802	0.949	0.991	3.52488e-43	0
RAD51C	1.69091e-47	0.356106	0.565	0.279	3.80471e-43	7
MANBA	2.16535e-47	-0.49278	0.813	0.935	4.87224e-43	0
BLVRA	2.26948e-47	-0.447895	0.422	0.689	5.10656e-43	0
TUBB	2.37099e-47	-0.316328	1	1	5.33497e-43	0
PLXDC2	3.19799e-47	-0.535666	0.489	0.73	7.19579e-43	0
FOXP1	3.5777e-47	0.393425	0.737	0.5	8.05019e-43	7
PFKFB4	3.86096e-47	0.290279	0.438	0.175	8.68754e-43	7
NUAK1	4.35655e-47	-0.477973	0.663	0.872	9.80268e-43	0
CAMTA2	4.59585e-47	0.658399	0.725	0.516	1.03411e-42	7
CARHSP1	4.83861e-47	-0.312134	0.97	0.998	1.08874e-42	0
DENR	5.41957e-47	0.315759	0.981	0.967	1.21946e-42	7
MT1M	5.91338e-47	0.935238	0.31	0.102	1.33057e-42	7
FOSL1	7.61173e-47	0.527851	0.379	0.145	1.71272e-42	7
MYO1E	9.14845e-47	0.396859	0.691	0.427	2.05849e-42	7
ANKRD11	1.38813e-46	0.394382	0.99	0.968	3.12344e-42	7
MTCL1	1.97133e-46	0.36992	0.531	0.255	4.43568e-42	7
SNHG18	2.21056e-46	-0.466511	0.811	0.942	4.97399e-42	0
CKAP4	2.35255e-46	-0.34114	0.973	0.992	5.29347e-42	0
PLSCR1	2.53846e-46	-0.421509	0.535	0.793	5.71178e-42	0
DLEU2	4.00813e-46	0.282045	0.314	0.1	9.01868e-42	7
MARK1	4.17916e-46	0.33121	0.519	0.243	9.40352e-42	7
SCD	4.3257e-46	-0.38271	0.948	0.995	9.73326e-42	0
PTK2	4.77755e-46	-0.369801	0.956	0.983	1.075e-41	0
RPS17	5.06549e-46	0.327519	0.975	0.922	1.13979e-41	7
PSME1	5.8185e-46	-0.320227	0.97	0.997	1.30922e-41	0
TUBB2A	5.92482e-46	-0.497082	0.884	0.979	1.33314e-41	0
JTB	6.65175e-46	0.279735	1	0.998	1.49671e-41	7
KIAA0040	1.09056e-45	0.382474	0.474	0.215	2.45387e-41	7
CD9	1.3574e-45	0.517199	0.983	0.946	3.05428e-41	7
BLOC1S2	1.47697e-45	0.361887	0.965	0.909	3.32332e-41	7
ZNF83	1.53342e-45	-0.409495	0.617	0.833	3.45036e-41	0
CMTM6	1.60439e-45	0.328271	0.997	0.987	3.61003e-41	7
GM2A	2.06167e-45	-0.393356	0.691	0.879	4.63895e-41	0
ZBED5-AS1	2.33664e-45	0.34989	0.553	0.276	5.25767e-41	7
LAD1	4.63464e-45	0.452661	0.555	0.284	1.04284e-40	7
AC103740.1	5.45758e-45	-0.632665	0.137	0.432	1.22801e-40	0
TGFB2	5.7225e-45	-0.51782	0.637	0.864	1.28762e-40	0
TCEA1	6.01439e-45	0.345728	0.997	0.997	1.3533e-40	7
FBXO25	7.77827e-45	0.28928	0.474	0.207	1.75019e-40	7
DUSP4	1.12259e-44	0.700539	0.484	0.234	2.52594e-40	7
EIF2S2	1.19006e-44	0.290677	0.998	0.998	2.67777e-40	7
LTBP1	1.46293e-44	-0.446946	0.585	0.777	3.29173e-40	0
SLC7A2	1.79158e-44	-0.413629	0.175	0.484	4.03123e-40	0
LIMK2	2.68808e-44	0.361542	0.916	0.734	6.04845e-40	7
SBK1	2.89087e-44	0.269716	0.391	0.149	6.50474e-40	7
STARD10	3.89103e-44	0.4108	0.944	0.809	8.75521e-40	7
SERINC5	3.9792e-44	-0.557451	0.545	0.779	8.9536e-40	0
GRB7	4.73423e-44	0.359173	0.494	0.231	1.06525e-39	7
EPHX1	5.80687e-44	-0.45488	0.523	0.758	1.3066e-39	0
GPD2	6.05165e-44	0.281308	0.496	0.227	1.36168e-39	7
LIMD2	8.46334e-44	-0.430165	0.669	0.877	1.90434e-39	0
STOML2	9.14612e-44	0.284056	0.998	0.995	2.05797e-39	7
SNX2	9.53947e-44	-0.415934	0.946	0.986	2.14648e-39	0
IRF2BPL	1.16404e-43	0.400853	0.705	0.459	2.6192e-39	7
SEC13	1.1879e-43	-0.306223	0.993	0.998	2.67289e-39	0
DUSP7	1.22368e-43	0.31328	0.379	0.149	2.7534e-39	7
TXN	1.64624e-43	0.346787	1	1	3.70421e-39	7
ATP6AP2	1.74516e-43	-0.36465	0.887	0.953	3.92679e-39	0
SETD3	1.89312e-43	-0.380306	0.855	0.935	4.25971e-39	0
TMEM218	2.33079e-43	0.283033	0.514	0.242	5.24451e-39	7
TMEM14A	2.47825e-43	0.391598	0.943	0.88	5.5763e-39	7
COX14	2.90521e-43	0.310278	0.987	0.959	6.53701e-39	7
PTDSS1	3.21264e-43	0.369968	0.836	0.672	7.22877e-39	7
PRDX3	3.87367e-43	-0.299895	0.939	0.986	8.71615e-39	0
SPRED2	4.29487e-43	0.263344	0.403	0.162	9.66388e-39	7
ATP6V1B2	4.57044e-43	-0.382328	0.649	0.85	1.02839e-38	0
SMIM14	5.56092e-43	-0.374926	0.681	0.879	1.25126e-38	0
SMAGP	9.45537e-43	0.427139	0.685	0.451	2.12755e-38	7
IGF1R	1.0029e-42	0.445658	0.96	0.939	2.25663e-38	7
IFT81	1.02027e-42	0.277371	0.474	0.212	2.29572e-38	7
TFRC	1.14899e-42	0.334728	0.508	0.249	2.58535e-38	7
WDR54	1.35034e-42	0.403533	0.612	0.379	3.0384e-38	7
MARVELD2	1.4513e-42	0.340191	0.691	0.415	3.26557e-38	7
PRPS1	1.67005e-42	-0.497596	0.619	0.815	3.75779e-38	0
PLEKHF2	1.8687e-42	0.307354	0.578	0.302	4.20475e-38	7
MCHR1	2.42814e-42	-0.590636	0.02	0.281	5.46357e-38	0
KIF1A	2.56655e-42	0.618534	0.452	0.239	5.775e-38	7
FAM45A	2.85643e-42	-0.312557	0.929	0.979	6.42726e-38	0
PHLDB3	2.90759e-42	0.282322	0.417	0.175	6.54237e-38	7
CC2D2A	3.22924e-42	0.290871	0.508	0.242	7.2661e-38	7
LRRFIP2	3.50448e-42	0.330126	0.961	0.89	7.88544e-38	7
PLSCR5	3.63572e-42	-0.438511	0.024	0.288	8.18073e-38	0
MYDGF	3.88831e-42	-0.286242	0.987	0.999	8.74909e-38	0
RGS16	4.23142e-42	-0.817995	0.185	0.473	9.52111e-38	0
GADD45B	4.92554e-42	-0.472264	0.835	0.947	1.1083e-37	0
LINC00842	4.94841e-42	-0.478674	0.263	0.538	1.11344e-37	0
PMVK	5.40453e-42	0.340135	0.811	0.625	1.21607e-37	7
SPEG	1.00948e-41	-0.454346	0.282	0.55	2.27144e-37	0
DCTN2	1.02697e-41	-0.288789	0.963	0.997	2.31078e-37	0
MICALL1	1.24069e-41	0.359461	0.666	0.404	2.79168e-37	7
PHLDB2	1.31021e-41	-0.461559	0.809	0.941	2.94811e-37	0
ARHGAP31	1.34342e-41	-0.404483	0.17	0.463	3.02283e-37	0
KDM5B	1.64702e-41	0.308176	0.993	0.97	3.70596e-37	7
SLC4A4	1.8048e-41	-0.393614	0.03	0.294	4.06097e-37	0
TMEM50A	1.82773e-41	-0.258437	0.99	0.999	4.11257e-37	0
CLDN9	2.07309e-41	0.529973	0.396	0.169	4.66465e-37	7
HAX1	2.99417e-41	0.320934	0.985	0.962	6.73718e-37	7
PAM	3.53252e-41	-0.349637	0.821	0.938	7.94852e-37	0
AFAP1L1	3.57698e-41	0.298899	0.432	0.188	8.04857e-37	7
GYG1	5.00411e-41	-0.387806	0.879	0.972	1.12597e-36	0
TCF7L1	5.89253e-41	0.371357	0.855	0.709	1.32588e-36	7
C21orf91	7.27637e-41	0.300997	0.504	0.243	1.63726e-36	7
ATP5MC1	7.9114e-41	0.328407	0.988	0.982	1.78014e-36	7
PRDX4	9.34845e-41	-0.31146	0.99	1	2.10349e-36	0
CYCS	9.98275e-41	0.303031	0.998	0.994	2.24622e-36	7
PMAIP1	1.11583e-40	0.611312	0.617	0.414	2.51072e-36	7
PRSS16	1.15162e-40	0.281598	0.465	0.216	2.59127e-36	7
BLVRB	1.16644e-40	-0.320986	0.921	0.985	2.62462e-36	0
MYL12A	1.23377e-40	-0.277378	1	1	2.77611e-36	0
HACD1	1.44397e-40	-0.370421	0.642	0.859	3.24907e-36	0
GPHN	1.51e-40	0.250058	0.486	0.222	3.39765e-36	7
BNIP3	1.54604e-40	-0.293747	0.858	0.961	3.47875e-36	0
MTHFD2L	1.66219e-40	0.293817	0.482	0.229	3.74009e-36	7
CTTNBP2	2.01118e-40	-0.670419	0.27	0.534	4.52535e-36	0
WDR37	2.2638e-40	0.276075	0.481	0.229	5.09379e-36	7
TOMM34	2.33622e-40	0.380113	0.717	0.498	5.25672e-36	7
SLC6A15	2.37045e-40	-0.447379	0.15	0.428	5.33375e-36	0
TMEM99	2.62597e-40	0.340352	0.7	0.452	5.90869e-36	7
CCDC88A	3.36494e-40	-0.354627	0.449	0.725	7.57145e-36	0
DDX21	3.68346e-40	0.363004	0.983	0.933	8.28815e-36	7
GPC6	5.30091e-40	-0.42993	0.492	0.736	1.19276e-35	0
CXADR	5.63945e-40	-0.309391	0.841	0.96	1.26893e-35	0
RHOU	6.0481e-40	-0.57075	0.358	0.625	1.36088e-35	0
CTSL	6.18093e-40	-0.435966	0.877	0.962	1.39077e-35	0
AMMECR1	6.52818e-40	0.262565	0.433	0.191	1.4689e-35	7
CTNND2	7.26851e-40	0.329106	0.334	0.126	1.63549e-35	7
FAM208B	7.57143e-40	0.333784	0.629	0.37	1.70365e-35	7
ITGB5	8.21504e-40	-0.393323	0.556	0.81	1.84847e-35	0
NDUFC1	8.46535e-40	0.25692	0.993	0.994	1.90479e-35	7
PLPP3	9.37004e-40	-0.767461	0.481	0.678	2.10835e-35	0
KIAA1522	9.8705e-40	0.355863	0.838	0.662	2.22096e-35	7
ANO6	1.13006e-39	-0.337875	0.948	0.981	2.54274e-35	0
ATP2B4	1.55025e-39	-0.461083	0.831	0.932	3.48823e-35	0
RPN2	1.66533e-39	-0.328383	0.981	0.997	3.74716e-35	0
MYRF	1.66707e-39	-0.382365	0.035	0.289	3.75108e-35	0
HAGHL	1.96808e-39	-0.367181	0.309	0.589	4.42837e-35	0
GPR137B	2.07424e-39	0.269334	0.464	0.213	4.66724e-35	7
SNRPB2	2.17647e-39	-0.288973	0.961	0.986	4.89727e-35	0
ODF3B	2.52324e-39	-0.409107	0.148	0.426	5.67755e-35	0
ALDH3A2	2.7612e-39	0.29155	0.464	0.219	6.21298e-35	7
LPCAT1	3.0034e-39	-0.366685	0.648	0.836	6.75796e-35	0
CALM2	3.71542e-39	-0.26879	0.995	1	8.36008e-35	0
CAPN1	3.73757e-39	0.29563	0.99	0.965	8.40992e-35	7
TMEM254	3.81122e-39	0.349854	0.671	0.423	8.57562e-35	7
LAMC2	4.23352e-39	0.863568	0.717	0.553	9.52584e-35	7
HMGN2	7.39642e-39	0.466304	0.992	0.996	1.66427e-34	7
CRYBG2	7.80123e-39	0.276507	0.435	0.193	1.75535e-34	7
RAB4A	8.53988e-39	0.318802	0.997	0.98	1.92156e-34	7
LMO7	9.72894e-39	0.26533	0.361	0.142	2.18911e-34	7
IMPDH1	1.33407e-38	0.367554	0.739	0.559	3.0018e-34	7
EXOC6B	1.41522e-38	0.315243	0.604	0.338	3.18438e-34	7
BACE2	1.72106e-38	0.324531	0.728	0.48	3.87255e-34	7
PLD3	2.03566e-38	-0.275045	1	1	4.58043e-34	0
RASSF4	2.4019e-38	-0.492949	0.45	0.685	5.40452e-34	0
PRKCSH	3.37276e-38	-0.317249	0.911	0.972	7.58904e-34	0
MET	3.76301e-38	0.378017	0.816	0.624	8.46715e-34	7
MRPS15	3.80406e-38	0.262414	1	0.998	8.55951e-34	7
SESN2	4.02637e-38	0.409308	0.663	0.436	9.05973e-34	7
WBP2	4.99808e-38	-0.321166	0.86	0.959	1.12462e-33	0
NEK7	5.11853e-38	0.418519	0.658	0.402	1.15172e-33	7
MYL2	5.56528e-38	-0.523861	0.019	0.258	1.25224e-33	0
BMP1	5.69515e-38	-0.407214	0.533	0.732	1.28147e-33	0
LTBP3	6.19821e-38	0.313769	0.578	0.314	1.39466e-33	7
TGFB1	7.49041e-38	-0.36048	0.597	0.845	1.68542e-33	0
JUP	9.78627e-38	0.349352	0.993	0.98	2.20201e-33	7
FHL3	1.26005e-37	-0.337955	0.83	0.929	2.83523e-33	0
C8orf88	1.26699e-37	-0.301186	0.16	0.436	2.85086e-33	0
LEPROT	1.31533e-37	-0.280013	0.98	0.995	2.95963e-33	0
ERP29	1.51551e-37	-0.256745	0.992	0.998	3.41005e-33	0
C6orf106	1.66587e-37	0.300118	0.686	0.442	3.74838e-33	7
COL16A1	1.77842e-37	-0.46	0.449	0.667	4.00162e-33	0
PIDD1	1.88808e-37	0.255708	0.356	0.142	4.24838e-33	7
PBX1	2.03797e-37	0.389528	0.946	0.902	4.58563e-33	7
HIBCH	2.11817e-37	0.311109	0.621	0.361	4.76609e-33	7
MRPL36	2.13983e-37	0.250559	0.99	0.973	4.81483e-33	7
WNT6	2.76495e-37	0.50486	0.877	0.749	6.22142e-33	7
EDIL3	2.90266e-37	-0.423912	0.562	0.781	6.53127e-33	0
GLRX5	3.04681e-37	0.320052	0.938	0.864	6.85562e-33	7
PDGFA	5.00735e-37	0.436826	0.823	0.692	1.1267e-32	7
VAMP8	5.73695e-37	0.257309	1	0.998	1.29087e-32	7
KLF6	5.83173e-37	-0.380732	0.978	0.996	1.3122e-32	0
LAMC1	6.01757e-37	-0.321483	0.936	0.979	1.35401e-32	0
EHBP1	6.82494e-37	-0.418483	0.627	0.788	1.53568e-32	0
TNS3	7.42344e-37	-0.372117	0.595	0.795	1.67035e-32	0
TMEM131	7.77929e-37	0.317493	0.582	0.331	1.75042e-32	7
SLC25A37	7.96655e-37	-0.364541	0.745	0.883	1.79255e-32	0
ERF	9.07291e-37	0.271868	0.487	0.24	2.0415e-32	7
ITGA1	1.00913e-36	-0.435016	0.073	0.322	2.27063e-32	0
CAV2	1.10735e-36	0.665582	0.926	0.903	2.49164e-32	7
DR1	1.21757e-36	0.302792	0.943	0.842	2.73964e-32	7
MAFB	2.04452e-36	0.692802	0.437	0.218	4.60037e-32	7
EFNB1	2.14628e-36	0.318451	0.494	0.248	4.82935e-32	7
MICAL2	2.87639e-36	-0.437876	0.496	0.749	6.47217e-32	0
ITGB1BP1	3.14025e-36	0.349799	0.995	0.975	7.06588e-32	7
TCTN1	3.32785e-36	0.253846	0.506	0.252	7.48799e-32	7
ALDH7A1	4.18287e-36	0.383614	0.865	0.788	9.41189e-32	7
PDIA5	4.21155e-36	-0.402705	0.482	0.683	9.47642e-32	0
CFL2	5.28519e-36	-0.306803	0.745	0.906	1.18922e-31	0
ZC3H15	5.41679e-36	0.261432	0.985	0.97	1.21883e-31	7
ARMC10	6.6691e-36	0.270335	0.941	0.86	1.50061e-31	7
RASGRF1	8.07795e-36	-0.457979	0.16	0.415	1.81762e-31	0
MAP1A	1.04966e-35	0.314314	0.395	0.173	2.36184e-31	7
PPP1R14B	1.20389e-35	0.32559	0.901	0.818	2.70888e-31	7
TMEM59	1.25384e-35	-0.282258	0.97	0.992	2.82126e-31	0
GSE1	1.32088e-35	0.295468	0.469	0.229	2.9721e-31	7
FERMT2	1.4802e-35	-0.330497	0.702	0.891	3.33059e-31	0
TACC1	1.50843e-35	-0.356959	0.747	0.921	3.39412e-31	0
PPIC	1.68765e-35	-0.301585	0.922	0.982	3.79738e-31	0
NUDT14	1.73924e-35	0.319357	0.767	0.567	3.91347e-31	7
HSD3B1	1.88354e-35	-1.27469	0.024	0.252	4.23816e-31	0
UBE2F	2.02549e-35	0.286682	0.696	0.429	4.55755e-31	7
CLCN5	2.13891e-35	-0.435516	0.218	0.463	4.81276e-31	0
CHMP4C	2.32249e-35	0.269668	0.46	0.224	5.22582e-31	7
CHCHD10	2.6528e-35	0.381321	0.941	0.894	5.96906e-31	7
CPZ	3.01945e-35	-0.34478	0.057	0.298	6.79406e-31	0
CLTB	3.24174e-35	0.368815	0.998	1	7.29423e-31	7
CELSR1	3.64059e-35	0.276701	0.428	0.201	8.19169e-31	7
SYNGR2	4.04122e-35	0.337421	0.976	0.948	9.09314e-31	7
POLD2	4.42285e-35	0.30542	0.966	0.909	9.95185e-31	7
MOB3B	5.58629e-35	0.361349	0.722	0.51	1.25697e-30	7
CAV1	5.86254e-35	0.89696	0.934	0.938	1.31913e-30	7
TRIM24	6.17104e-35	-0.376712	0.658	0.852	1.38855e-30	0
FAT2	6.24316e-35	0.390856	0.4	0.184	1.40477e-30	7
TRAF3IP2	6.28448e-35	0.31589	0.575	0.328	1.41407e-30	7
KIAA1217	6.60387e-35	-0.399438	0.793	0.912	1.48594e-30	0
PJA2	6.74869e-35	-0.327293	0.86	0.947	1.51852e-30	0
DST	8.70033e-35	0.354821	0.988	0.991	1.95766e-30	7
C3orf14	9.11998e-35	0.343997	0.642	0.411	2.05209e-30	7
RABAC1	9.95802e-35	-0.250102	0.985	0.998	2.24065e-30	0
CYB5R1	1.14852e-34	0.438262	0.761	0.573	2.58428e-30	7
JAK1	1.46093e-34	0.333719	0.965	0.934	3.28723e-30	7
PPP3CC	1.57519e-34	-0.347769	0.631	0.789	3.54434e-30	0
SCRIB	1.92112e-34	0.275672	0.516	0.276	4.3227e-30	7
IGF2.1	1.92909e-34	0.886127	0.943	0.974	4.34064e-30	7
PDIA4	2.04103e-34	-0.295603	0.943	0.987	4.59252e-30	0
FXR1	2.28453e-34	-0.282251	0.956	0.989	5.14043e-30	0
MSMO1	3.03716e-34	-0.38181	0.943	0.985	6.83391e-30	0
EGFR	3.32149e-34	0.379427	0.863	0.75	7.47369e-30	7
ZYX	3.92245e-34	-0.292078	0.988	1	8.8259e-30	0
SLC6A9	4.12339e-34	0.252586	0.381	0.168	9.27804e-30	7
DESI1	4.75147e-34	0.30867	0.831	0.676	1.06913e-29	7
SARAF	4.95483e-34	-0.250517	0.995	0.998	1.11489e-29	0
NQO1	4.98071e-34	0.666083	0.968	0.953	1.12071e-29	7
CPE	5.72286e-34	-0.332554	0.916	0.981	1.2877e-29	0
ACBD6	5.77559e-34	0.28836	0.975	0.951	1.29957e-29	7
PLSCR3	6.38615e-34	0.276403	0.558	0.308	1.43695e-29	7
ALKBH3	8.25204e-34	0.272866	0.589	0.338	1.85679e-29	7
BCL2L1	9.9005e-34	0.368804	0.863	0.742	2.22771e-29	7
SOX15	1.09068e-33	0.646187	0.727	0.611	2.45414e-29	7
NEXN	1.13427e-33	-0.384875	0.325	0.601	2.55221e-29	0
TGFBR1	1.18753e-33	-0.404903	0.556	0.767	2.67206e-29	0
EPB41L2	1.19837e-33	-0.326915	0.324	0.589	2.69645e-29	0
TRNAU1AP	1.25624e-33	-0.331309	0.735	0.87	2.82668e-29	0
CHKA	1.29253e-33	-0.304721	0.479	0.73	2.90833e-29	0
NDRG1	1.31281e-33	-0.504119	0.266	0.5	2.95396e-29	0
ARF6	1.63653e-33	0.30819	0.929	0.858	3.68235e-29	7
GALNT1	1.86427e-33	-0.355419	0.605	0.801	4.19479e-29	0
REEP6	1.92573e-33	0.251637	0.322	0.13	4.33308e-29	7
FAM110A	2.05505e-33	0.276041	0.592	0.341	4.62407e-29	7
PDLIM7	2.06091e-33	-0.290797	0.995	0.999	4.63726e-29	0
CEP85L	2.16184e-33	-0.416041	0.477	0.698	4.86435e-29	0
MAN1A1	2.18267e-33	-0.420667	0.268	0.507	4.91122e-29	0
GRN	4.15883e-33	-0.273651	0.975	0.995	9.35779e-29	0
KCNE5	4.48063e-33	-0.595672	0.098	0.343	1.00819e-28	0
ACYP2	4.61369e-33	0.311947	0.685	0.445	1.03813e-28	7
PPP1R1C	5.50262e-33	0.267389	0.484	0.245	1.23814e-28	7
TRPS1	6.29006e-33	0.25941	0.425	0.204	1.41533e-28	7
RNF135	7.53136e-33	0.270323	0.56	0.318	1.69463e-28	7
JADE1	7.78946e-33	-0.386342	0.516	0.729	1.75271e-28	0
TPD52	8.90613e-33	0.250924	0.425	0.205	2.00397e-28	7
EFNA5	9.89802e-33	0.314531	0.582	0.337	2.22715e-28	7
C6orf132	1.01377e-32	0.256577	0.43	0.204	2.28109e-28	7
OCLN	1.07972e-32	0.348106	0.519	0.291	2.42947e-28	7
KIRREL1	1.25911e-32	-0.384296	0.288	0.529	2.83312e-28	0
HEPH	1.27961e-32	-0.338181	0.464	0.704	2.87924e-28	0
NAV2	1.36225e-32	0.407337	0.884	0.794	3.06519e-28	7
ARPC5L	1.37825e-32	0.257356	0.993	0.987	3.10119e-28	7
LMAN1	1.48024e-32	-0.296616	0.97	0.988	3.33069e-28	0
EBNA1BP2	1.75259e-32	0.355087	0.916	0.858	3.94349e-28	7
ADGRL2	1.82683e-32	-0.33981	0.614	0.813	4.11055e-28	0
FHL1	2.15609e-32	0.445161	0.56	0.355	4.85143e-28	7
DGKZ	2.43676e-32	0.32214	0.7	0.486	5.48296e-28	7
ESD	2.68821e-32	-0.285068	0.922	0.974	6.04875e-28	0
MMP14	2.98864e-32	-0.308101	0.981	0.997	6.72473e-28	0
TRBC2	3.18623e-32	-0.393266	0.293	0.583	7.16933e-28	0
S100A16	3.8839e-32	0.359919	1	0.998	8.73916e-28	7
FZD2	4.50703e-32	-0.331423	0.543	0.759	1.01413e-27	0
PGM2L1	4.70562e-32	-0.329357	0.408	0.649	1.05881e-27	0
NABP2	5.36763e-32	0.317409	0.88	0.772	1.20777e-27	7
PMP22	5.39311e-32	-0.425205	0.056	0.282	1.2135e-27	0
FADS2	6.50122e-32	-0.333685	0.921	0.983	1.46284e-27	0
AKAP9	7.50103e-32	0.285249	0.97	0.934	1.68781e-27	7
RGL3	7.63026e-32	0.257981	0.556	0.311	1.71688e-27	7
COQ9	8.33056e-32	0.26402	0.627	0.389	1.87446e-27	7
SLC1A1	8.48733e-32	-0.320499	0.056	0.28	1.90973e-27	0
LIFR	9.18587e-32	-0.321459	0.073	0.301	2.06691e-27	0
GPATCH4	1.10156e-31	0.330847	0.766	0.601	2.47862e-27	7
HNMT	1.13703e-31	-0.479864	0.236	0.468	2.55843e-27	0
NME1	1.22853e-31	0.308557	0.629	0.425	2.76431e-27	7
ATP1A1	1.40678e-31	0.275294	0.995	0.983	3.1654e-27	7
PDE7A	1.53373e-31	0.347019	0.524	0.307	3.45105e-27	7
CGNL1	1.61891e-31	-0.382989	0.27	0.517	3.64271e-27	0
KCNG1	1.6327e-31	0.345458	0.609	0.371	3.67375e-27	7
TAGLN	1.70179e-31	-0.311487	0.968	1	3.8292e-27	0
XPR1	1.83709e-31	0.28932	0.616	0.375	4.13364e-27	7
DMKN	2.3481e-31	0.303606	0.983	0.988	5.28345e-27	7
PFDN4	2.67779e-31	-0.273584	0.936	0.984	6.02529e-27	0
FAM110B	2.68396e-31	-0.427237	0.44	0.629	6.03918e-27	0
PPP1R35	2.73113e-31	0.270745	0.673	0.454	6.14531e-27	7
P4HA1	3.05066e-31	-0.324497	0.595	0.773	6.86428e-27	0
MAF	3.30853e-31	0.286365	0.288	0.112	7.44453e-27	7
PPFIBP1	3.58299e-31	-0.318923	0.966	0.99	8.06208e-27	0
OS9	4.34715e-31	-0.322436	0.877	0.924	9.78152e-27	0
MARK2	4.55098e-31	0.269927	0.668	0.434	1.02402e-26	7
EPCAM	4.76584e-31	-0.32304	0.909	0.98	1.07236e-26	0
MAP7D1	5.45326e-31	0.333003	0.943	0.894	1.22704e-26	7
ACAT2	5.64806e-31	-0.348889	0.868	0.969	1.27087e-26	0
ETFRF1	5.73369e-31	0.25131	0.501	0.268	1.29014e-26	7
PLAGL2	6.3736e-31	0.252272	0.489	0.263	1.43412e-26	7
C12orf75	7.10428e-31	-0.307426	0.912	0.994	1.59853e-26	0
ABHD11	7.13523e-31	0.312214	0.594	0.361	1.6055e-26	7
EIF4EBP1	7.35741e-31	0.415599	0.998	0.996	1.65549e-26	7
SIGMAR1	8.39391e-31	0.300312	0.924	0.84	1.88871e-26	7
SLC7A1	8.57306e-31	-0.324569	0.72	0.89	1.92902e-26	0
MLEC	8.72888e-31	-0.251797	0.98	0.994	1.96409e-26	0
SERTAD4	9.49035e-31	-0.330161	0.649	0.827	2.13542e-26	0
BMPR2	1.02019e-30	-0.340764	0.789	0.909	2.29553e-26	0
IFNGR1	1.04211e-30	-0.357609	0.605	0.777	2.34486e-26	0
ZNF618	1.1143e-30	0.252051	0.449	0.229	2.50729e-26	7
EMB	1.187e-30	0.274816	0.742	0.517	2.67086e-26	7
ENAH	1.24575e-30	-0.319508	0.978	0.991	2.80306e-26	0
NKAIN4	1.47858e-30	-0.31946	0.639	0.878	3.32695e-26	0
CPA4	1.6796e-30	0.341929	0.359	0.16	3.77928e-26	7
SSRP1	1.72157e-30	0.264749	0.981	0.963	3.8737e-26	7
KIF3B	1.76009e-30	0.306416	0.73	0.538	3.96037e-26	7
PLD5	1.78531e-30	-0.408166	0.098	0.322	4.01713e-26	0
SCARB2	1.85251e-30	-0.308875	0.84	0.927	4.16833e-26	0
TP53I11	2.20122e-30	-0.330749	0.555	0.766	4.95296e-26	0
H2AFJ	2.29685e-30	-0.308714	0.98	0.998	5.16815e-26	0
DNAJB4	2.50114e-30	0.257417	0.423	0.212	5.62782e-26	7
TANC2	2.84686e-30	-0.359971	0.84	0.913	6.40571e-26	0
BEAN1	3.64692e-30	-0.298336	0.067	0.288	8.20594e-26	0
DAP	3.76137e-30	-0.272821	0.909	0.971	8.46347e-26	0
FLYWCH2	4.112e-30	0.2745	0.924	0.84	9.25241e-26	7
IP6K3	4.41073e-30	-0.318972	0.25	0.5	9.92459e-26	0
SDHAF3	5.34607e-30	0.285557	0.806	0.683	1.20292e-25	7
SSFA2	5.52392e-30	-0.321047	0.939	0.99	1.24294e-25	0
WFDC2	6.16334e-30	-0.36753	0.771	0.953	1.38681e-25	0
JUN	6.41559e-30	-0.307264	0.919	0.982	1.44357e-25	0
SLK	7.32795e-30	0.396856	0.828	0.741	1.64886e-25	7
HACD2	8.67878e-30	-0.288868	0.841	0.944	1.95281e-25	0
RNF126	1.20529e-29	0.263847	0.901	0.8	2.71203e-25	7
BCAT2	1.26796e-29	0.325407	0.69	0.502	2.85304e-25	7
PRCP	1.27272e-29	-0.316618	0.636	0.801	2.86375e-25	0
MPDZ	1.33008e-29	-0.314996	0.563	0.756	2.99282e-25	0
MT-ATP8	1.79666e-29	0.251031	0.998	1	4.04266e-25	7
DAZAP1	1.79812e-29	0.257322	0.852	0.716	4.04595e-25	7
PDF	2.37117e-29	0.274195	0.501	0.285	5.33536e-25	7
VASN	2.42035e-29	-0.364712	0.476	0.697	5.44603e-25	0
RBMS1	2.54332e-29	-0.272758	0.949	0.988	5.72272e-25	0
PIK3R1	2.76691e-29	0.361416	0.725	0.513	6.22583e-25	7
SSX2IP	3.5398e-29	0.258346	0.518	0.293	7.96491e-25	7
QPRT	4.10889e-29	-0.289164	0.858	0.953	9.24542e-25	0
KIF13A	5.10088e-29	0.257291	0.513	0.289	1.14775e-24	7
TNFAIP8	5.26265e-29	-0.321874	0.501	0.704	1.18415e-24	0
TBC1D2	5.83034e-29	0.263764	0.486	0.263	1.31189e-24	7
FNDC3B	7.16577e-29	-0.307153	0.948	0.971	1.61237e-24	0
PGM1	8.39945e-29	-0.308222	0.671	0.83	1.88996e-24	0
REV3L	9.08207e-29	0.321032	0.587	0.362	2.04356e-24	7
TIMM10	1.19146e-28	0.279535	0.966	0.918	2.6809e-24	7
ZFP36L1	1.19166e-28	-0.345604	0.99	0.999	2.68136e-24	0
LITAF	1.21179e-28	0.284912	0.992	0.999	2.72665e-24	7
PCAT1	1.24352e-28	-0.315774	0.14	0.366	2.79804e-24	0
FAM204A	1.42771e-28	0.250274	0.933	0.871	3.21249e-24	7
BIN1	1.44602e-28	-0.314468	0.398	0.619	3.25369e-24	0
SKIL	1.59646e-28	-0.308824	0.965	0.992	3.5922e-24	0
P4HTM	1.64327e-28	0.26352	0.497	0.277	3.69751e-24	7
STX6	1.7636e-28	0.278433	0.621	0.414	3.96828e-24	7
ATF5	1.79461e-28	0.548341	0.575	0.375	4.03805e-24	7
BACH2	2.03114e-28	0.320262	0.469	0.259	4.57027e-24	7
CPPED1	2.06619e-28	0.253755	0.491	0.269	4.64913e-24	7
RCC1	2.0762e-28	-0.309312	0.641	0.808	4.67165e-24	0
SIPA1L1	2.10037e-28	0.258136	0.563	0.339	4.72605e-24	7
CAMK2D	2.12175e-28	-0.336921	0.693	0.839	4.77415e-24	0
WDR86	2.2732e-28	-0.291184	0.172	0.418	5.11492e-24	0
CCDC151	2.47114e-28	0.274778	0.298	0.127	5.56032e-24	7
RPL22L1	2.49058e-28	0.461904	0.976	0.962	5.60405e-24	7
EDC3	2.57821e-28	0.257764	0.562	0.329	5.80122e-24	7
UXS1	2.67626e-28	-0.288696	0.835	0.928	6.02186e-24	0
CHAC1	2.71311e-28	0.60972	0.487	0.302	6.10477e-24	7
MYO1D	2.78474e-28	-0.329008	0.58	0.761	6.26594e-24	0
FKBP7	2.80045e-28	-0.363618	0.233	0.453	6.3013e-24	0
KIF26B	3.62221e-28	-0.384436	0.103	0.316	8.15034e-24	0
SMYD3	4.04762e-28	-0.335628	0.531	0.704	9.10754e-24	0
ITFG1	4.07722e-28	-0.282683	0.83	0.908	9.17416e-24	0
PCYOX1	4.21407e-28	-0.290582	0.794	0.897	9.48209e-24	0
APOC1	4.22536e-28	-0.308453	0.503	0.715	9.50749e-24	0
PSAT1	5.59556e-28	0.523136	0.902	0.832	1.25906e-23	7
APMAP	6.24967e-28	-0.276135	0.87	0.955	1.40624e-23	0
JPT1	6.28241e-28	0.268264	0.997	0.998	1.41361e-23	7
NUDT16	6.31215e-28	0.349312	0.676	0.497	1.4203e-23	7
PKP3	6.4377e-28	0.277256	0.838	0.641	1.44855e-23	7
TXNRD1	7.55983e-28	0.583953	0.907	0.883	1.70104e-23	7
MORN2	8.18415e-28	0.262484	0.563	0.345	1.84151e-23	7
EGLN3	9.68379e-28	-0.511732	0.17	0.395	2.17895e-23	0
SEC23A	1.03217e-27	-0.294948	0.874	0.936	2.32249e-23	0
RGS3	1.2058e-27	-0.421931	0.277	0.497	2.71316e-23	0
EIF4A2	1.29596e-27	-0.262738	0.976	0.997	2.91605e-23	0
UQCC3	1.33395e-27	0.259619	0.961	0.901	3.00151e-23	7
PGRMC2	1.38017e-27	-0.3858	0.84	0.923	3.10552e-23	0
MBP	1.46264e-27	-0.345111	0.518	0.724	3.2911e-23	0
USP11	1.96461e-27	-0.290344	0.777	0.905	4.42058e-23	0
ATP6V0E2	2.28971e-27	0.274777	0.626	0.417	5.15207e-23	7
N4BP1	2.60442e-27	0.268852	0.54	0.325	5.8602e-23	7
CD47	2.71784e-27	-0.35777	0.759	0.876	6.1154e-23	0
TOM1L1	2.76159e-27	0.252281	0.55	0.329	6.21386e-23	7
GUCA1A	2.97124e-27	-0.395286	0.155	0.37	6.68559e-23	0
PIK3IP1	3.08556e-27	-0.390676	0.304	0.508	6.94283e-23	0
BNIP3L	3.93339e-27	-0.262873	0.892	0.954	8.85053e-23	0
DGKA	4.35568e-27	0.27517	0.71	0.483	9.8007e-23	7
PIGT	4.70958e-27	-0.265999	0.875	0.95	1.0597e-22	0
REEP4	4.72048e-27	0.282102	0.639	0.432	1.06215e-22	7
PSME4	4.77604e-27	0.302883	0.68	0.513	1.07466e-22	7
SRSF8	4.87327e-27	0.286879	0.872	0.776	1.09653e-22	7
RSL1D1	4.96031e-27	0.260336	0.968	0.941	1.11612e-22	7
BAZ1A	4.96748e-27	0.258207	0.922	0.852	1.11773e-22	7
ATAD3B	5.48184e-27	0.264264	0.487	0.286	1.23347e-22	7
TMEM98	5.90907e-27	-0.263977	0.813	0.939	1.3296e-22	0
SRM	6.19671e-27	0.313085	0.771	0.614	1.39432e-22	7
TMEM200C	6.2349e-27	0.33874	0.444	0.247	1.40291e-22	7
QSOX1	6.24918e-27	-0.294937	0.56	0.734	1.40613e-22	0
NNMT	6.29814e-27	-0.500662	0.067	0.273	1.41714e-22	0
FBLN7	6.66942e-27	-0.299915	0.126	0.342	1.50069e-22	0
SV2A	6.72688e-27	-0.338754	0.4	0.605	1.51362e-22	0
PXN	7.05081e-27	0.29457	0.927	0.883	1.5865e-22	7
MINK1	8.26734e-27	0.275547	0.74	0.532	1.86023e-22	7
ME2	8.37288e-27	0.252497	0.722	0.533	1.88398e-22	7
CTDSPL	9.74614e-27	0.271103	0.624	0.419	2.19298e-22	7
IL4R	1.11394e-26	0.284686	0.631	0.404	2.50647e-22	7
AXL	1.23159e-26	-0.259207	0.732	0.905	2.7712e-22	0
ACTN4	1.28021e-26	-0.284233	0.998	0.999	2.8806e-22	0
MEIS2	1.37611e-26	0.330976	0.943	0.887	3.09638e-22	7
KCNQ5	1.40991e-26	-0.259082	0.073	0.275	3.17243e-22	0
JPH2	1.41845e-26	-0.320707	0.224	0.45	3.19167e-22	0
CCDC8	1.5117e-26	0.28178	0.577	0.355	3.40147e-22	7
PAXX	1.65683e-26	0.254242	0.965	0.941	3.72804e-22	7
CREB3L1	1.95409e-26	-0.277235	0.833	0.932	4.3969e-22	0
IFRD2	2.29788e-26	0.284213	0.857	0.74	5.17047e-22	7
IFFO2	2.45284e-26	0.283788	0.317	0.144	5.51913e-22	7
ELF1	2.73243e-26	0.270492	0.82	0.669	6.14823e-22	7
ADA	2.74547e-26	-0.350938	0.258	0.464	6.17757e-22	0
LPCAT2	3.06056e-26	-0.279724	0.712	0.878	6.88656e-22	0
TRIP10	3.942e-26	-0.281175	0.816	0.896	8.86988e-22	0
SURF2	4.04792e-26	0.259407	0.86	0.718	9.10821e-22	7
PPIF	4.31667e-26	0.418984	0.651	0.473	9.71295e-22	7
GUSB	5.83831e-26	-0.290784	0.526	0.714	1.31368e-21	0
BIRC7	6.20267e-26	-0.40687	0.099	0.302	1.39566e-21	0
TNKS1BP1	9.30498e-26	0.318226	0.887	0.804	2.09371e-21	7
SDF2L1	1.00504e-25	0.288085	0.936	0.862	2.26144e-21	7
RAB5IF	1.1188e-25	0.264054	0.997	0.995	2.51741e-21	7
PRICKLE1	1.12238e-25	0.338973	0.609	0.416	2.52548e-21	7
DNAJC25-GNG10	1.39365e-25	-0.279026	0.757	0.879	3.13586e-21	0
CASTOR1	1.59064e-25	-0.315174	0.197	0.407	3.5791e-21	0
GALE	1.74189e-25	-0.261928	0.82	0.929	3.91942e-21	0
BCL9L	1.81876e-25	0.272517	0.587	0.378	4.09239e-21	7
ARHGAP1	1.86562e-25	-0.273132	0.884	0.944	4.19784e-21	0
CLSTN1	1.90787e-25	0.27956	0.826	0.725	4.2929e-21	7
RBPJ	2.2416e-25	-0.27045	0.821	0.911	5.04382e-21	0
DYSF	2.3783e-25	-0.299918	0.088	0.288	5.35142e-21	0
IER2	2.44939e-25	0.381013	0.921	0.899	5.51137e-21	7
HMGA1	2.55557e-25	0.292325	1	1	5.75029e-21	7
ZFP42	3.08129e-25	0.331698	0.693	0.544	6.93321e-21	7
C1orf198	3.87877e-25	-0.305532	0.664	0.817	8.72763e-21	0
PLEKHF1	4.28611e-25	0.259288	0.418	0.221	9.64419e-21	7
PLEKHG4B	4.3458e-25	-0.292119	0.191	0.415	9.7785e-21	0
SUN3	4.80933e-25	-0.364277	0.354	0.557	1.08215e-20	0
FLRT3	5.38685e-25	0.296113	0.433	0.235	1.2121e-20	7
SH3BGRL3	5.41889e-25	0.343949	1	1	1.2193e-20	7
DCTPP1	6.77916e-25	0.287604	0.912	0.835	1.52538e-20	7
SLC1A3	8.00205e-25	-0.326339	0.585	0.77	1.80054e-20	0
OGFRL1	8.11569e-25	0.258933	0.504	0.3	1.82611e-20	7
BZW2	8.80722e-25	-0.26519	0.912	0.972	1.98171e-20	0
HSPA5	1.08382e-24	-0.275328	0.988	0.995	2.43869e-20	0
TUBA1A	1.09129e-24	-0.391058	0.961	0.987	2.45551e-20	0
MACF1	1.11058e-24	-0.263148	0.956	0.98	2.49891e-20	0
PEPD	1.29142e-24	-0.277966	0.592	0.773	2.90583e-20	0
JARID2	1.29425e-24	0.321443	0.641	0.486	2.91218e-20	7
FADS3	1.30981e-24	0.294719	0.568	0.366	2.9472e-20	7
SSBP3	1.31906e-24	0.268762	0.634	0.445	2.96802e-20	7
EPHA2	1.38476e-24	0.31637	0.541	0.34	3.11584e-20	7
RASA3	1.71966e-24	-0.310198	0.15	0.354	3.86941e-20	0
TGOLN2	1.97801e-24	-0.258042	0.804	0.908	4.45071e-20	0
EGR1	2.11113e-24	0.587055	0.72	0.599	4.75025e-20	7
TRIM8	2.47314e-24	-0.404719	0.555	0.673	5.56481e-20	0
ARL4A	3.06356e-24	0.260559	0.57	0.367	6.89332e-20	7
CAMK2G	3.26217e-24	0.289731	0.73	0.584	7.34022e-20	7
SLC3A2	4.51728e-24	0.45155	0.988	0.993	1.01643e-19	7
FMR1	4.53861e-24	0.279567	0.627	0.414	1.02123e-19	7
GNPDA1	4.94506e-24	-0.270464	0.889	0.951	1.11269e-19	0
AC007388.1	5.54868e-24	-0.272539	0.577	0.76	1.24851e-19	0
NOP14	5.61715e-24	0.27425	0.691	0.525	1.26391e-19	7
DUSP11	6.33609e-24	0.270867	0.742	0.567	1.42568e-19	7
AMD1	7.64351e-24	0.322385	0.841	0.755	1.71987e-19	7
ST5	7.97513e-24	-0.323686	0.44	0.62	1.79448e-19	0
IGFBP5	8.70421e-24	-0.40979	0.799	0.976	1.95853e-19	0
CD59	9.61653e-24	0.389148	0.841	0.788	2.16382e-19	7
OSBPL1A	1.02535e-23	0.283243	0.884	0.801	2.30713e-19	7
LACTB	1.13991e-23	-0.309523	0.503	0.665	2.5649e-19	0
PCOLCE	1.54014e-23	-0.308463	0.29	0.486	3.46546e-19	0
NDUFAF2	1.85991e-23	0.269041	0.789	0.668	4.18499e-19	7
NOTCH2	2.36826e-23	-0.307512	0.614	0.757	5.32882e-19	0
WDR43	2.46379e-23	0.270986	0.69	0.538	5.54377e-19	7
GPR37	2.60195e-23	-0.358974	0.433	0.595	5.85465e-19	0
PYGL	2.947e-23	0.466782	0.71	0.619	6.63103e-19	7
LINC00662	3.52538e-23	0.254578	0.496	0.295	7.93246e-19	7
PLIN2	3.7776e-23	-0.308471	0.629	0.799	8.49998e-19	0
HIGD1A	4.43956e-23	0.258821	0.737	0.562	9.98945e-19	7
NDFIP2	5.50728e-23	0.332484	0.946	0.924	1.23919e-18	7
MINDY2	5.90524e-23	-0.258795	0.85	0.936	1.32874e-18	0
ENG	5.92193e-23	-0.293527	0.088	0.272	1.33249e-18	0
GNG12	6.12028e-23	0.31093	0.801	0.736	1.37712e-18	7
ARRDC4	6.15476e-23	0.326071	0.358	0.18	1.38488e-18	7
TBL1XR1	2.39546e-22	0.291906	0.868	0.781	5.39003e-18	7
RNF115	2.55256e-22	-0.297138	0.713	0.838	5.74352e-18	0
GPSM3	3.06496e-22	-0.307016	0.312	0.508	6.89646e-18	0
CEP170	3.38314e-22	-0.272524	0.728	0.843	7.6124e-18	0
ZDHHC7	4.04328e-22	-0.26972	0.771	0.857	9.0978e-18	0
PHLDA2	4.06368e-22	0.589042	0.71	0.619	9.14368e-18	7
ELF3	6.1863e-22	0.334871	0.329	0.17	1.39198e-17	7
PTTG1	7.15597e-22	0.345457	0.845	0.742	1.61016e-17	7
PHYH	7.24329e-22	-0.284945	0.444	0.614	1.62981e-17	0
KRAS	7.47602e-22	0.254254	0.981	0.965	1.68218e-17	7
SCUBE3	8.15758e-22	0.329789	0.366	0.197	1.83554e-17	7
GPC1	8.34348e-22	0.388708	0.85	0.805	1.87737e-17	7
CHN2	9.34097e-22	-0.323661	0.352	0.53	2.10181e-17	0
BEND7	9.97035e-22	-0.34286	0.324	0.503	2.24343e-17	0
TMEM88	1.00335e-21	-0.317681	0.089	0.273	2.25763e-17	0
PGM3	1.02354e-21	-0.265216	0.732	0.851	2.30307e-17	0
RIOK3	1.11683e-21	0.255493	0.865	0.768	2.51298e-17	7
GAMT	1.41526e-21	0.297187	0.884	0.83	3.18448e-17	7
LSS	1.44053e-21	-0.257678	0.578	0.743	3.24134e-17	0
ST3GAL5	1.48202e-21	-0.334765	0.128	0.311	3.33469e-17	0
SCPEP1	1.51221e-21	-0.297421	0.383	0.565	3.40262e-17	0
WARS	1.68848e-21	0.328076	0.828	0.742	3.79925e-17	7
ETS1	2.23303e-21	-0.312221	0.27	0.47	5.02454e-17	0
CMTM3	2.6687e-21	-0.28647	0.927	0.961	6.00483e-17	0
FDPS	2.80393e-21	-0.274412	0.968	0.988	6.30913e-17	0
FAM107B	3.39311e-21	-0.349433	0.396	0.568	7.63485e-17	0
MFAP3L	4.51865e-21	-0.386245	0.174	0.347	1.01674e-16	0
NOP58	6.37722e-21	0.268359	0.847	0.741	1.43494e-16	7
CCDC14	8.76911e-21	-0.261696	0.595	0.756	1.97314e-16	0
SLC25A17	9.00876e-21	-0.335723	0.506	0.641	2.02706e-16	0
TDRP	9.31663e-21	0.259348	0.911	0.806	2.09633e-16	7
TNFRSF21	9.9216e-21	0.447427	0.914	0.881	2.23246e-16	7
GSTM3	1.09922e-20	-0.287647	0.474	0.634	2.47336e-16	0
RHPN2	1.2165e-20	0.329719	0.381	0.222	2.73725e-16	7
PLTP	1.35794e-20	0.382221	0.723	0.617	3.05551e-16	7
TM9SF2	1.43767e-20	-0.255556	0.919	0.955	3.2349e-16	0
NRBF2	1.44883e-20	0.252984	0.899	0.849	3.26001e-16	7
KCNQ1OT1	1.49907e-20	-0.285423	0.573	0.758	3.37306e-16	0
PTS	2.00284e-20	-0.27975	0.948	0.983	4.50658e-16	0
F11R	2.97431e-20	-0.252627	0.764	0.878	6.6925e-16	0
PSPH	2.98392e-20	0.301434	0.619	0.48	6.71412e-16	7
GAS1	4.23619e-20	0.28481	0.327	0.17	9.53184e-16	7
AMOTL2	4.24915e-20	-0.331258	0.627	0.791	9.56102e-16	0
SIAH2	4.26096e-20	0.324646	0.637	0.476	9.58759e-16	7
ASNS	4.31541e-20	0.414968	0.739	0.64	9.71011e-16	7
MYOF	4.56116e-20	0.25683	0.919	0.867	1.02631e-15	7
FKBP11	4.58939e-20	-0.267032	0.438	0.61	1.03266e-15	0
NUAK2	5.45061e-20	0.278468	0.86	0.694	1.22644e-15	7
CAPN6	6.2573e-20	-0.471614	0.334	0.517	1.40795e-15	0
LRRC32	7.11158e-20	-0.335494	0.172	0.364	1.60018e-15	0
SNHG15	7.80497e-20	0.270795	0.612	0.465	1.7562e-15	7
KLF10	9.01067e-20	0.369841	0.676	0.51	2.02749e-15	7
TYMP	1.69903e-19	-0.379899	0.369	0.518	3.82298e-15	0
DUSP10	1.87983e-19	0.344861	0.337	0.181	4.22981e-15	7
KDM4B	2.51252e-19	-0.281425	0.58	0.708	5.65342e-15	0
GLIPR1	3.38995e-19	-0.302162	0.444	0.638	7.62773e-15	0
COL6A1	3.49611e-19	-0.259808	0.189	0.374	7.86659e-15	0
SUPT3H	3.90772e-19	-0.256171	0.41	0.574	8.79276e-15	0
PRKCH	4.13358e-19	-0.289832	0.364	0.53	9.30097e-15	0
CLDN15	4.1554e-19	-0.379893	0.196	0.366	9.35008e-15	0
HPGD	4.43911e-19	-0.48643	0.106	0.272	9.98843e-15	0
CAVIN3	4.87705e-19	-0.325317	0.686	0.814	1.09738e-14	0
PARD6B	6.60083e-19	-0.260627	0.445	0.615	1.48525e-14	0
SRC	6.93317e-19	-0.358227	0.479	0.605	1.56003e-14	0
RAB3IP	7.54605e-19	-0.262053	0.782	0.888	1.69794e-14	0
UGCG	9.56289e-19	-0.320699	0.798	0.92	2.15175e-14	0
LTB	9.66884e-19	-0.78741	0.138	0.319	2.17559e-14	0
PDZRN3	1.66589e-18	-0.330896	0.282	0.448	3.74842e-14	0
SPNS2	1.69072e-18	-0.302046	0.246	0.433	3.80428e-14	0
MTR	2.34561e-18	-0.258485	0.538	0.684	5.27787e-14	0
TSPAN2	3.94041e-18	0.509121	0.545	0.423	8.86631e-14	7
VGLL3	4.05785e-18	0.326288	0.745	0.609	9.13058e-14	7
CSRP2	5.55724e-18	0.635124	0.971	0.979	1.25044e-13	7
IFI27L2	9.35542e-18	0.29666	0.755	0.685	2.10506e-13	7
MTRNR2L12	1.62883e-17	-0.252396	0.998	1	3.66504e-13	0
SLC2A3	1.72248e-17	0.74789	0.921	0.956	3.87575e-13	7
YPEL2	2.06733e-17	-0.313629	0.285	0.455	4.6517e-13	0
SLFN5	2.47951e-17	0.259097	0.653	0.49	5.57915e-13	7
TNF	3.27413e-17	-0.272982	0.108	0.271	7.36713e-13	0
CKAP2L	4.17254e-17	0.290369	0.27	0.136	9.38864e-13	7
CTSD	5.84584e-17	0.330083	0.661	0.544	1.31537e-12	7
C3orf58	9.24656e-17	-0.313734	0.435	0.599	2.08057e-12	0
PROCR	1.19324e-16	-0.339047	0.287	0.43	2.6849e-12	0
PFKFB3	1.71909e-16	-0.29882	0.211	0.365	3.86813e-12	0
CYR61	2.45392e-16	-0.349551	0.868	0.965	5.52157e-12	0
PDPN	2.89512e-16	0.623189	0.811	0.746	6.51432e-12	7
PARP1	2.99309e-16	0.25235	0.949	0.948	6.73476e-12	7
FST	4.9876e-16	0.334855	0.467	0.305	1.12226e-11	7
CD44	5.79798e-16	0.564004	0.3	0.174	1.3046e-11	7
BCL7C	5.8576e-16	0.268745	0.815	0.75	1.31802e-11	7
SERTAD1	9.07905e-16	0.27007	0.734	0.6	2.04288e-11	7
SYNE2	1.25666e-15	0.273187	0.781	0.704	2.82761e-11	7
SEMA4C	1.58157e-15	-0.275211	0.26	0.409	3.55869e-11	0
TUFT1	1.62699e-15	-0.322536	0.366	0.488	3.6609e-11	0
ANKS1A	1.82346e-15	-0.438598	0.309	0.433	4.10296e-11	0
H2AFX	1.8267e-15	0.261376	0.848	0.769	4.11025e-11	7
TRIB3	1.99128e-15	0.504083	0.695	0.608	4.48058e-11	7
SLC38A2	3.13631e-15	0.472108	0.963	0.932	7.05702e-11	7
COL1A2	3.26688e-15	0.389449	0.811	0.762	7.35081e-11	7
MBNL2	3.68034e-15	-0.259425	0.653	0.766	8.28113e-11	0
TMEM106B	6.94774e-15	0.256212	0.838	0.772	1.56331e-10	7
CNTNAP2	7.2551e-15	0.327763	0.58	0.441	1.63247e-10	7
TLE4	8.39879e-15	-0.250349	0.754	0.851	1.88981e-10	0
P4HA2	1.26519e-14	-0.251376	0.469	0.595	2.8468e-10	0
CMIP	1.72876e-14	-0.250132	0.796	0.873	3.88988e-10	0
BBC3	1.88166e-14	-0.287192	0.381	0.53	4.23393e-10	0
SH3PXD2A	2.2655e-14	0.369871	0.776	0.731	5.09761e-10	7
TMEM45A	2.99805e-14	-0.26211	0.283	0.423	6.7459e-10	0
HOTAIRM1	5.48227e-14	0.276505	0.718	0.571	1.23356e-09	7
STK10	7.57019e-14	-0.26374	0.411	0.538	1.70337e-09	0
TJP2	1.24416e-13	-0.277322	0.327	0.466	2.79949e-09	0
CTHRC1	1.25329e-13	-0.437447	0.366	0.496	2.82003e-09	0
XAGE2	1.42124e-13	1.06556	0.499	0.399	3.19792e-09	7
MAP3K20	1.44664e-13	0.258125	0.725	0.622	3.25509e-09	7
VWA5A	1.5385e-13	-0.274605	0.305	0.435	3.46177e-09	0
CMBL	3.66669e-13	-0.252031	0.226	0.362	8.25043e-09	0
TCEAL1	3.82568e-13	0.312105	0.435	0.289	8.60816e-09	7
STARD13	6.37172e-13	-0.277214	0.331	0.453	1.4337e-08	0
MYC	7.59929e-13	0.436837	0.602	0.489	1.70992e-08	7
HSD17B14	9.23077e-13	-0.255	0.447	0.567	2.07701e-08	0
CREG1	1.21503e-12	0.342808	0.885	0.832	2.73394e-08	7
MSX2	1.40552e-12	-0.320875	0.391	0.501	3.16257e-08	0
FOSL2	3.13022e-12	0.251494	0.629	0.495	7.04331e-08	7
UCP2	4.13244e-12	-0.44827	0.368	0.523	9.29841e-08	0
FAM213A	7.13012e-12	0.259775	0.949	0.955	1.60435e-07	7
SUFU	9.82072e-12	-0.277254	0.298	0.413	2.20976e-07	0
OXTR	2.91242e-11	-0.396686	0.263	0.386	6.55323e-07	0
TNS1	3.74721e-11	-0.264678	0.263	0.381	8.43159e-07	0
STC2	8.06663e-11	0.337668	0.538	0.432	1.81507e-06	7
SELENOP	1.01612e-10	0.305004	0.432	0.302	2.28637e-06	7
FBN1	1.01707e-10	0.27869	0.4	0.277	2.28851e-06	7
CENPV	1.79171e-10	0.281101	0.599	0.531	4.03152e-06	7
PDLIM4	2.92104e-10	0.342278	0.626	0.541	6.57263e-06	7
PHLDA1	3.45715e-10	0.612456	0.653	0.613	7.77894e-06	7
H1F0	6.25688e-10	0.397494	0.862	0.867	1.40786e-05	7
SERPING1	7.16439e-10	0.281666	0.634	0.539	1.61206e-05	7
KLK6	2.38273e-09	0.334192	0.376	0.261	5.36137e-05	7
AC103740.2	2.7867e-09	-0.325137	0.425	0.505	6.27035e-05	0
PYCARD	3.14553e-09	0.355079	0.563	0.525	7.07776e-05	7
UACA	3.69207e-09	-0.252647	0.703	0.784	8.30752e-05	0
ANXA1	4.59994e-09	0.449551	0.995	0.999	0.000103503	7
KCTD12	4.62771e-09	-0.283757	0.241	0.342	0.000104128	0
UBASH3B	6.18565e-09	-0.25614	0.528	0.596	0.000139183	0
NMB	1.26229e-08	-0.351009	0.331	0.433	0.000284029	0
MGLL	3.62011e-08	0.342659	0.648	0.598	0.000814561	7
PLAUR	4.94384e-08	-0.250609	0.607	0.731	0.00111241	0
PKMYT1	7.07057e-08	0.27283	0.45	0.37	0.00159095	7
CKS1B	8.2998e-08	0.335354	0.906	0.926	0.00186754	7
RAB11FIP1	2.69007e-07	0.334087	0.664	0.664	0.00605292	7
ABCG2	3.44899e-07	0.266048	0.69	0.63	0.00776056	7

## Sheet: 6vs0
Table S3 List of DEGs between cluster 6 and cluster 0
Gene	p_val	avg_logFC	pct.1	pct.2	p_val_adj	Upregulated
ODC1	0	2.16584	0.988	0.605	0	6
ACTA1	0	1.96879	0.613	0.04	0	6
IL24	0	1.91109	0.649	0.01	0	6
MYBL2	0	1.70271	0.99	0.431	0	6
RPL22L1	0	1.52501	1	0.959	0	6
LIN28A	0	1.41963	0.961	0.362	0	6
HMGA1	0	1.33088	1	1	0	6
FAM71F1	0	1.27289	0.501	0.002	0	6
AADACL3	0	1.23736	0.697	0.045	0	6
CDCP1	0	1.16944	0.817	0.173	0	6
VGF	0	1.14706	0.801	0.142	0	6
RANBP1	0	1.10091	1	0.998	0	6
MARC1	0	1.0403	0.759	0.068	0	6
TRIP13	0	1.019	0.853	0.177	0	6
EIF5A	0	0.960671	1	1	0	6
RPS26	0	0.7853	1	1	0	6
VPS9D1-AS1	0	0.700593	0.588	0.041	0	6
CLDN10	0	0.695705	0.55	0.028	0	6
MYEOV	0	0.638365	0.442	0.004	0	6
PLEKHA6	0	0.60057	0.513	0.021	0	6
EEF1A1	0	-0.916202	1	1	0	0
NPC2	0	-1.07314	1	1	0	0
LAPTM4A	0	-1.26318	0.984	1	0	0
TPM1	0	-1.29966	1	1	0	0
COL5A1	0	-1.69117	0.874	1	0	0
MMP2	0	-1.78	0.823	0.997	0	0
IGFBP7	0	-2.08853	0.931	0.999	0	0
ITGB6	0	-2.30299	0.484	0.977	0	0
LUM	0	-2.4068	0.507	0.987	0	0
CCDC80	0	-2.42877	0.837	0.999	0	0
SPARC	0	-2.60006	0.901	1	0	0
FN1	0	-2.72649	0.888	1	0	0
HSPE1	9.97421e-308	1.06416	1	1	2.2443e-303	6
FBLN1	7.63547e-306	-1.38688	0.937	0.999	1.71806e-301	0
C1QBP	5.71539e-305	1.05515	1	0.982	1.28602e-300	6
CDC20	4.70508e-304	1.55872	0.975	0.406	1.05869e-299	6
TGFBI	5.34451e-304	-2.03298	0.817	0.991	1.20257e-299	0
PUS1	7.72409e-303	0.907513	0.748	0.13	1.738e-298	6
CRMP1	1.59559e-302	0.647633	0.435	0.008	3.59025e-298	6
CD3EAP	3.62639e-302	1.06027	0.789	0.162	8.15975e-298	6
FOSL1	2.64196e-301	1.28416	0.766	0.145	5.94468e-297	6
SLIRP	1.43804e-299	1.01297	1	0.997	3.23574e-295	6
CERCAM	4.05947e-299	-1.39836	0.676	0.993	9.13422e-295	0
SET	1.00906e-293	0.857878	1	1	2.27048e-289	6
CEP55	1.42285e-293	0.839518	0.691	0.092	3.20155e-289	6
NUDT15	1.7229e-293	1.15495	0.994	0.621	3.8767e-289	6
FGFBP1	2.75618e-293	1.00749	0.436	0.011	6.20167e-289	6
YBX1	4.18645e-293	0.626864	1	1	9.41994e-289	6
KISS1	2.20588e-292	1.0884	0.612	0.063	4.96344e-288	6
PRELID1	6.56726e-292	0.955121	1	0.999	1.4777e-287	6
YWHAH	7.3557e-292	0.957784	1	0.997	1.65511e-287	6
C16orf74	4.59241e-291	1.02713	0.645	0.082	1.03334e-286	6
PA2G4	2.01579e-290	1.01268	1	0.967	4.53573e-286	6
PLD3	2.01696e-288	-1.11454	0.982	1	4.53836e-284	0
PPIC	2.086e-288	-1.29829	0.454	0.982	4.6937e-284	0
SMS	8.80706e-287	0.934904	1	0.999	1.98168e-282	6
RAB32	1.99927e-286	-1.27098	0.906	0.999	4.49856e-282	0
CDCA3	2.01107e-286	0.94664	0.771	0.14	4.5251e-282	6
CCNA2	2.39442e-286	1.21805	0.972	0.383	5.38768e-282	6
CMSS1	1.72915e-285	1.08435	0.957	0.424	3.89076e-281	6
COTL1	1.18284e-284	1.08083	1	0.996	2.66152e-280	6
GSTP1	1.53408e-284	-0.693722	1	1	3.45183e-280	0
TOMM40	4.39478e-284	1.14431	0.997	0.838	9.8887e-280	6
MXRA8	1.33442e-282	-1.39639	0.523	0.983	3.00259e-278	0
SEMA5A	3.84566e-282	-1.491	0.487	0.981	8.65312e-278	0
DDX21	2.11079e-281	1.10118	0.997	0.926	4.74948e-277	6
TXN	2.38525e-281	0.665727	1	1	5.36705e-277	6
FABP5	3.28745e-278	1.35402	1	0.862	7.39709e-274	6
PKMYT1	1.6724e-277	1.08312	0.946	0.327	3.76307e-273	6
RPS29	4.26728e-276	0.732693	1	1	9.60181e-272	6
TNFRSF21	1.49176e-275	1.29445	0.996	0.876	3.3566e-271	6
PTGES3	2.92758e-274	0.741455	1	1	6.58736e-270	6
ITM2C	1.59279e-273	-0.973659	0.999	1	3.58395e-269	0
SFTA1P	3.87492e-271	0.812934	0.489	0.031	8.71895e-267	6
TRBC2	4.87507e-271	1.54409	0.982	0.569	1.09694e-266	6
LYAR	2.47854e-270	1.11718	0.966	0.488	5.57697e-266	6
MRPL52	2.88853e-270	0.879844	1	0.998	6.49948e-266	6
EBNA1BP2	7.27652e-269	1.10131	0.999	0.848	1.63729e-264	6
CDCA5	2.98156e-268	0.840525	0.862	0.229	6.7088e-264	6
PODXL	1.60095e-267	1.31819	0.996	0.707	3.60231e-263	6
H2AFZ	2.02056e-267	0.803233	1	1	4.54646e-263	6
SLC25A6	3.72434e-267	-0.708846	1	1	8.38014e-263	0
CDC6	4.08255e-267	0.925082	0.903	0.261	9.18615e-263	6
SERBP1	4.73318e-267	0.703463	1	1	1.06501e-262	6
STOML2	7.61037e-267	0.973106	1	0.994	1.71241e-262	6
RPS21	9.99104e-267	0.584021	1	1	2.24808e-262	6
AMD1	3.48976e-266	1.16201	0.99	0.745	7.8523e-262	6
C5orf46	1.7699e-265	-1.65922	0.34	0.928	3.98246e-261	0
PTGES	1.90804e-265	-1.61454	0.579	0.973	4.29329e-261	0
TSPAN2	1.01788e-264	1.29517	0.931	0.407	2.29033e-260	6
PDE4D	1.43699e-264	-1.51474	0.439	0.952	3.23336e-260	0
SNRPG	3.45824e-264	0.726215	1	1	7.78138e-260	6
ADGRL4	8.16013e-264	0.486563	0.432	0.018	1.83611e-259	6
NHP2	8.68135e-263	0.77939	1	0.997	1.95339e-258	6
FGF1	1.20913e-262	0.679245	0.447	0.022	2.72066e-258	6
SLITRK6	2.76272e-262	-1.70427	0.216	0.899	6.21641e-258	0
S100A4	2.83241e-262	-2.09033	0.831	0.992	6.3732e-258	0
BCL2L12	5.94853e-262	1.00289	0.996	0.769	1.33848e-257	6
SKA1	1.18358e-261	0.643344	0.652	0.089	2.66318e-257	6
MARCH4	1.32483e-261	0.520059	0.463	0.026	2.981e-257	6
MMP14	1.92873e-261	-1.22405	0.859	0.996	4.33984e-257	0
RPL35	2.66348e-261	0.432987	1	1	5.99311e-257	6
RAD23B	3.84545e-261	0.832469	1	0.998	8.65265e-257	6
COX20	4.88083e-261	1.02903	0.999	0.857	1.09823e-256	6
HMGN2	3.36936e-260	0.896189	1	0.996	7.58139e-256	6
PPM1G	4.49107e-260	0.880083	1	0.986	1.01054e-255	6
PTK7	2.36756e-259	-1.16051	0.823	0.995	5.32724e-255	0
ATAD3B	3.33082e-259	1.05191	0.834	0.272	7.49467e-255	6
ABCC4	2.68438e-258	0.499147	0.459	0.026	6.04013e-254	6
VSTM1	2.73059e-258	0.521784	0.415	0.015	6.14411e-254	6
DMKN	2.91041e-258	0.861962	1	0.986	6.54872e-254	6
BOP1	3.80713e-258	0.98347	0.862	0.291	8.56643e-254	6
SNRPF	4.50446e-258	0.813798	1	0.995	1.01355e-253	6
KLRG2	7.24358e-258	0.420773	0.393	0.011	1.62988e-253	6
MAGED2	7.91536e-258	-1.23016	0.783	0.995	1.78103e-253	0
VTCN1	1.35298e-257	-1.57441	0.553	0.958	3.04433e-253	0
COL3A1	3.01261e-256	-2.36629	0.27	0.9	6.77867e-252	0
NCL	1.08502e-255	0.901486	1	1	2.4414e-251	6
JPT1	1.7238e-255	0.963184	1	0.998	3.87872e-251	6
HSPB1	3.65384e-255	-1.21253	0.987	1	8.22151e-251	0
SNRPD1	3.79728e-255	0.846343	1	0.993	8.54427e-251	6
AMOT	1.25712e-254	-1.35491	0.912	0.997	2.82866e-250	0
ETV4	1.90255e-253	0.885727	0.717	0.147	4.28092e-249	6
EIF1AX	2.5093e-253	0.854258	1	0.956	5.64619e-249	6
RAMP1	5.11521e-253	-1.74419	0.306	0.906	1.15097e-248	0
TPT1	3.90396e-252	-0.584765	1	1	8.78429e-248	0
PCSK1N	1.45576e-251	-1.74807	0.394	0.931	3.27561e-247	0
DAZAP2	2.35247e-251	-0.945978	0.87	0.997	5.2933e-247	0
MRPL11	3.38323e-251	0.833426	1	0.956	7.61261e-247	6
MANBA	5.17554e-251	-1.33927	0.4	0.938	1.16455e-246	0
FOXM1	6.89073e-251	0.984792	0.951	0.403	1.55048e-246	6
HNRNPAB	1.2389e-250	0.863376	1	0.978	2.78766e-246	6
RPS17	6.79871e-249	0.889836	0.999	0.913	1.52978e-244	6
MAGED1	5.23601e-248	-1.25265	0.775	0.993	1.17815e-243	0
OLFML2A	9.2466e-248	-1.39884	0.337	0.916	2.08058e-243	0
KDELR1	1.74351e-247	-0.735522	1	1	3.92308e-243	0
FLI1	2.02694e-247	0.694749	0.646	0.101	4.56082e-243	6
TACC3	2.38048e-247	0.845995	0.828	0.214	5.35633e-243	6
SKIL	2.85389e-247	-1.23022	0.76	0.992	6.42155e-243	0
NME2	1.07853e-246	0.670001	1	1	2.42679e-242	6
NOP16	1.92892e-246	1.10127	0.972	0.6	4.34026e-242	6
ARL6IP5	3.04553e-246	-1.02395	0.874	0.995	6.85275e-242	0
SPINT2	4.88905e-246	-0.745269	1	1	1.10009e-241	0
GSN	5.27318e-246	-1.13274	0.727	0.989	1.18652e-241	0
AKAP12	1.92041e-245	1.39987	0.985	0.723	4.32111e-241	6
CYTOR	2.71997e-245	1.20538	1	0.894	6.12021e-241	6
CENPA	1.6139e-244	1.11277	0.721	0.15	3.63145e-240	6
RRM2	4.73109e-244	0.670416	0.666	0.102	1.06454e-239	6
RPS4X	4.93806e-244	-0.562215	1	1	1.11111e-239	0
RAD54L	1.02765e-243	0.652403	0.672	0.107	2.31232e-239	6
TPX2	1.23077e-243	1.30144	0.984	0.577	2.76936e-239	6
SSRP1	1.40143e-243	0.824342	0.999	0.96	3.15335e-239	6
PDCD5	1.93533e-243	0.743911	0.999	0.999	4.35468e-239	6
RAB5IF	2.91992e-243	0.871594	1	0.995	6.57012e-239	6
ITM2B	1.02833e-242	-0.947412	0.994	1	2.31385e-238	0
HJURP	1.80819e-242	0.778642	0.643	0.096	4.0686e-238	6
CENPU	2.29017e-242	0.909034	0.97	0.445	5.15312e-238	6
DPYSL3	1.04473e-241	-1.20254	0.706	0.981	2.35076e-237	0
CYCS	2.76203e-241	0.842815	1	0.993	6.21485e-237	6
CLSPN	6.31732e-241	0.941038	0.961	0.407	1.42146e-236	6
RPS2	8.3636e-241	0.554339	1	1	1.88189e-236	6
BOLA3	2.48592e-240	0.885863	0.999	0.941	5.59357e-236	6
CDCA8	2.5234e-240	0.943226	0.862	0.261	5.67791e-236	6
CDCA2	4.89726e-239	0.904416	0.739	0.163	1.10193e-234	6
CXXC5	6.00837e-239	-1.24788	0.465	0.96	1.35194e-234	0
HSPB8	2.15792e-237	-1.42707	0.51	0.96	4.85553e-233	0
CDCA7	4.01987e-237	1.03433	0.949	0.468	9.04511e-233	6
BIRC5	4.22561e-237	1.11605	0.982	0.547	9.50804e-233	6
MT-ND1	5.13222e-237	0.602008	1	1	1.1548e-232	6
LIX1	6.31285e-237	0.609218	0.421	0.023	1.42045e-232	6
SKA3	1.33763e-236	0.608104	0.627	0.093	3.00979e-232	6
TCIM	2.58995e-236	-1.30787	0.778	0.991	5.82764e-232	0
RNPS1	6.26468e-236	0.688142	1	0.996	1.40962e-231	6
SOX15	2.75467e-235	1.24757	0.97	0.589	6.19827e-231	6
HELLS	4.42407e-235	0.960345	0.981	0.605	9.95461e-231	6
MIR4435-2HG	2.0897e-234	1.15583	0.99	0.689	4.70204e-230	6
RBM17	1.98252e-233	0.791301	1	0.993	4.46088e-229	6
SNRPE	2.16301e-233	0.746882	1	0.992	4.86699e-229	6
TMEM14B	2.87462e-233	0.858517	1	0.977	6.46819e-229	6
CST3	3.31617e-233	-0.875455	0.99	1	7.46172e-229	0
TMED3	6.22995e-233	-0.925248	0.981	0.998	1.4018e-228	0
EXO1	1.17392e-232	0.569555	0.592	0.078	2.64143e-228	6
HMGB2	5.9618e-232	1.074	0.993	0.723	1.34146e-227	6
KIF14	1.48831e-231	0.658834	0.576	0.076	3.34884e-227	6
FAM114A1	3.80398e-231	-1.01984	0.757	0.991	8.55933e-227	0
TIMM10	4.07501e-231	0.824312	0.999	0.905	9.16917e-227	6
SPC25	1.25708e-230	0.62719	0.639	0.095	2.82854e-226	6
HMGA2	2.99733e-230	-1.27217	0.897	0.987	6.7443e-226	0
GPATCH4	4.9668e-230	0.924212	0.973	0.578	1.11758e-225	6
CD63	1.27604e-229	-0.706925	1	1	2.87122e-225	0
HSPD1	6.2233e-229	0.73734	1	1	1.4003e-224	6
GTSE1	9.10696e-229	0.820807	0.756	0.169	2.04916e-224	6
FKBP1A	1.56197e-228	0.717049	1	1	3.51459e-224	6
CALM3	1.83596e-227	0.714169	1	0.998	4.13108e-223	6
TOMM5	1.95725e-227	0.799242	1	0.998	4.40401e-223	6
EIF2S2	3.3072e-227	0.664301	1	0.998	7.44152e-223	6
TTC3	4.91863e-227	-0.934984	0.946	0.999	1.10674e-222	0
CKS1B	6.2926e-227	0.993436	0.999	0.91	1.4159e-222	6
AURKB	2.69341e-226	0.802806	0.855	0.251	6.06043e-222	6
SNU13	2.81737e-226	0.67988	1	0.999	6.33935e-222	6
AL138686.1	3.46968e-226	0.539174	0.444	0.034	7.80712e-222	6
PSME1	1.86781e-225	-0.921077	0.846	0.995	4.20277e-221	0
KIF5C	3.67049e-225	0.463376	0.367	0.014	8.25897e-221	6
AURKAIP1	7.08269e-225	0.637464	1	1	1.59368e-220	6
YPEL5	6.22628e-224	-0.953229	0.757	0.988	1.40098e-219	0
PSAP	9.92569e-224	-0.923534	0.976	1	2.23338e-219	0
PRDX5	1.02064e-223	-0.585176	1	1	2.29654e-219	0
FOS	1.7634e-223	-1.46288	0.285	0.877	3.96783e-219	0
YBX3	1.81388e-223	0.903735	1	0.976	4.08141e-219	6
KPNB1	3.0541e-223	0.704956	0.999	0.991	6.87202e-219	6
NOLC1	1.89568e-222	0.963024	0.985	0.755	4.26546e-218	6
MCUB	4.99261e-222	0.801245	0.799	0.235	1.12339e-217	6
DUSP5	7.12216e-222	0.53761	0.529	0.063	1.60256e-217	6
KIFC1	7.47338e-222	0.769678	0.721	0.153	1.68158e-217	6
PROM1	1.42979e-221	0.457311	0.36	0.013	3.21718e-217	6
CLDN6	1.94344e-221	-0.862151	0.999	1	4.37294e-217	0
MTFP1	1.95689e-221	0.804354	0.837	0.289	4.40321e-217	6
PNRC1	5.34324e-221	-1.12211	0.475	0.938	1.20228e-216	0
KNL1	1.20174e-220	0.714628	0.703	0.138	2.70403e-216	6
ATP1B1	1.86602e-220	-1.08576	0.903	0.992	4.19873e-216	0
TMEM59	2.04094e-220	-0.889117	0.835	0.989	4.59232e-216	0
RAN	4.91742e-220	0.565923	1	1	1.10647e-215	6
SRM	8.98826e-220	0.944088	0.967	0.595	2.02245e-215	6
SRSF2	9.19807e-220	0.769514	1	0.98	2.06966e-215	6
ANLN	1.29444e-219	0.821299	0.907	0.304	2.91261e-215	6
GSPT1	1.56091e-219	0.841919	0.997	0.88	3.51219e-215	6
FCGRT	2.10871e-219	-1.06351	0.279	0.874	4.74482e-215	0
MKI67	6.02124e-219	1.10139	0.946	0.412	1.35484e-214	6
NEIL3	1.16896e-218	0.468577	0.495	0.051	2.63028e-214	6
PLAC9	2.57107e-218	0.570499	0.474	0.046	5.78517e-214	6
SLC43A3	7.49087e-218	0.53072	0.478	0.048	1.68552e-213	6
H2AFX	9.90139e-218	0.947972	0.993	0.75	2.22791e-213	6
NOP56	1.59009e-217	0.890555	0.988	0.727	3.57787e-213	6
COL5A2	3.75821e-217	-1.18683	0.456	0.934	8.45635e-213	0
GALNT14	6.70742e-217	0.388353	0.351	0.012	1.50924e-212	6
GMNN	1.47046e-216	0.901776	0.982	0.638	3.30867e-212	6
EZR	1.82447e-216	0.723313	1	0.999	4.10523e-212	6
CDH5	2.45907e-216	0.561783	0.547	0.072	5.53316e-212	6
CADM1	3.35551e-216	-1.0972	0.888	0.989	7.55023e-212	0
EDN1	4.20247e-216	1.28831	0.826	0.257	9.45599e-212	6
CTSB	4.52371e-216	-0.767104	0.996	1	1.01788e-211	0
UBE2C	1.01826e-215	1.39922	0.951	0.5	2.29119e-211	6
ACSL3	1.64102e-214	-0.953666	0.988	0.998	3.69245e-210	0
CLSTN2	1.74838e-214	-1.61624	0.567	0.94	3.93404e-210	0
NME1	2.73004e-214	0.842981	0.897	0.404	6.14287e-210	6
SGO1	2.10116e-213	0.734373	0.762	0.199	4.72781e-209	6
MFGE8	5.04728e-213	-1.01679	0.474	0.962	1.13569e-208	0
NET1	1.17435e-212	1.03447	0.991	0.732	2.64241e-208	6
SLC25A39	1.87738e-212	0.70586	1	0.993	4.22428e-208	6
WDR43	2.4687e-212	0.868736	0.945	0.526	5.55482e-208	6
CACYBP	5.13777e-212	0.756827	0.999	0.956	1.15605e-207	6
CENPW	1.94008e-211	0.901935	0.991	0.655	4.36538e-207	6
NOP58	2.04225e-211	0.882823	0.985	0.722	4.59527e-207	6
NKAIN4	2.50944e-211	-1.23558	0.291	0.875	5.6465e-207	0
UBE2S	6.24219e-211	1.27769	0.981	0.76	1.40455e-206	6
HPCAL1	1.95836e-210	0.957588	0.81	0.292	4.4065e-206	6
SOX4	2.46433e-210	-0.995437	0.987	0.999	5.54499e-206	0
GRN	3.66411e-210	-0.931863	0.888	0.996	8.24462e-206	0
APLP2	4.97389e-210	-0.801774	0.985	1	1.11917e-205	0
MRPS12	8.76573e-210	0.819323	0.999	0.944	1.97238e-205	6
CD74	8.85191e-210	-1.70047	0.816	0.975	1.99177e-205	0
IFRD2	1.03145e-209	0.886305	0.979	0.726	2.32086e-205	6
SIVA1	1.12702e-209	0.739952	1	0.99	2.5359e-205	6
ATP5MC1	3.28545e-209	0.782644	0.999	0.977	7.3926e-205	6
EPAS1	2.53942e-208	-1.29519	0.94	0.997	5.71395e-204	0
BMPR2	4.41448e-207	-1.03686	0.435	0.908	9.93302e-203	0
RPS28	4.94442e-207	0.420067	1	1	1.11254e-202	6
TXNRD2	5.51797e-207	0.94061	0.694	0.169	1.2416e-202	6
PRR13	6.87973e-207	0.66186	1	0.995	1.54801e-202	6
H2AFJ	8.6439e-207	-0.982765	0.951	0.999	1.94496e-202	0
LIMA1	1.09162e-206	0.835371	1	0.983	2.45626e-202	6
FILIP1L	5.32736e-206	-1.3668	0.351	0.885	1.19871e-201	0
POLD2	7.8237e-206	0.765734	0.999	0.895	1.76041e-201	6
DDX18	1.11194e-205	0.766839	0.996	0.904	2.50199e-201	6
CCNC	2.01358e-205	0.776003	1	0.877	4.53077e-201	6
CENPK	5.94355e-205	0.838903	0.963	0.514	1.33736e-200	6
GINS2	6.1738e-205	0.82423	0.949	0.446	1.38917e-200	6
MMP9	9.46058e-205	-2.61389	0.673	0.948	2.12872e-200	0
DKK3	3.73563e-204	-0.863132	0.963	0.998	8.40554e-200	0
TROAP	3.95062e-204	0.71407	0.771	0.208	8.8893e-200	6
CCDC86	6.83849e-204	0.840711	0.909	0.414	1.53873e-199	6
ZBED2	8.43717e-204	0.730366	0.528	0.074	1.89845e-199	6
ARHGAP11A	1.96476e-203	0.806158	0.721	0.179	4.4209e-199	6
PRR11	2.17431e-203	0.735317	0.703	0.164	4.89241e-199	6
LAD1	3.3841e-203	0.888244	0.802	0.285	7.61456e-199	6
MAP1LC3A	5.51551e-203	-0.972043	0.556	0.945	1.24104e-198	0
MYC	1.05983e-202	1.33388	0.924	0.47	2.38473e-198	6
FSTL3	2.41636e-202	-1.16451	0.417	0.89	5.43705e-198	0
PLK1	3.14745e-202	1.09227	0.837	0.32	7.08208e-198	6
MFAP2	5.99773e-202	-1.07348	0.769	0.976	1.34955e-197	0
ILF3	6.80247e-202	0.66379	1	0.977	1.53062e-197	6
PFDN5	1.28644e-201	-0.532351	1	1	2.89462e-197	0
APOE	1.80791e-201	-0.822446	1	1	4.06798e-197	0
RRS1	1.972e-201	0.769801	0.856	0.328	4.43721e-197	6
GAS6	2.4703e-201	-1.16514	0.64	0.959	5.55843e-197	0
EIF3F	3.11531e-201	-0.642836	0.999	1	7.00976e-197	0
SKP2	6.1184e-201	0.880538	0.996	0.818	1.3767e-196	6
COL1A1	7.633e-201	-1.67498	0.564	0.95	1.7175e-196	0
COL4A1	1.47259e-200	-1.19523	0.954	0.994	3.31346e-196	0
UHRF1	1.16959e-199	0.841623	0.759	0.204	2.6317e-195	6
CNBP	1.56176e-199	0.558377	1	1	3.51412e-195	6
DIAPH3	2.61916e-199	0.875622	0.99	0.688	5.89337e-195	6
TIMM13	6.75612e-199	0.624117	1	0.999	1.5202e-194	6
RRP1B	1.58553e-198	0.81968	0.978	0.729	3.56761e-194	6
PHLDA2	2.04832e-198	1.23612	0.96	0.605	4.60894e-194	6
WDR4	3.82491e-197	0.62262	0.648	0.141	8.60643e-193	6
TMEM171	4.43423e-197	0.959321	0.69	0.179	9.97745e-193	6
IGFBP6	1.00611e-196	0.433998	0.36	0.021	2.26385e-192	6
C12orf57	2.00601e-196	-0.731151	0.981	0.999	4.51372e-192	0
CPE	2.34034e-196	-1.10879	0.765	0.976	5.266e-192	0
COLEC12	2.70241e-196	0.447579	0.438	0.044	6.08069e-192	6
DCTPP1	1.31359e-195	0.902806	0.987	0.821	2.95572e-191	6
SRSF1	1.67121e-195	0.754146	0.994	0.843	3.76038e-191	6
TPM3	1.78748e-195	0.53663	1	1	4.02201e-191	6
WDR5	1.98297e-195	0.751918	0.957	0.555	4.46188e-191	6
CDC37	1.99544e-195	0.63242	1	0.993	4.48995e-191	6
MRTO4	4.52887e-195	0.823317	0.972	0.597	1.01904e-190	6
NAA50	1.92508e-194	0.74961	0.996	0.797	4.33161e-190	6
CXCL12	2.37039e-194	-1.89122	0.357	0.854	5.33361e-190	0
PARP1	2.97179e-194	0.705659	0.999	0.938	6.68683e-190	6
DEPDC1B	3.96439e-194	0.667006	0.655	0.146	8.92027e-190	6
TMED9	8.49409e-194	-0.686323	0.997	1	1.91125e-189	0
EIF5B	5.75009e-193	0.655202	1	0.986	1.29383e-188	6
MT-ND4	1.19653e-192	-0.540511	1	1	2.69231e-188	0
GLRX	4.35563e-192	-1.09382	0.589	0.942	9.80059e-188	0
EIF1	9.86685e-192	-0.476042	1	1	2.22014e-187	0
ATP6AP1	1.50823e-191	-0.890745	0.666	0.966	3.39366e-187	0
PRKDC	3.2694e-191	0.620875	1	0.976	7.35648e-187	6
AC017002.1	4.40482e-191	0.663693	0.646	0.148	9.91128e-187	6
SNHG18	5.68272e-191	-1.01642	0.579	0.944	1.27867e-186	0
LYPLA1	1.21643e-190	0.575001	1	0.997	2.73708e-186	6
NPM3	2.47563e-190	0.750345	0.978	0.659	5.57042e-186	6
WIPF3	2.73577e-190	0.393609	0.393	0.032	6.15575e-186	6
GABRP	1.03961e-189	-1.03961	0.889	0.995	2.33922e-185	0
PTTG1	1.64569e-189	0.862452	0.993	0.711	3.70297e-185	6
LSM2	1.98728e-189	0.633028	1	0.994	4.47158e-185	6
C12orf75	2.71139e-189	0.984782	1	0.994	6.10091e-185	6
PFN1	5.2355e-189	0.382818	1	1	1.17804e-184	6
BTG1	6.83317e-189	-1.27478	0.873	0.982	1.53753e-184	0
CHAF1A	1.82049e-188	0.710236	0.901	0.386	4.09629e-184	6
CDK4	2.48641e-188	0.609301	1	0.99	5.59466e-184	6
PAICS	5.29897e-188	0.764445	0.996	0.868	1.19232e-183	6
GPC4	1.44736e-187	-0.999211	0.435	0.901	3.25671e-183	0
CNN2	2.03155e-187	0.556257	1	1	4.57119e-183	6
RPL17	3.04064e-187	0.439827	1	1	6.84174e-183	6
LSM5	1.01879e-186	0.647782	1	0.976	2.29237e-182	6
CKAP2L	4.22452e-186	0.626506	0.622	0.119	9.50558e-182	6
P4HB	5.57364e-186	-0.608257	1	1	1.25412e-181	0
LINC00460	1.1106e-185	0.566039	0.406	0.039	2.49896e-181	6
KIF23	2.43898e-185	0.840032	0.846	0.323	5.48795e-181	6
ZNF521	3.11625e-185	-1.02632	0.325	0.844	7.01187e-181	0
NCAPG	7.31221e-185	0.732153	0.733	0.204	1.64532e-180	6
CRISPLD2	1.15104e-184	-1.37878	0.052	0.711	2.58996e-180	0
ASRGL1	1.21929e-184	0.53786	0.54	0.09	2.74352e-180	6
MGLL	4.3545e-184	0.981582	0.945	0.586	9.79805e-180	6
RPL10	7.30042e-184	-0.392772	1	1	1.64267e-179	0
DLGAP5	1.08033e-183	0.766641	0.805	0.274	2.43084e-179	6
PHB	1.35403e-183	0.565701	1	0.995	3.04671e-179	6
CD151	1.80319e-183	-0.680456	0.996	1	4.05737e-179	0
NNMT	2.32693e-183	0.98294	0.802	0.28	5.23582e-179	6
POLD4	4.02907e-183	-0.871587	0.615	0.948	9.06582e-179	0
RFC3	5.12268e-183	0.616299	0.658	0.155	1.15265e-178	6
PRC1	8.41877e-183	0.677214	0.655	0.152	1.89431e-178	6
FAM198B	1.20434e-182	-1.08357	0.201	0.784	2.70989e-178	0
GYPC	1.23877e-182	-1.02137	0.922	0.996	2.78736e-178	0
CENPF	2.15948e-182	1.01968	0.967	0.583	4.85904e-178	6
LBH	2.83711e-182	-1.17468	0.343	0.855	6.38378e-178	0
POP7	9.85837e-182	0.71341	0.994	0.91	2.21823e-177	6
POLR3H	1.42779e-181	0.738798	0.913	0.488	3.21267e-177	6
GGCT	3.35506e-181	0.6972	1	0.9	7.54923e-177	6
CDC42EP2	4.79089e-180	0.849126	0.933	0.499	1.078e-175	6
NUF2	7.40647e-180	0.575509	0.591	0.11	1.66653e-175	6
SERPINE2	8.1637e-180	-1.25479	0.918	0.993	1.83691e-175	0
ZWINT	6.251e-179	0.671113	0.883	0.365	1.40654e-174	6
LINC01198	1.44165e-178	0.420302	0.397	0.038	3.24385e-174	6
STIL	5.04538e-178	0.577155	0.601	0.122	1.13526e-173	6
SERF2	7.83386e-178	-0.402703	1	1	1.7627e-173	0
NCAPH	8.12684e-178	0.583199	0.582	0.111	1.82862e-173	6
CDX1	8.72514e-178	0.774053	0.361	0.028	1.96324e-173	6
BAG2	2.1899e-177	0.682692	0.586	0.129	4.92749e-173	6
C20orf27	1.03631e-176	0.740345	0.984	0.79	2.3318e-172	6
CCNB1	2.52156e-176	0.986876	0.934	0.54	5.67376e-172	6
C1orf61	2.92441e-176	0.35057	0.348	0.025	6.5802e-172	6
WDR77	3.27996e-176	0.748447	0.958	0.643	7.38024e-172	6
CDK1	6.99427e-176	0.820822	0.909	0.396	1.57378e-171	6
RTL8C	8.64535e-176	-0.640244	0.991	0.999	1.94529e-171	0
SNX10	1.18075e-175	0.681163	0.64	0.161	2.65681e-171	6
TCEA1	1.90045e-175	0.588434	1	0.996	4.27619e-171	6
CD46	2.11391e-175	-0.827977	0.681	0.951	4.7565e-171	0
RTKN2	8.44258e-175	0.471291	0.511	0.083	1.89966e-170	6
COL4A2	1.9877e-174	-0.896033	0.981	0.996	4.47253e-170	0
FAM83D	2.24575e-174	0.741849	0.696	0.192	5.05316e-170	6
SRRM1	4.02473e-174	0.570084	1	0.996	9.05604e-170	6
DAZAP1	7.63501e-174	0.700658	0.978	0.7	1.71795e-169	6
GTF3A	7.87707e-174	0.628229	1	0.98	1.77242e-169	6
CRABP2	1.01094e-173	-1.24691	0.975	0.992	2.27472e-169	0
EIF4A2	1.06911e-173	-0.777929	0.931	0.996	2.40561e-169	0
CDKN3	2.05025e-173	0.756397	0.874	0.375	4.61327e-169	6
PDF	3.05044e-173	0.65316	0.763	0.265	6.8638e-169	6
MAP2K1	4.03346e-173	0.742641	0.997	0.792	9.0757e-169	6
GAL	8.84507e-173	0.793994	0.693	0.216	1.99023e-168	6
GATA2	9.53775e-173	0.589054	0.589	0.124	2.14609e-168	6
TIMM8A	1.50044e-172	0.699166	0.877	0.424	3.37614e-168	6
SLC25A3	2.26708e-172	-0.489037	1	1	5.10115e-168	0
DENR	5.26062e-172	0.609885	1	0.964	1.18369e-167	6
CCNF	9.05777e-172	0.582273	0.561	0.111	2.03809e-167	6
PUS7	1.28263e-171	0.675622	0.723	0.229	2.88605e-167	6
LY6K	1.28499e-171	0.317029	0.31	0.017	2.89137e-167	6
C4BPB	4.66672e-171	0.338713	0.315	0.018	1.05006e-166	6
OBSL1	6.31646e-171	-0.829036	0.526	0.923	1.42127e-166	0
CASC8	6.91492e-171	0.308335	0.298	0.014	1.55593e-166	6
RPL12	1.25174e-170	0.364352	1	1	2.81653e-166	6
AC002480.2	2.25421e-170	0.354047	0.355	0.029	5.07219e-166	6
PLOD1	2.89552e-170	-0.862328	0.751	0.953	6.5152e-166	0
EIF5	3.20327e-170	0.619322	1	0.983	7.20767e-166	6
AC019068.1	8.85792e-170	0.331461	0.307	0.017	1.99312e-165	6
GSTK1	1.19463e-169	-0.75357	0.939	0.993	2.68804e-165	0
HMGB1	3.55611e-169	0.504919	1	1	8.0016e-165	6
ADSL	3.813e-169	0.697984	0.981	0.782	8.57964e-165	6
ID1	4.9252e-169	1.31468	0.805	0.358	1.10822e-164	6
PABPC1	5.11178e-169	0.38552	1	1	1.1502e-164	6
RPLP2	7.75711e-169	0.35236	1	1	1.74543e-164	6
ITGAV	7.10235e-168	-0.87104	0.943	0.995	1.5981e-163	0
UQCC3	1.11587e-167	0.714359	0.996	0.888	2.51081e-163	6
DDR1	2.16964e-167	-0.969686	0.831	0.98	4.8819e-163	0
DCTN2	2.94137e-167	-0.657751	0.94	0.996	6.61838e-163	0
RPL38	3.23493e-167	0.416004	1	1	7.27892e-163	6
MCM7	8.19578e-167	0.773628	0.954	0.582	1.84413e-162	6
UPP1	9.50862e-167	0.876131	0.999	0.993	2.13953e-162	6
OAZ1	1.72558e-166	0.410298	1	1	3.88272e-162	6
SENCR	2.01684e-166	0.314457	0.336	0.025	4.5381e-162	6
PUM3	2.61362e-166	0.724562	0.979	0.774	5.8809e-162	6
DKC1	5.24014e-166	0.717966	0.957	0.664	1.17908e-161	6
RHOBTB3	1.36997e-165	-0.721188	0.996	1	3.08256e-161	0
BRCA2	1.45247e-165	0.604322	0.726	0.206	3.2682e-161	6
DHFR	1.75047e-165	0.686016	0.952	0.517	3.93873e-161	6
ZNF724	4.29871e-165	0.445737	0.463	0.069	9.67252e-161	6
GRAMD1B	5.27073e-165	0.275647	0.27	0.009	1.18597e-160	6
ZYX	5.67805e-165	0.567442	1	1	1.27762e-160	6
MELK	8.12164e-165	0.697054	0.886	0.404	1.82745e-160	6
SORT1	1.1825e-164	-0.808249	0.793	0.969	2.66075e-160	0
PDAP1	2.04491e-164	0.537605	1	0.993	4.60124e-160	6
SSU72	4.39054e-164	0.559985	0.999	0.998	9.87916e-160	6
LGALS3BP	5.79961e-164	-0.94015	0.345	0.834	1.30497e-159	0
HERC1	6.45894e-164	-0.957671	0.714	0.947	1.45333e-159	0
SNRNP25	9.46942e-164	0.698596	0.984	0.758	2.13071e-159	6
LSM3	1.00771e-163	0.571027	1	0.965	2.26745e-159	6
DNAJC1	1.81494e-163	-0.746124	0.957	0.996	4.08379e-159	0
SSFA2	2.51394e-163	-0.947527	0.948	0.99	5.65663e-159	0
CENPN	2.61131e-163	0.656394	0.978	0.592	5.87571e-159	6
RSL1D1	4.3521e-163	0.66278	0.997	0.936	9.79265e-159	6
FKBP4	5.33955e-163	0.689322	0.991	0.966	1.20145e-158	6
HNRNPA3	1.49525e-162	0.584623	1	0.995	3.36447e-158	6
TEX2	1.62615e-162	-0.880696	0.64	0.923	3.659e-158	0
TNF	1.98899e-162	1.16315	0.763	0.284	4.47543e-158	6
GPR19	3.52899e-162	0.293309	0.313	0.02	7.94058e-158	6
MACC1	8.44377e-162	0.321484	0.28	0.012	1.89993e-157	6
BRCA1	1.43183e-161	0.563241	0.642	0.154	3.22175e-157	6
XRCC2	1.60452e-161	0.439996	0.466	0.071	3.61034e-157	6
FAM136A	1.66539e-161	0.631477	0.999	0.934	3.7473e-157	6
MRPS15	2.33827e-161	0.496319	1	0.998	5.26133e-157	6
ADAMTS6	3.44826e-161	-1.34504	0.096	0.683	7.75892e-157	0
PPIF	3.94953e-161	0.753871	0.876	0.454	8.88684e-157	6
TUBA1A	5.30425e-161	-1.19516	0.892	0.984	1.19351e-156	0
EIF4G1	8.23011e-161	0.599551	1	0.98	1.85186e-156	6
DNAJC19	8.50814e-161	0.600948	0.996	0.938	1.91442e-156	6
TIMM8B	9.97758e-161	0.585915	1	0.971	2.24506e-156	6
TJP1	1.06541e-160	0.62312	1	0.983	2.39728e-156	6
KRT18	1.48979e-160	0.639826	1	1	3.35217e-156	6
ASPM	2.16883e-160	0.76652	0.819	0.323	4.88009e-156	6
TMPO	2.2438e-160	0.736645	0.99	0.766	5.04877e-156	6
DBF4	3.75242e-160	0.750758	0.916	0.529	8.44331e-156	6
TSPAN13	4.45401e-160	-0.930292	0.588	0.914	1.0022e-155	0
VSIR	4.93934e-160	0.330851	0.351	0.032	1.1114e-155	6
POC1A	1.50007e-159	0.562441	0.699	0.198	3.3753e-155	6
NDUFAF2	4.44127e-159	0.666054	0.963	0.653	9.99331e-155	6
MTFR2	9.6577e-159	0.433683	0.492	0.083	2.17308e-154	6
RIPOR2	2.32079e-158	0.610465	0.313	0.022	5.22201e-154	6
WNT5A	2.32349e-158	-1.11388	0.277	0.78	5.22808e-154	0
TXNDC17	2.51366e-158	0.486817	1	0.999	5.65599e-154	6
FANCI	6.33787e-158	0.603048	0.789	0.274	1.42608e-153	6
ESCO2	8.18043e-158	0.411561	0.45	0.066	1.84068e-153	6
SGO2	1.06469e-157	0.659026	0.657	0.183	2.39567e-153	6
NOP10	2.13118e-157	0.457912	1	1	4.79536e-153	6
SELENOH	3.43969e-157	0.527365	1	0.995	7.73965e-153	6
FBXO2	6.27327e-157	-0.91473	0.705	0.947	1.41155e-152	0
LINC00665	7.91906e-157	0.697152	0.936	0.578	1.78187e-152	6
RUVBL1	1.01364e-156	0.663402	0.951	0.622	2.28079e-152	6
MCM10	1.14597e-156	0.517697	0.576	0.121	2.57854e-152	6
CIP2A	1.26524e-156	0.519371	0.583	0.131	2.84693e-152	6
TAC1	1.95563e-156	0.356626	0.232	0.004	4.40036e-152	6
TEAD4	2.14466e-156	0.636503	0.894	0.461	4.8257e-152	6
CA3	2.15286e-156	0.413136	0.237	0.005	4.84416e-152	6
MAL2	2.22058e-156	0.576978	0.478	0.083	4.99653e-152	6
SFPQ	2.76856e-156	0.608039	1	0.981	6.22953e-152	6
DCUN1D5	2.79828e-156	0.58047	0.999	0.961	6.29642e-152	6
C1QTNF6	3.02521e-156	-0.854836	0.718	0.952	6.80702e-152	0
RACK1	3.02546e-156	-0.344383	1	1	6.80759e-152	0
UBE2N	3.98918e-156	0.529631	1	0.984	8.97605e-152	6
MDK	5.02808e-156	-0.491961	1	1	1.13137e-151	0
ZC3H15	5.65476e-156	0.574803	1	0.966	1.27238e-151	6
ROMO1	5.32724e-155	0.451847	1	1	1.19868e-150	6
EXOSC5	5.53885e-155	0.620288	0.789	0.317	1.2463e-150	6
POLQ	7.55817e-155	0.420522	0.472	0.077	1.70066e-150	6
PSMC3IP	8.18659e-155	0.550446	0.648	0.166	1.84207e-150	6
ACOXL	9.8995e-155	0.279467	0.261	0.01	2.22749e-150	6
SUPT16H	1.28325e-154	0.602486	0.994	0.93	2.88743e-150	6
AURKA	1.29982e-154	1.09622	0.778	0.335	2.92474e-150	6
ICMT	1.3458e-154	0.651593	0.987	0.778	3.02818e-150	6
HIST1H4C	1.38235e-154	1.33513	0.996	0.988	3.11043e-150	6
PTP4A2	1.93791e-154	0.709288	0.997	0.921	4.3605e-150	6
KIF20B	2.01487e-154	0.722696	0.915	0.483	4.53365e-150	6
PSME3	2.53789e-154	0.651471	0.991	0.821	5.7105e-150	6
GRB14	2.75526e-154	0.439637	0.496	0.091	6.19961e-150	6
SRSF7	2.76989e-154	0.675353	1	0.94	6.23252e-150	6
BLM	9.12662e-154	0.493478	0.535	0.107	2.05358e-149	6
CDT1	1.27544e-153	0.586681	0.714	0.218	2.86988e-149	6
MLLT11	2.76269e-153	-0.671167	1	0.998	6.21634e-149	0
FADS2	3.34251e-153	-0.815344	0.84	0.981	7.52099e-149	0
GABARAP	3.55091e-153	-0.4241	1	1	7.98991e-149	0
TXNL4A	3.79771e-153	0.664093	0.994	0.954	8.54524e-149	6
SAT2	6.86718e-153	-0.773985	0.601	0.932	1.54518e-148	0
NUCB1	7.94838e-153	-0.681121	0.885	0.989	1.78846e-148	0
RPSA	1.55395e-152	0.312935	1	1	3.49655e-148	6
LGMN	2.88211e-152	-0.798701	0.714	0.954	6.48504e-148	0
FNDC3B	3.04311e-152	-0.791906	0.853	0.967	6.8473e-148	0
NPPB	5.08077e-152	1.02155	0.985	0.647	1.14322e-147	6
PCOLCE2	6.13866e-152	0.250304	0.246	0.008	1.38126e-147	6
H3F3A	6.2675e-152	-0.342979	1	1	1.41025e-147	0
GTF3C6	8.79571e-152	0.560684	1	0.952	1.97912e-147	6
TSPAN18	1.46401e-151	0.289399	0.292	0.019	3.29416e-147	6
ETF1	1.97832e-151	0.600103	0.996	0.871	4.45142e-147	6
ARHGDIB	1.98354e-151	0.755012	0.997	0.963	4.46317e-147	6
FARSB	2.02026e-151	0.643003	0.916	0.516	4.54578e-147	6
E2F8	2.20313e-151	0.30955	0.321	0.026	4.95725e-147	6
POLR2I	3.34003e-151	0.517354	1	0.989	7.5154e-147	6
ATAD5	3.65981e-151	0.565862	0.726	0.23	8.23493e-147	6
RPS6KA2	3.91751e-151	-0.875475	0.556	0.894	8.8148e-147	0
TFAM	5.61736e-151	0.640093	0.987	0.89	1.26396e-146	6
TNS4	6.81672e-151	0.563546	0.43	0.065	1.53383e-146	6
TOMM22	9.96305e-151	0.527543	0.999	0.992	2.24179e-146	6
SEC11A	1.03916e-150	-0.485816	1	1	2.33822e-146	0
EIF4EBP1	1.05332e-150	0.684586	1	0.995	2.37008e-146	6
NEK2	1.07711e-150	0.386208	0.399	0.051	2.42361e-146	6
RRAS2	1.63904e-150	0.613633	0.997	0.951	3.68801e-146	6
DNAJC4	1.73795e-150	-0.756746	0.633	0.927	3.91056e-146	0
RAD51AP1	1.93206e-150	0.524739	0.708	0.203	4.34733e-146	6
PTDSS1	2.02095e-150	0.697329	0.954	0.661	4.54735e-146	6
CENPE	2.19253e-150	0.816322	0.733	0.265	4.9334e-146	6
C6orf132	2.53942e-150	0.656664	0.664	0.205	5.71394e-146	6
CDH13	2.59287e-150	0.685604	0.648	0.192	5.83423e-146	6
CALB2	4.84686e-150	0.741323	0.399	0.054	1.09059e-145	6
NOL7	6.65478e-150	0.544844	1	0.979	1.49739e-145	6
ARSI	6.67694e-150	-1.12585	0.739	0.927	1.50238e-145	0
SSR2	6.83167e-150	-0.524858	0.996	1	1.53719e-145	0
HMOX2	7.12976e-150	0.661932	0.996	0.922	1.60427e-145	6
ENO1	1.22452e-149	0.577867	1	0.998	2.7553e-145	6
RND2	1.25272e-149	0.502569	0.561	0.132	2.81875e-145	6
PCDH19	1.62802e-149	0.547029	0.39	0.051	3.6632e-145	6
ATP1A1	2.23873e-149	0.564846	1	0.98	5.03736e-145	6
NGF	2.3114e-149	0.617997	0.634	0.176	5.20088e-145	6
PDLIM1	2.71223e-149	-0.564079	1	1	6.1028e-145	0
RPL36	3.68768e-149	0.293204	1	1	8.29765e-145	6
IGFBPL1	5.38602e-149	-0.994123	0.366	0.82	1.21191e-144	0
IL6	6.42322e-149	0.34631	0.288	0.018	1.44529e-144	6
NOC2L	1.24397e-148	0.644311	0.961	0.626	2.79907e-144	6
ORC6	1.43941e-148	0.63343	0.952	0.554	3.23881e-144	6
OS9	1.73065e-148	-0.791073	0.61	0.923	3.89414e-144	0
CDV3	2.45465e-148	0.772728	0.997	0.955	5.52321e-144	6
IFRD1	2.7338e-148	0.675753	0.99	0.814	6.15132e-144	6
SNRPD2	5.76606e-148	0.375255	1	1	1.29742e-143	6
COL12A1	5.77786e-148	-0.847583	0.87	0.982	1.30008e-143	0
NTMT1	6.82006e-148	0.635562	0.99	0.838	1.53458e-143	6
CALU	7.73027e-148	-0.61227	1	1	1.73939e-143	0
MYCBP	8.11193e-148	0.555881	0.688	0.221	1.82526e-143	6
IMP4	1.08283e-147	0.619852	0.978	0.765	2.43647e-143	6
GLO1	1.50622e-147	0.518283	1	0.986	3.38915e-143	6
SPOCD1	2.15394e-147	0.526651	0.342	0.036	4.84658e-143	6
HMMR	2.55961e-147	0.792697	0.732	0.262	5.75937e-143	6
IGF2.1	6.81211e-147	-1.2497	0.729	0.969	1.53279e-142	0
FEN1	6.95406e-147	0.623835	0.885	0.405	1.56473e-142	6
PPP1CC	1.21999e-146	0.534388	0.999	0.992	2.7451e-142	6
RABAC1	1.60889e-146	-0.572039	0.982	0.998	3.62017e-142	0
VASP	1.89111e-146	0.571064	1	0.96	4.25518e-142	6
PHF5A	3.00351e-146	0.570814	0.994	0.939	6.7582e-142	6
POLR3K	1.56446e-145	0.652624	0.946	0.604	3.5202e-141	6
OPTN	1.89609e-145	-0.582221	0.99	1	4.2664e-141	0
ARIH2	2.01941e-145	0.581431	0.993	0.872	4.54388e-141	6
TAF9	2.14503e-145	0.55198	1	0.946	4.82654e-141	6
EIF3L	2.17233e-145	-0.561205	0.993	1	4.88796e-141	0
SEMA3C	4.18707e-145	-1.01402	0.217	0.733	9.42133e-141	0
MND1	5.06553e-145	0.504388	0.649	0.182	1.1398e-140	6
TMEM183A	5.62329e-145	0.541064	0.999	0.942	1.2653e-140	6
OLFML1	1.02041e-144	0.315068	0.316	0.028	2.29603e-140	6
GNL3	1.33945e-144	0.675718	0.97	0.76	3.01389e-140	6
MT-ND4L	1.36214e-144	0.323131	1	1	3.06495e-140	6
EIF2AK4	1.43491e-144	0.643156	1	0.973	3.22868e-140	6
RPL31	2.59023e-144	0.331371	1	1	5.82827e-140	6
RABL6	5.56363e-144	0.676315	0.981	0.787	1.25187e-139	6
LOXL2	7.17757e-144	-0.805056	0.976	0.986	1.61502e-139	0
LARS	7.53292e-144	0.584172	0.996	0.854	1.69498e-139	6
VPS4A	7.56804e-144	0.631545	0.979	0.791	1.70289e-139	6
NIFK	7.94664e-144	0.651838	0.973	0.802	1.78807e-139	6
PIF1	1.10877e-143	0.377565	0.286	0.02	2.49484e-139	6
IFITM1	1.61472e-143	-0.814623	0.54	0.91	3.63327e-139	0
UQCRH	2.02475e-143	0.387767	1	1	4.5559e-139	6
SNRPB	2.39791e-143	0.469922	1	0.998	5.39553e-139	6
MRPL3	2.96191e-143	0.609762	0.997	0.896	6.66459e-139	6
CCDC138	4.70942e-143	0.405857	0.487	0.094	1.05967e-138	6
STRBP	5.55842e-143	0.6353	0.903	0.515	1.2507e-138	6
GADD45B	6.32105e-143	-1.07436	0.756	0.944	1.4223e-138	0
SYNJ2	1.23713e-142	0.65502	0.742	0.291	2.78367e-138	6
ADAMTS2	1.66961e-142	-0.96699	0.1	0.655	3.75678e-138	0
BUB1B	1.69437e-142	0.454822	0.49	0.093	3.8125e-138	6
RPL23	1.78931e-142	0.369414	1	1	4.02612e-138	6
RPL7A	4.14116e-142	-0.326505	1	1	9.31801e-138	0
SMAGP	4.18801e-142	0.710552	0.838	0.436	9.42344e-138	6
EIF3J	4.27284e-142	0.60713	0.991	0.834	9.61432e-138	6
ZNF706	5.72018e-142	0.492376	1	1	1.2871e-137	6
AGPAT5	1.1874e-141	0.576024	0.738	0.277	2.67178e-137	6
DDB2	1.50928e-141	-0.977705	0.418	0.825	3.39602e-137	0
NEAT1	3.89077e-141	-1.18107	0.946	0.996	8.75462e-137	0
AKR1B1	6.54354e-141	0.578294	0.999	0.913	1.47236e-136	6
TACSTD2	1.02771e-140	0.820196	0.792	0.326	2.31246e-136	6
DEK	1.18438e-140	0.51059	1	0.991	2.66497e-136	6
SAT1	1.26388e-140	-0.820033	0.996	1	2.84386e-136	0
TGFB1	1.35927e-140	-0.804442	0.426	0.836	3.05849e-136	0
DDX1	1.40228e-140	0.615004	0.978	0.82	3.15526e-136	6
AC097059.1	1.4621e-140	0.371689	0.373	0.049	3.28987e-136	6
CCDC18	1.72929e-140	0.562027	0.591	0.161	3.89108e-136	6
NUSAP1	1.9217e-140	0.668405	0.784	0.319	4.32402e-136	6
TLN2	4.00427e-140	-0.795143	0.637	0.911	9.01001e-136	0
QPRT	4.24253e-140	-0.706293	0.732	0.949	9.54612e-136	0
OIP5	5.23061e-140	0.474201	0.564	0.135	1.17694e-135	6
SNHG15	5.30741e-140	0.597551	0.865	0.446	1.19422e-135	6
MTHFD1L	1.06671e-139	0.588616	0.946	0.617	2.40021e-135	6
LGALS3	1.45288e-139	-0.733994	0.945	0.996	3.26912e-135	0
COBL	1.73155e-139	0.518932	0.531	0.124	3.89616e-135	6
LMAN1	2.7747e-139	-0.698984	0.918	0.988	6.24336e-135	0
ARHGAP1	2.96718e-139	-0.715268	0.711	0.942	6.67646e-135	0
MASTL	4.48967e-139	0.502964	0.61	0.158	1.01022e-134	6
MAPKAPK3	9.41976e-139	0.613927	0.946	0.64	2.11954e-134	6
HNRNPD	1.11506e-138	0.578068	1	0.92	2.509e-134	6
PKN3	1.43328e-138	0.416002	0.489	0.099	3.22503e-134	6
SMIM14	1.81683e-138	-0.719847	0.517	0.875	4.08805e-134	0
MCM4	1.86265e-138	0.625206	0.897	0.492	4.19115e-134	6
DTYMK	2.94858e-138	0.613556	0.99	0.83	6.6346e-134	6
RHEB	2.95717e-138	0.488321	1	0.998	6.65393e-134	6
YWHAB	4.21477e-138	0.372887	1	1	9.48366e-134	6
WBP1	4.24489e-138	-0.653111	0.787	0.959	9.55142e-134	0
DNAJC9	4.24995e-138	0.61762	0.982	0.791	9.56282e-134	6
LSM12	6.27404e-138	0.588974	0.988	0.833	1.41172e-133	6
JUNB	8.38792e-138	-1.05047	0.471	0.853	1.88737e-133	0
WBP11	1.00571e-137	0.544822	0.996	0.902	2.26295e-133	6
DNAJC2	1.96856e-137	0.653392	0.972	0.765	4.42946e-133	6
CDCA4	2.15176e-137	0.617872	0.96	0.702	4.84168e-133	6
BNIP3L	2.37599e-137	-0.651977	0.706	0.956	5.34623e-133	0
CCND2	3.00589e-137	-0.974574	0.985	0.999	6.76355e-133	0
RRP7A	4.05811e-137	0.5454	0.996	0.949	9.13115e-133	6
TMEM30A	4.32122e-137	-0.715907	0.88	0.984	9.72318e-133	0
HIST1H2BH	4.98259e-137	0.453349	0.381	0.053	1.12113e-132	6
UBXN4	7.31901e-137	-0.545864	0.987	0.996	1.64685e-132	0
NTRK2	7.4227e-137	-1.36983	0.015	0.576	1.67018e-132	0
DPH2	9.59216e-137	0.570782	0.684	0.238	2.15833e-132	6
TCEAL8	1.25549e-136	-0.641355	0.864	0.984	2.82498e-132	0
CD44	1.302e-136	0.66405	0.61	0.174	2.92964e-132	6
LRR1	1.35777e-136	0.573361	0.888	0.468	3.05512e-132	6
SEPT8	1.5156e-136	-0.771571	0.654	0.903	3.41025e-132	0
CTNNAL1	1.72853e-136	0.580546	0.99	0.878	3.88937e-132	6
TOP2A	1.87308e-136	0.948461	0.832	0.403	4.21462e-132	6
SDF2L1	1.87837e-136	0.676253	0.985	0.849	4.22652e-132	6
DDOST	3.3373e-136	-0.579668	0.973	0.998	7.50925e-132	0
FIRRE	6.54404e-136	0.335394	0.328	0.036	1.47247e-131	6
PGP	7.44224e-136	0.579603	0.987	0.82	1.67458e-131	6
CTBP2	8.77355e-136	0.618453	0.99	0.855	1.97414e-131	6
GLRX5	9.01234e-136	0.64737	0.985	0.857	2.02787e-131	6
AUNIP	1.18514e-135	0.4748	0.538	0.13	2.66669e-131	6
LMNA	1.88984e-135	-0.624269	0.972	0.998	4.25233e-131	0
CAPG	3.07638e-135	-0.56631	0.993	0.998	6.92217e-131	0
CCDC124	4.99082e-135	0.467374	1	0.99	1.12299e-130	6
HSPB7	6.38612e-135	-1.08212	0.022	0.575	1.43694e-130	0
IGF1R	6.91404e-135	-0.736344	0.744	0.937	1.55573e-130	0
ECT2	7.25186e-135	0.603279	0.813	0.37	1.63174e-130	6
DDIAS	1.15581e-134	0.316131	0.346	0.042	2.60069e-130	6
ATAD3A	1.28416e-134	0.597512	0.714	0.274	2.88948e-130	6
CCDC85B	1.38064e-134	0.673438	0.997	0.994	3.10657e-130	6
SCARB2	1.63337e-134	-0.70475	0.682	0.923	3.67525e-130	0
MAD2L1	1.85832e-134	0.585987	0.891	0.452	4.18142e-130	6
ABCE1	1.9135e-134	0.625022	0.963	0.734	4.30556e-130	6
NOP14	2.71928e-134	0.634638	0.892	0.503	6.11866e-130	6
SFXN4	2.93129e-134	0.58487	0.696	0.254	6.59568e-130	6
MRPL57	5.22734e-134	0.524554	1	0.982	1.1762e-129	6
KIF2C	6.25041e-134	0.415767	0.468	0.087	1.4064e-129	6
UBC	7.46048e-134	-0.599713	1	1	1.67868e-129	0
TIMP2	8.29664e-134	-0.75986	0.702	0.924	1.86683e-129	0
KXD1	1.25018e-133	0.497348	1	0.988	2.81303e-129	6
EMC8	1.25899e-133	0.554864	0.996	0.901	2.83284e-129	6
ASF1B	1.32031e-133	0.462145	0.58	0.142	2.97083e-129	6
SH3GL3	1.32793e-133	0.347361	0.426	0.072	2.98798e-129	6
FSTL1	2.28086e-133	-0.478627	1	1	5.13217e-129	0
ADK	2.96895e-133	0.599554	0.993	0.881	6.68043e-129	6
PCLAF	3.96204e-133	0.519416	0.639	0.19	8.91499e-129	6
PLPP1	9.29139e-133	-0.711428	0.652	0.919	2.09066e-128	0
MCM5	9.91752e-133	0.59573	0.811	0.356	2.23154e-128	6
KLHL23	1.11892e-132	0.596258	0.865	0.468	2.51769e-128	6
MSX1	1.12946e-132	0.30526	0.258	0.017	2.54141e-128	6
WIPF1	1.66497e-132	-0.748881	0.7	0.918	3.74635e-128	0
ENOPH1	2.53084e-132	0.603303	0.966	0.745	5.69463e-128	6
HEBP1	2.94301e-132	-0.61989	0.975	0.994	6.62206e-128	0
PBK	3.16211e-132	0.405742	0.561	0.127	7.11505e-128	6
LSM6	3.3935e-132	0.528203	0.997	0.943	7.63572e-128	6
TUBA1C	3.8601e-132	0.655481	1	0.992	8.68562e-128	6
RPS19BP1	3.89741e-132	0.496636	1	0.979	8.76956e-128	6
USP1	4.02675e-132	0.586675	0.988	0.763	9.0606e-128	6
APRT	6.30054e-132	0.446411	1	0.998	1.41769e-127	6
CLN6	9.48007e-132	0.500821	0.613	0.182	2.13311e-127	6
SF1	2.18351e-131	0.499835	1	0.962	4.91311e-127	6
CENPO	2.25288e-131	0.480397	0.622	0.182	5.0692e-127	6
CCBE1	2.63174e-131	0.337917	0.352	0.044	5.92167e-127	6
MOB3B	4.36626e-131	0.631061	0.868	0.491	9.82452e-127	6
TAPBP	5.96597e-131	-0.651873	0.813	0.966	1.3424e-126	0
ERH	7.38093e-131	0.39215	1	1	1.66078e-126	6
NDC80	8.21267e-131	0.467861	0.468	0.093	1.84793e-126	6
STARD7	8.29101e-131	0.534035	0.996	0.909	1.86556e-126	6
TCP1	1.4879e-130	0.487523	1	0.991	3.34792e-126	6
MRPL15	2.52331e-130	0.576074	0.985	0.822	5.67771e-126	6
UBL3	2.79601e-130	-0.683426	0.967	0.997	6.2913e-126	0
DBF4B	3.18642e-130	0.417905	0.471	0.098	7.16976e-126	6
MIIP	3.91971e-130	0.589147	0.979	0.778	8.81973e-126	6
CKAP4	4.46417e-130	-0.619565	0.934	0.991	1.00448e-125	0
MRPL37	6.55057e-130	0.473772	0.999	0.972	1.47394e-125	6
SERINC1	8.8142e-130	-0.695478	0.558	0.888	1.98328e-125	0
CHCHD3	1.57318e-129	0.518119	1	0.897	3.53982e-125	6
CSE1L	2.84149e-129	0.623585	0.943	0.648	6.39363e-125	6
CTSC	2.91327e-129	0.666833	0.76	0.352	6.55514e-125	6
MT-ATP8	3.18212e-129	0.452915	1	1	7.16008e-125	6
AFAP1L1	3.24738e-129	0.535048	0.621	0.194	7.30694e-125	6
NUTF2	4.10125e-129	0.372832	1	1	9.22822e-125	6
SRSF9	5.64451e-129	0.478035	1	0.997	1.27007e-124	6
CAVIN1	8.60427e-129	0.584557	0.999	0.923	1.93605e-124	6
ATP6AP2	9.96223e-129	-0.682401	0.775	0.951	2.2416e-124	0
PDCD2	1.35665e-128	0.533516	0.993	0.93	3.05259e-124	6
CDC25A	1.36855e-128	0.523583	0.61	0.183	3.07936e-124	6
AL138724.1	1.41334e-128	0.394804	0.462	0.093	3.18015e-124	6
MKKS	1.69893e-128	0.559861	0.889	0.553	3.82275e-124	6
TCF19	1.95738e-128	0.518527	0.607	0.176	4.4043e-124	6
SMC4	2.17997e-128	0.590891	0.952	0.615	4.90515e-124	6
CD164	2.42648e-128	-0.544888	0.96	0.995	5.45982e-124	0
PFAS	6.01369e-128	0.459563	0.529	0.13	1.35314e-123	6
RNF126	1.09989e-127	0.573577	0.976	0.789	2.47485e-123	6
GNAS	1.49086e-127	-0.50428	1	1	3.35458e-123	0
VPS28	1.59444e-127	-0.54854	0.946	0.992	3.58765e-123	0
GADD45GIP1	1.77436e-127	0.402445	1	0.999	3.99248e-123	6
CCT6A	1.89415e-127	0.446395	0.999	1	4.26202e-123	6
UBE2I	2.18322e-127	0.394065	1	1	4.91247e-123	6
MAP1LC3C	2.44999e-127	0.953234	0.483	0.111	5.51272e-123	6
SLC25A19	2.91117e-127	0.385073	0.429	0.08	6.55042e-123	6
TPD52L1	2.94285e-127	0.646581	0.927	0.643	6.6217e-123	6
HMGN1	3.11064e-127	0.364793	1	1	6.99924e-123	6
BUB1	5.56443e-127	0.523753	0.576	0.16	1.25205e-122	6
TFAP4	9.50647e-127	0.416214	0.424	0.079	2.13905e-122	6
KDELR3	1.34774e-126	-0.801602	0.457	0.812	3.03254e-122	0
RPF2	1.64117e-126	0.603207	0.847	0.457	3.69279e-122	6
USB1	1.71231e-126	0.533379	0.99	0.884	3.85286e-122	6
CLIC3	2.11528e-126	-1.09752	0.07	0.608	4.7596e-122	0
ADAMTS18	6.50282e-126	-1.00077	0.153	0.659	1.4632e-121	0
WBP2	8.29656e-126	-0.636295	0.75	0.956	1.86681e-121	0
PMEPA1	9.1328e-126	-0.847263	0.166	0.66	2.05497e-121	0
RACGAP1	9.51401e-126	0.545067	0.657	0.213	2.14075e-121	6
TIMP3	9.57553e-126	0.842825	0.993	0.927	2.15459e-121	6
NOP2	2.14773e-125	0.502532	0.567	0.158	4.83262e-121	6
LSM4	7.88027e-125	0.41399	1	1	1.77314e-120	6
COMT	1.47593e-124	-0.82087	0.024	0.55	3.32098e-120	0
YIPF3	1.55199e-124	-0.566732	0.925	0.988	3.49214e-120	0
SPDL1	1.68167e-124	0.588228	0.829	0.409	3.78392e-120	6
PLK4	1.87932e-124	0.371002	0.462	0.095	4.22867e-120	6
SH2D4A	2.02013e-124	0.597917	0.972	0.699	4.54549e-120	6
AC015522.1	3.24383e-124	-0.878091	0.09	0.604	7.29893e-120	0
PTGES2	3.48615e-124	0.530519	0.951	0.676	7.84418e-120	6
NDUFAF4	5.23401e-124	0.583939	0.973	0.793	1.17771e-119	6
EI24	6.42073e-124	0.436183	1	1	1.44473e-119	6
CLMP	7.77577e-124	0.419663	0.465	0.096	1.74963e-119	6
SVIP	1.49134e-123	0.548945	0.603	0.184	3.35567e-119	6
ZFP42	1.68539e-123	0.603322	0.903	0.527	3.79231e-119	6
CENPV	1.82566e-123	0.775636	0.841	0.5	4.10791e-119	6
IGBP1	2.39201e-123	-0.690753	0.726	0.926	5.38226e-119	0
NASP	2.49444e-123	0.580691	0.994	0.895	5.61274e-119	6
GALNT2	4.99356e-123	-0.664412	0.793	0.953	1.1236e-118	0
ZWILCH	5.14961e-123	0.539317	0.807	0.38	1.15871e-118	6
PIMREG	6.60909e-123	0.532796	0.523	0.14	1.48711e-118	6
HIST1H1B	8.08133e-123	0.919761	0.498	0.121	1.81838e-118	6
YARS	1.05458e-122	0.565209	0.982	0.823	2.37292e-118	6
CDKN1A	1.40266e-122	-1.21699	0.792	0.983	3.15612e-118	0
RAP1B	1.5874e-122	0.470405	1	0.995	3.5718e-118	6
SLIT3	1.96231e-122	-0.898352	0.678	0.914	4.41539e-118	0
TMED10	2.05258e-122	-0.527056	0.97	0.998	4.61851e-118	0
MGST1	2.30497e-122	0.538285	1	0.987	5.18641e-118	6
NSUN2	6.31769e-122	0.589058	0.924	0.601	1.42154e-117	6
GNPNAT1	9.43899e-122	0.557289	0.901	0.544	2.12387e-117	6
SH3YL1	1.41404e-121	-0.691668	0.888	0.971	3.18172e-117	0
GCSH	1.53958e-121	0.568919	0.963	0.727	3.46421e-117	6
ANK3	2.26253e-121	-0.79402	0.544	0.853	5.09092e-117	0
SLC25A13	2.82167e-121	0.544461	0.985	0.771	6.34904e-117	6
SELENOM	5.61278e-121	-0.673406	0.864	0.98	1.26293e-116	0
ATP5MC2	5.83847e-121	-0.427342	1	1	1.31371e-116	0
SESN3	8.87549e-121	-0.757308	0.933	0.99	1.99707e-116	0
SFRP1	9.20845e-121	-0.686961	0.99	1	2.07199e-116	0
TIMM21	9.62472e-121	0.558485	0.912	0.599	2.16566e-116	6
ARMCX3	1.27682e-120	-0.634266	0.807	0.96	2.87297e-116	0
TMA7	1.30332e-120	0.370475	1	1	2.9326e-116	6
PDSS1	1.31948e-120	0.412848	0.568	0.158	2.96896e-116	6
SSC4D	1.49277e-120	-0.807414	0.232	0.695	3.35888e-116	0
ARF4	1.6123e-120	-0.537183	0.99	0.999	3.62784e-116	0
ZNF511	1.73919e-120	0.537692	0.951	0.639	3.91335e-116	6
PGAM1	1.86405e-120	0.365852	1	1	4.1943e-116	6
SRSF10	2.15621e-120	0.498902	0.994	0.921	4.8517e-116	6
RPS10-NUDT3	3.98398e-120	0.303394	0.352	0.052	8.96435e-116	6
NCAPG2	4.10076e-120	0.509265	0.642	0.212	9.22712e-116	6
C10orf82	5.12487e-120	0.371214	0.429	0.085	1.15315e-115	6
BAMBI	5.27637e-120	-1.17272	0.906	0.975	1.18724e-115	0
HNRNPU	5.83366e-120	0.526694	1	0.995	1.31263e-115	6
WNT6	9.15248e-120	-0.869615	0.334	0.745	2.0594e-115	0
SPAG5	9.87527e-120	0.402599	0.445	0.091	2.22203e-115	6
SEC13	1.0207e-119	-0.537658	0.993	0.998	2.29668e-115	0
RTL10	1.17614e-119	0.638841	0.801	0.395	2.64644e-115	6
GINS4	1.35678e-119	0.400395	0.487	0.114	3.0529e-115	6
ARNTL2	1.67009e-119	0.421008	0.45	0.098	3.75787e-115	6
S100A14	1.85925e-119	1.03464	0.835	0.418	4.18349e-115	6
MT-ND3	1.9229e-119	0.324711	1	1	4.32671e-115	6
BRIP1	2.32991e-119	0.394023	0.534	0.133	5.24254e-115	6
KIF20A	2.72419e-119	0.440317	0.424	0.08	6.12969e-115	6
SORBS3	3.5293e-119	0.43798	0.999	0.995	7.94127e-115	6
SERPINH1	4.27444e-119	-0.536821	0.999	1	9.61792e-115	0
RAD54B	5.97488e-119	0.421049	0.528	0.137	1.34441e-114	6
RUBCNL	7.15188e-119	0.33189	0.343	0.05	1.60925e-114	6
SDCBP	7.68415e-119	-0.609824	0.96	0.995	1.72901e-114	0
TMEFF1	1.26543e-118	0.47621	0.588	0.18	2.84735e-114	6
TSR1	1.2985e-118	0.592715	0.918	0.583	2.92176e-114	6
FBL	1.41531e-118	0.460475	1	0.98	3.18458e-114	6
NUP50	1.61618e-118	0.538417	0.955	0.673	3.63656e-114	6
MRS2	1.86124e-118	0.560924	0.96	0.7	4.18797e-114	6
WDR1	2.60877e-118	0.415338	1	0.999	5.86999e-114	6
SUMO1	3.18072e-118	0.381079	1	1	7.15695e-114	6
MYBBP1A	3.61398e-118	0.504382	0.606	0.194	8.13181e-114	6
ELOC	3.70291e-118	0.419114	1	0.998	8.33192e-114	6
CXCL1	8.22759e-118	0.299394	0.253	0.021	1.85129e-113	6
FANCD2	8.58772e-118	0.45614	0.561	0.156	1.93232e-113	6
PPIH	9.39372e-118	0.529289	0.987	0.82	2.11368e-113	6
TICRR	1.6733e-117	0.302733	0.327	0.044	3.76509e-113	6
RNF138	1.9317e-117	0.556521	0.861	0.494	4.34651e-113	6
LPCAT2	2.24287e-117	-0.694356	0.58	0.867	5.04669e-113	0
RRP15	3.18746e-117	0.543825	0.885	0.511	7.17211e-113	6
UQCR11	3.57981e-117	0.380764	1	1	8.05493e-113	6
VAMP8	3.61671e-117	-0.470132	1	0.998	8.13795e-113	0
MDN1	5.63605e-117	0.566895	0.858	0.466	1.26817e-112	6
PSMA7	6.86425e-117	0.33688	1	1	1.54453e-112	6
C8orf59	8.55384e-117	0.429906	1	0.999	1.9247e-112	6
GOLGA2	9.97703e-117	-0.645393	0.678	0.924	2.24493e-112	0
TIMM9	1.00717e-116	0.57867	0.978	0.838	2.26623e-112	6
HRASLS	1.84757e-116	0.287684	0.331	0.046	4.15722e-112	6
EPHX1	1.89019e-116	-0.767582	0.336	0.746	4.25312e-112	0
THBS1	2.14114e-116	0.742492	0.99	0.864	4.81778e-112	6
FGFR1	2.1748e-116	0.545248	0.925	0.615	4.89352e-112	6
NAE1	2.20807e-116	0.538829	0.99	0.867	4.96837e-112	6
POLR2E	2.41876e-116	0.39707	1	0.998	5.44246e-112	6
KIF4A	2.5294e-116	0.435261	0.528	0.132	5.6914e-112	6
NR6A1	2.74592e-116	0.560841	0.831	0.44	6.1786e-112	6
POLDIP2	2.96656e-116	0.500977	0.999	0.897	6.67506e-112	6
RRP12	4.00903e-116	0.446999	0.514	0.135	9.02073e-112	6
ARPC5L	4.57861e-116	0.467625	0.996	0.985	1.03023e-111	6
IARS	4.64878e-116	0.578401	0.978	0.8	1.04602e-111	6
ERGIC3	8.95694e-116	-0.474796	0.993	0.998	2.0154e-111	0
ORAI3	9.74948e-116	-0.739577	0.081	0.575	2.19373e-111	0
DEPDC1	1.18196e-115	0.661707	0.55	0.162	2.65953e-111	6
KNSTRN	1.80774e-115	0.583782	0.789	0.381	4.06759e-111	6
HEG1	1.93811e-115	0.642545	0.966	0.716	4.36093e-111	6
MAP3K14	2.02433e-115	0.419866	0.445	0.098	4.55495e-111	6
PMP22	2.2672e-115	0.869091	0.693	0.286	5.10143e-111	6
NDUFV3	2.29306e-115	0.446546	1	0.961	5.15961e-111	6
ALKBH7	2.32148e-115	-0.471526	0.982	0.998	5.22355e-111	0
PIK3IP1	3.23723e-115	-0.75671	0.018	0.52	7.28409e-111	0
TMEM219	5.85554e-115	-0.467595	0.988	0.998	1.31756e-110	0
SLC2A1	5.89154e-115	-0.765755	0.646	0.9	1.32566e-110	0
ATP5MD	7.79571e-115	0.309318	1	1	1.75411e-110	6
EDIL3	1.06649e-114	-0.801109	0.4	0.781	2.3997e-110	0
RNF26	1.18366e-114	0.590377	0.921	0.638	2.66335e-110	6
PAM16	1.42277e-114	0.525792	0.81	0.42	3.20137e-110	6
DNMT1	1.87154e-114	0.508677	0.996	0.874	4.21115e-110	6
MTG1	2.07772e-114	0.538499	0.91	0.614	4.67508e-110	6
UTP4	2.18257e-114	0.529599	0.829	0.434	4.91099e-110	6
U2SURP	2.84664e-114	0.506278	0.997	0.904	6.40522e-110	6
GLB1	2.92615e-114	-0.652393	0.796	0.958	6.58413e-110	0
PPIB	4.89725e-114	-0.435084	1	1	1.10193e-109	0
BLVRB	5.1257e-114	-0.564113	0.903	0.984	1.15333e-109	0
CDKN2B	6.00292e-114	-0.9067	0.168	0.639	1.35072e-109	0
IVNS1ABP	7.00129e-114	-0.853219	0.843	0.953	1.57536e-109	0
PNO1	7.52428e-114	0.563114	0.82	0.441	1.69304e-109	6
RNASEH1	8.36501e-114	0.518842	0.964	0.756	1.88221e-109	6
THOC7	1.03062e-113	0.445943	0.999	0.966	2.319e-109	6
HRH2	1.06272e-113	0.257843	0.255	0.023	2.39122e-109	6
TXNRD1	1.31092e-113	0.660248	0.982	0.873	2.94969e-109	6
PSTPIP2	1.42693e-113	0.653153	0.874	0.57	3.21072e-109	6
UBE2D2	2.17009e-113	0.356417	1	1	4.88292e-109	6
ATP6V1F	3.80528e-113	-0.409719	1	1	8.56227e-109	0
THOP1	5.47146e-113	0.539411	0.906	0.583	1.23113e-108	6
TRIM25	5.61917e-113	0.554363	0.621	0.224	1.26437e-108	6
RPL26	6.02615e-113	0.270611	1	1	1.35594e-108	6
PLXDC2	8.06925e-113	-0.876951	0.309	0.713	1.81566e-108	0
TPGS2	9.56915e-113	0.424527	1	0.981	2.15315e-108	6
THOC3	9.95779e-113	0.458775	0.997	0.929	2.2406e-108	6
SGK1	1.02314e-112	0.363961	0.391	0.072	2.30217e-108	6
PAK1IP1	1.03878e-112	0.577657	0.868	0.517	2.33737e-108	6
SERPINB9	1.21711e-112	0.383586	0.447	0.098	2.73861e-108	6
BMP1	1.27785e-112	-0.723496	0.321	0.73	2.87529e-108	0
FKBP5	1.41593e-112	0.331215	0.388	0.071	3.18598e-108	6
JPT2	1.59974e-112	0.474784	1	0.915	3.59957e-108	6
CA2	1.99157e-112	0.344246	0.382	0.069	4.48124e-108	6
MCM3	2.808e-112	0.573738	0.942	0.648	6.31828e-108	6
USP10	3.76547e-112	0.501234	0.99	0.859	8.47269e-108	6
PNPT1	3.89507e-112	0.532718	0.685	0.275	8.76429e-108	6
MTHFD1	5.10871e-112	0.557999	0.814	0.403	1.14951e-107	6
TK1	5.12489e-112	0.49239	0.919	0.482	1.15315e-107	6
TANC2	5.60334e-112	-0.734268	0.73	0.911	1.26081e-107	0
P3H4	7.54229e-112	-0.692456	0.541	0.838	1.69709e-107	0
POLE3	7.9054e-112	0.535573	0.946	0.681	1.77879e-107	6
PIGW	9.31364e-112	0.443714	0.552	0.164	2.09566e-107	6
PPP1R14B	1.1259e-111	0.671496	0.966	0.805	2.53338e-107	6
SURF2	1.16889e-111	0.522455	0.951	0.707	2.63012e-107	6
ANXA5	1.17969e-111	0.446869	1	0.998	2.65441e-107	6
SLC19A1	1.50922e-111	0.402862	0.484	0.121	3.39589e-107	6
PPL	1.72296e-111	0.527467	0.6	0.195	3.87684e-107	6
P3H1	2.11735e-111	-0.725213	0.429	0.795	4.76426e-107	0
PLGRKT	2.44215e-111	0.589694	0.985	0.816	5.49508e-107	6
NDC1	2.72528e-111	0.474255	0.624	0.217	6.13215e-107	6
GEN1	4.0793e-111	0.382659	0.498	0.126	9.17884e-107	6
TMBIM6	4.49295e-111	-0.431192	1	1	1.01096e-106	0
SLC25A33	5.30768e-111	0.554358	0.93	0.661	1.19428e-106	6
SOD3	5.7513e-111	0.381419	0.354	0.06	1.2941e-106	6
HASPIN	6.89641e-111	0.311531	0.355	0.059	1.55176e-106	6
AZIN1	9.73582e-111	0.518428	0.997	0.943	2.19066e-106	6
OLA1	1.02212e-110	0.434841	1	0.987	2.29986e-106	6
DHX33	1.46991e-110	0.527509	0.793	0.404	3.30744e-106	6
DHRS2	1.65903e-110	-0.963476	0.091	0.579	3.73299e-106	0
KIF18A	1.92702e-110	0.352749	0.366	0.064	4.336e-106	6
MRPL20	2.40487e-110	0.42435	1	0.996	5.4112e-106	6
KRT8	2.48429e-110	0.456072	1	1	5.58991e-106	6
ZNF695	2.55098e-110	0.328481	0.423	0.088	5.73996e-106	6
EMP1	4.43887e-110	0.318937	0.243	0.021	9.9879e-106	6
IQGAP3	5.18239e-110	0.334331	0.444	0.095	1.16609e-105	6
DUS3L	5.89256e-110	0.469119	0.586	0.191	1.32589e-105	6
PPP1R1C	9.85038e-110	0.55604	0.654	0.248	2.21643e-105	6
ABRACL	1.7589e-109	0.422308	1	0.999	3.95771e-105	6
BMP4	1.77771e-109	0.545911	0.532	0.156	4.00002e-105	6
COL9A3	2.15713e-109	0.453173	0.436	0.102	4.85377e-105	6
KATNB1	2.27905e-109	0.528675	0.643	0.249	5.1281e-105	6
RAD18	3.0238e-109	0.4486	0.628	0.214	6.80385e-105	6
SEC11C	3.04208e-109	0.518647	0.879	0.517	6.84499e-105	6
TPD52L2	3.82412e-109	0.473447	0.993	0.896	8.60465e-105	6
DYNC2H1	4.85695e-109	0.386733	0.459	0.109	1.09286e-104	6
SCARA3	5.79171e-109	0.529622	0.667	0.259	1.30319e-104	6
PES1	7.69123e-109	0.534969	0.909	0.624	1.7306e-104	6
TGFB1I1	8.3246e-109	-0.704119	0.735	0.926	1.87312e-104	0
NIP7	1.36679e-108	0.553321	0.894	0.573	3.07541e-104	6
NR2C2AP	1.38161e-108	0.505895	0.711	0.294	3.10875e-104	6
NMRK2	2.69109e-108	0.497316	0.507	0.149	6.05523e-104	6
DTL	3.25404e-108	0.383477	0.471	0.11	7.32191e-104	6
CBS	3.26986e-108	0.338123	0.403	0.084	7.35752e-104	6
COX5A	4.06843e-108	0.303218	1	1	9.15438e-104	6
OSTC	4.17292e-108	-0.409889	1	1	9.38949e-104	0
CREM	4.79942e-108	0.51771	0.904	0.589	1.07992e-103	6
TRAP1	5.18544e-108	0.568698	0.967	0.806	1.16678e-103	6
ARHGAP18	5.94821e-108	0.612238	0.645	0.256	1.33841e-103	6
HCFC1R1	7.08467e-108	-0.569887	0.985	0.999	1.59412e-103	0
BACH2	8.6998e-108	0.60485	0.66	0.259	1.95754e-103	6
FKBP10	9.16088e-108	-0.603045	0.88	0.965	2.06129e-103	0
NR2F6	1.11486e-107	0.532674	0.945	0.677	2.50855e-103	6
SSR4	1.45126e-107	-0.380102	0.999	1	3.26547e-103	0
DBNDD2	1.52243e-107	0.519022	0.817	0.43	3.42563e-103	6
NABP1	2.46018e-107	0.673166	0.786	0.418	5.53565e-103	6
RPL3	2.9199e-107	-0.276537	1	1	6.57007e-103	0
HLA-C	3.23845e-107	-0.509659	1	1	7.28684e-103	0
PRKAG2	3.38842e-107	0.631892	0.738	0.349	7.62427e-103	6
SSR3	4.01829e-107	0.370614	1	1	9.04156e-103	6
IMPDH1	4.78223e-107	0.604632	0.853	0.538	1.07605e-102	6
TPM4	5.12392e-107	0.364273	1	1	1.15293e-102	6
RAB38	6.12014e-107	0.286016	0.276	0.033	1.37709e-102	6
EIF3E	6.4165e-107	-0.515621	0.984	0.998	1.44378e-102	0
URB2	7.35643e-107	0.305277	0.337	0.055	1.65527e-102	6
PLEKHJ1	7.53129e-107	0.455669	0.996	0.949	1.69461e-102	6
ATP5MC3	9.08436e-107	0.303482	1	1	2.04407e-102	6
CCT5	2.15044e-106	0.528696	0.999	0.982	4.83871e-102	6
C17orf53	2.35123e-106	0.314282	0.403	0.082	5.2905e-102	6
ARMC6	2.52752e-106	0.465293	0.615	0.216	5.68717e-102	6
RPL5	3.63829e-106	-0.299677	1	1	8.18651e-102	0
TYW1B	3.70123e-106	0.352037	0.324	0.051	8.32814e-102	6
RUNX1T1	5.04214e-106	-0.719284	0.379	0.761	1.13453e-101	0
TCF4	5.4947e-106	-0.797755	0.75	0.925	1.23636e-101	0
DHX37	5.6014e-106	0.360324	0.453	0.11	1.26037e-101	6
SALL4	7.83956e-106	0.473585	0.79	0.384	1.76398e-101	6
MIS18A	9.14159e-106	0.499794	0.876	0.509	2.05695e-101	6
FAIM	1.54786e-105	0.435379	0.583	0.192	3.48285e-101	6
DPPA4	1.57457e-105	0.469505	0.775	0.381	3.54293e-101	6
WDR74	1.75646e-105	0.514864	0.868	0.53	3.95221e-101	6
LMNB1	1.83742e-105	0.557057	0.85	0.474	4.13438e-101	6
CCNG2	2.66454e-105	-0.822125	0.175	0.616	5.99548e-101	0
ATRX	2.79927e-105	-0.524253	0.921	0.986	6.29863e-101	0
PON2	3.34362e-105	-0.524583	0.958	0.987	7.52349e-101	0
LPP	4.05972e-105	0.519247	1	0.987	9.13478e-101	6
RPS3	5.2201e-105	-0.264406	1	1	1.17457e-100	0
KIF11	6.41157e-105	0.368295	0.433	0.098	1.44267e-100	6
KCTD20	6.95705e-105	0.522939	0.99	0.834	1.56541e-100	6
SNF8	1.04228e-104	0.483656	0.999	0.955	2.34523e-100	6
TOPBP1	1.25648e-104	0.516998	0.913	0.595	2.82719e-100	6
BID	1.46973e-104	0.523441	0.837	0.464	3.30705e-100	6
TTK	2.63068e-104	0.361585	0.436	0.099	5.91929e-100	6
TMEM14A	2.66354e-104	0.689665	0.982	0.872	5.99324e-100	6
TMEM88	3.60963e-104	0.57746	0.675	0.268	8.12203e-100	6
C19orf48	3.77939e-104	0.54993	0.96	0.745	8.504e-100	6
SFRP2	4.25448e-104	-1.45928	0.259	0.673	9.573e-100	0
HIST1H2AH	5.54613e-104	0.660533	0.412	0.093	1.24793e-99	6
NDUFAF6	5.8898e-104	0.485966	0.642	0.254	1.32526e-99	6
CELF2	6.74126e-104	0.529436	0.798	0.394	1.51685e-99	6
VIM	8.26763e-104	-0.65553	0.976	0.998	1.8603e-99	0
HRAS	8.85342e-104	0.553229	0.813	0.455	1.99211e-99	6
UBA2	1.42265e-103	0.438364	1	0.956	3.20111e-99	6
CHORDC1	1.70027e-103	0.539434	0.952	0.731	3.82577e-99	6
TMEM200A	2.04888e-103	0.355965	0.369	0.07	4.61017e-99	6
GTF2H2	2.11272e-103	0.466375	0.631	0.234	4.75384e-99	6
LYRM4	2.15862e-103	0.493069	0.955	0.723	4.85712e-99	6
GINS1	2.24705e-103	0.473235	0.631	0.224	5.05609e-99	6
PLA2G16	2.99737e-103	0.772918	0.783	0.443	6.74438e-99	6
KIF1A	6.14504e-103	0.833656	0.562	0.211	1.38269e-98	6
TPD52	6.24376e-103	0.455402	0.604	0.211	1.40491e-98	6
EXOSC3	8.73267e-103	0.485075	0.885	0.556	1.96494e-98	6
SHCBP1	1.03615e-102	0.331623	0.408	0.087	2.33143e-98	6
POLA2	1.0708e-102	0.427105	0.546	0.165	2.40942e-98	6
GABARAPL2	1.08069e-102	-0.424633	0.999	0.999	2.43166e-98	0
APP	1.17721e-102	-0.536497	0.994	0.999	2.64884e-98	0
ITGB5	1.19418e-102	-0.705181	0.472	0.8	2.68701e-98	0
MAPKAP1	1.35505e-102	0.459497	0.988	0.882	3.049e-98	6
KATNBL1	2.99338e-102	0.57316	0.997	0.953	6.7354e-98	6
OST4	4.06697e-102	-0.307623	1	1	9.15108e-98	0
ERCC6L	4.4945e-102	0.26224	0.319	0.049	1.01131e-97	6
IGFBP5	4.87967e-102	-1.28706	0.822	0.97	1.09797e-97	0
MRPL16	4.8991e-102	0.487174	0.954	0.725	1.10235e-97	6
TRMT61A	5.3095e-102	0.377203	0.465	0.123	1.19469e-97	6
HDGF	7.91869e-102	0.517996	0.981	0.844	1.78178e-97	6
WNT7A	8.2629e-102	0.477988	0.457	0.118	1.85923e-97	6
UBAC1	9.08148e-102	0.495978	0.918	0.658	2.04342e-97	6
DAD1	9.70167e-102	-0.382098	1	1	2.18297e-97	0
EIF1B	1.02335e-101	-0.521673	0.948	0.992	2.30263e-97	0
P4HA2	1.0281e-101	-0.701436	0.15	0.602	2.31333e-97	0
HLA-E	1.27858e-101	-0.59886	0.688	0.904	2.87694e-97	0
NETO2	1.56819e-101	0.336365	0.349	0.065	3.52857e-97	6
CDH3	1.74086e-101	-0.560709	0.967	0.989	3.9171e-97	0
FLNC	2.67957e-101	0.572469	0.993	0.898	6.02929e-97	6
TBC1D4	2.75663e-101	0.368448	0.436	0.106	6.20269e-97	6
MBOAT1	4.20715e-101	0.255992	0.286	0.039	9.4665e-97	6
MALSU1	4.29377e-101	0.462122	0.994	0.911	9.66142e-97	6
GART	4.89367e-101	0.523781	0.921	0.629	1.10113e-96	6
SLC44A1	5.0318e-101	0.549518	0.931	0.686	1.13221e-96	6
HEBP2	5.09808e-101	0.547704	0.993	0.919	1.14712e-96	6
PIM1	5.84054e-101	0.443535	0.504	0.145	1.31418e-96	6
TSR3	5.94006e-101	0.526339	0.868	0.564	1.33657e-96	6
MZT1	6.18757e-101	0.561942	0.967	0.847	1.39226e-96	6
HDGFL3	6.69807e-101	0.47876	0.985	0.883	1.50713e-96	6
CST6	7.68103e-101	-1.16206	0.37	0.715	1.72831e-96	0
MRPS34	8.90844e-101	0.396458	1	0.994	2.00449e-96	6
HMBS	9.78294e-101	0.482115	0.921	0.637	2.20126e-96	6
DARS2	1.0177e-100	0.381043	0.49	0.136	2.28993e-96	6
PDCD11	1.22196e-100	0.506386	0.795	0.422	2.74954e-96	6
EPB41L3	1.37922e-100	-0.65641	0.486	0.808	3.10339e-96	0
CCDC88C	1.6825e-100	0.327665	0.43	0.101	3.78578e-96	6
MCM8	1.70088e-100	0.38797	0.52	0.153	3.82715e-96	6
ARHGEF39	1.75651e-100	0.367987	0.39	0.084	3.95233e-96	6
UCHL3	2.43285e-100	0.460416	0.979	0.842	5.47415e-96	6
AHNAK2	2.7083e-100	-0.832034	0.088	0.542	6.09394e-96	0
C9orf16	3.49055e-100	-0.435718	0.988	0.999	7.85408e-96	0
UQCRB	3.54682e-100	-0.350758	1	1	7.98071e-96	0
DUT	4.12813e-100	0.517185	0.996	0.984	9.2887e-96	6
ZNF296	4.83526e-100	0.321128	0.366	0.072	1.08798e-95	6
LRRC59	5.64138e-100	0.417922	1	0.99	1.26937e-95	6
RANGAP1	9.28926e-100	0.539792	0.93	0.657	2.09018e-95	6
SNRPC	1.2582e-99	0.3739	1	0.996	2.83108e-95	6
TRA2B	1.89509e-99	0.467718	0.993	0.888	4.26414e-95	6
EEF2	2.05207e-99	-0.390516	1	1	4.61736e-95	0
MTUS2	2.35286e-99	-0.882073	0.103	0.558	5.29416e-95	0
PLXNA2	2.43217e-99	0.462404	0.609	0.214	5.47262e-95	6
NIPA2	2.74245e-99	0.440945	0.997	0.956	6.1708e-95	6
TYMS	2.99428e-99	0.480218	0.984	0.799	6.73744e-95	6
RNASEH2B	4.01779e-99	0.493158	0.931	0.65	9.04043e-95	6
RNF167	4.13739e-99	0.436684	0.999	0.972	9.30955e-95	6
SYTL3	4.1801e-99	0.254381	0.267	0.034	9.40565e-95	6
EPN1	5.13707e-99	0.38848	1	0.992	1.15589e-94	6
CHEK1	8.08778e-99	0.451865	0.771	0.359	1.81983e-94	6
TMEM125	1.03874e-98	0.416006	0.357	0.072	2.33726e-94	6
UCHL1	1.04335e-98	0.774984	0.918	0.724	2.34765e-94	6
GABPB1	1.36663e-98	0.477446	0.657	0.266	3.07506e-94	6
PABPC4	1.84813e-98	0.448014	0.996	0.962	4.15847e-94	6
SRPK1	2.02961e-98	0.43938	0.999	0.953	4.56682e-94	6
HSPG2	2.05742e-98	-0.655188	0.637	0.871	4.6294e-94	0
LTV1	2.0727e-98	0.512648	0.678	0.292	4.66379e-94	6
PGAM5	2.56873e-98	0.32778	0.436	0.109	5.77989e-94	6
WTAP	3.4183e-98	0.474554	0.97	0.799	7.69153e-94	6
SPINT1	4.37481e-98	-0.490587	0.972	0.993	9.84375e-94	0
TIMM44	4.69988e-98	0.464996	0.885	0.539	1.05752e-93	6
ATRAID	4.83034e-98	-0.445301	0.988	0.996	1.08687e-93	0
DYNLL2	5.0752e-98	0.492275	0.814	0.434	1.14197e-93	6
FSD1	5.42864e-98	0.332257	0.357	0.07	1.2215e-93	6
SLC20A1	5.68324e-98	0.52504	0.811	0.45	1.27879e-93	6
E2F7	5.88023e-98	0.365834	0.436	0.106	1.32311e-93	6
KCNMA1	6.81928e-98	-0.805285	0.787	0.973	1.53441e-93	0
ZNF593	7.09981e-98	0.460831	0.994	0.92	1.59753e-93	6
CYB5A	8.67408e-98	0.493678	0.993	0.929	1.95176e-93	6
LBR	1.0036e-97	0.531945	0.949	0.7	2.25821e-93	6
BRD9	1.00429e-97	0.51898	0.835	0.506	2.25976e-93	6
MYO10	1.13347e-97	0.538032	0.907	0.551	2.55042e-93	6
SLC2A4RG	1.14795e-97	0.547939	0.9	0.634	2.58301e-93	6
UBE2T	1.92035e-97	0.490702	0.724	0.322	4.32098e-93	6
DESI1	1.99332e-97	0.482018	0.927	0.662	4.48516e-93	6
SEC31A	2.55772e-97	-0.499246	0.97	0.987	5.75513e-93	0
GABARAPL1	2.73707e-97	-0.657396	0.646	0.887	6.15868e-93	0
PLPP3	4.99498e-97	-1.14992	0.292	0.667	1.12392e-92	0
HSPA9	6.15053e-97	0.508333	0.991	0.874	1.38393e-92	6
EML4	9.13415e-97	0.477882	0.982	0.863	2.05528e-92	6
CEP78	1.11182e-96	0.494719	0.882	0.557	2.50172e-92	6
ISG20L2	1.56064e-96	0.493987	0.936	0.663	3.51159e-92	6
TWNK	1.68194e-96	0.31817	0.405	0.093	3.78453e-92	6
TEDC1	1.80462e-96	0.274466	0.325	0.057	4.06058e-92	6
U2AF2	2.90177e-96	0.498626	0.955	0.741	6.52928e-92	6
CDC45	3.67682e-96	0.362563	0.439	0.107	8.27322e-92	6
E2F4	4.36984e-96	0.501471	0.876	0.563	9.83259e-92	6
LMNB2	4.85006e-96	0.53786	0.894	0.585	1.09131e-91	6
FAM13A	7.381e-96	0.306868	0.378	0.081	1.6608e-91	6
RAB11FIP1	7.57787e-96	0.559205	0.912	0.652	1.7051e-91	6
SEC23A	7.6464e-96	-0.560661	0.772	0.93	1.72052e-91	0
POLR3E	9.27166e-96	0.414582	0.555	0.188	2.08622e-91	6
CLDN7	1.26954e-95	0.52874	0.999	0.899	2.85659e-91	6
USP11	1.45405e-95	-0.578882	0.64	0.899	3.27175e-91	0
AKIRIN1	1.47142e-95	0.425114	0.993	0.917	3.31084e-91	6
ATAD2	1.47823e-95	0.408111	0.789	0.355	3.32617e-91	6
RAB1A	1.84575e-95	-0.42868	0.985	0.996	4.15312e-91	0
FDX1	2.11725e-95	0.455205	0.972	0.793	4.76402e-91	6
AKAP2	2.15606e-95	0.48277	0.657	0.26	4.85135e-91	6
PEA15	2.19376e-95	0.40669	1	0.996	4.93617e-91	6
CITED4	2.20798e-95	0.282297	0.297	0.048	4.96819e-91	6
MCAM	2.45501e-95	0.522351	0.675	0.29	5.52402e-91	6
SZRD1	2.86536e-95	0.459017	0.975	0.849	6.44735e-91	6
ITGB1BP1	2.88809e-95	0.478768	1	0.969	6.49849e-91	6
BCAM	3.29512e-95	0.566146	0.762	0.405	7.41435e-91	6
ITGA6	4.03252e-95	0.598744	0.973	0.806	9.07358e-91	6
TTF2	4.55785e-95	0.464489	0.766	0.37	1.02556e-90	6
STAP2	4.61985e-95	-0.588035	0.729	0.894	1.03951e-90	0
MRPL58	5.58409e-95	0.504946	0.802	0.451	1.25648e-90	6
ORC1	5.69711e-95	0.308616	0.352	0.069	1.28191e-90	6
ARID3B	5.78152e-95	0.48484	0.814	0.453	1.3009e-90	6
LCP1	6.54798e-95	0.770005	0.831	0.522	1.47336e-90	6
TIMM50	6.6584e-95	0.465686	0.984	0.841	1.49821e-90	6
MRPS16	6.71013e-95	0.404463	0.999	0.967	1.50985e-90	6
HOMER2	7.07831e-95	0.310661	0.339	0.065	1.59269e-90	6
DDX17	7.89371e-95	-0.513074	0.931	0.984	1.77616e-90	0
CTSL	8.46262e-95	-0.70003	0.853	0.961	1.90417e-90	0
SUV39H2	8.76902e-95	0.448416	0.637	0.248	1.97312e-90	6
RPUSD1	1.08551e-94	0.528857	0.847	0.538	2.44251e-90	6
NDUFAF8	1.18905e-94	0.488798	0.994	0.946	2.67549e-90	6
INHBA	1.28718e-94	-1.09864	0.721	0.913	2.89628e-90	0
LRPAP1	1.47867e-94	-0.523279	0.871	0.97	3.32715e-90	0
SMARCC1	1.73959e-94	0.431818	0.999	0.964	3.91425e-90	6
MRPL21	1.75157e-94	0.440718	0.982	0.907	3.94121e-90	6
KPNA4	1.97011e-94	0.529289	0.984	0.86	4.43295e-90	6
MYO5C	2.33125e-94	0.266656	0.289	0.044	5.24553e-90	6
DSCC1	2.38271e-94	0.355387	0.442	0.113	5.36134e-90	6
FIGNL1	2.56964e-94	0.3583	0.489	0.14	5.78195e-90	6
SEH1L	2.71273e-94	0.468427	0.768	0.385	6.10392e-90	6
NCLN	2.73762e-94	0.477846	0.825	0.474	6.15993e-90	6
SEPT9	2.82538e-94	0.450899	0.999	0.975	6.35738e-90	6
RAB3B	4.72333e-94	0.447206	0.646	0.264	1.0628e-89	6
C12orf45	4.84333e-94	0.46146	0.925	0.637	1.0898e-89	6
SGMS1	5.38647e-94	0.396745	0.558	0.187	1.21201e-89	6
FAR2	5.5228e-94	0.326729	0.453	0.118	1.24269e-89	6
HNRNPM	5.75716e-94	0.504348	0.997	0.946	1.29542e-89	6
FADS1	6.71335e-94	-0.581305	0.847	0.952	1.51057e-89	0
LRRC8D	7.29316e-94	0.483496	0.85	0.494	1.64103e-89	6
RECQL4	1.01049e-93	0.283247	0.367	0.077	2.27371e-89	6
ANP32B	1.01932e-93	0.356135	1	0.999	2.29357e-89	6
GPX7	1.28847e-93	-0.638679	0.334	0.708	2.89919e-89	0
MAK16	1.40118e-93	0.463838	0.634	0.257	3.1528e-89	6
MRPS18C	1.48351e-93	0.439615	0.994	0.927	3.33805e-89	6
CGN	1.87276e-93	0.565531	0.741	0.348	4.2139e-89	6
KDELR2	2.11874e-93	-0.407374	1	1	4.76739e-89	0
NIPAL1	2.34785e-93	0.378569	0.514	0.161	5.28289e-89	6
PLOD2	2.63918e-93	-0.642316	0.564	0.818	5.93842e-89	0
NSMCE4A	2.65534e-93	0.46066	0.864	0.524	5.97478e-89	6
RPL9	2.91823e-93	-0.250461	1	1	6.56631e-89	0
HAX1	3.84556e-93	0.424142	0.997	0.957	8.65289e-89	6
SCD	4.48219e-93	-0.589312	0.982	0.995	1.00854e-88	0
PDCD4	4.6296e-93	-0.706242	0.172	0.6	1.04171e-88	0
IMPA2	5.25701e-93	0.57899	0.918	0.653	1.18288e-88	6
SNHG8	6.11785e-93	0.474385	0.993	0.916	1.37658e-88	6
CMTM7	6.14631e-93	0.49053	0.913	0.625	1.38298e-88	6
SS18L2	6.43165e-93	0.459937	0.978	0.863	1.44719e-88	6
NOP53	7.29241e-93	-0.459261	0.981	0.995	1.64086e-88	0
CDC42EP1	7.38823e-93	0.468871	1	0.964	1.66243e-88	6
TNS3	7.47121e-93	-0.624731	0.493	0.789	1.6811e-88	0
TUBB6	7.51468e-93	0.386774	1	0.989	1.69088e-88	6
LAMP2	7.94676e-93	-0.56791	0.63	0.868	1.7881e-88	0
ATP5MF	8.59324e-93	0.304763	1	1	1.93357e-88	6
CDH10	1.03878e-92	-0.854101	0.085	0.517	2.33737e-88	0
ADAM10	1.0939e-92	-0.538331	0.958	0.986	2.46137e-88	0
RRP1	1.2287e-92	0.512087	0.736	0.378	2.7647e-88	6
RAC1	1.3431e-92	0.276461	1	1	3.02211e-88	6
ST14	1.43509e-92	0.332929	0.292	0.048	3.22909e-88	6
RFC2	1.50423e-92	0.478594	0.763	0.376	3.38467e-88	6
RNASEH2A	1.54907e-92	0.499332	0.927	0.626	3.48557e-88	6
VRK1	1.78229e-92	0.430289	0.775	0.359	4.01033e-88	6
PLP2	2.39604e-92	-0.608548	0.685	0.904	5.39134e-88	0
GINS3	2.65297e-92	0.276525	0.318	0.057	5.96944e-88	6
SLC16A1	3.39087e-92	0.482001	0.972	0.805	7.6298e-88	6
OSBPL10	3.74099e-92	0.320532	0.412	0.101	8.41759e-88	6
TERF2IP	3.87058e-92	-0.55648	0.537	0.825	8.7092e-88	0
NREP	3.89454e-92	-0.586001	0.873	0.964	8.76311e-88	0
CYB5B	4.72812e-92	0.446261	0.987	0.873	1.06387e-87	6
TIMELESS	6.98792e-92	0.457101	0.786	0.406	1.57235e-87	6
NSD2	9.4121e-92	0.484281	0.939	0.699	2.11782e-87	6
PRKAR1B	1.19046e-91	0.383975	0.505	0.158	2.67866e-87	6
TRAPPC6A	1.48864e-91	-0.563116	0.495	0.807	3.34958e-87	0
GUCY1A1	1.71742e-91	-0.960949	0.109	0.532	3.86436e-87	0
THAP4	2.6487e-91	0.479332	0.967	0.789	5.95984e-87	6
PHF19	3.92638e-91	0.561758	0.823	0.489	8.83475e-87	6
EPS8L2	3.96996e-91	-0.560723	0.807	0.956	8.9328e-87	0
CENPX	4.1603e-91	0.445984	0.994	0.952	9.36109e-87	6
CREB3L2	4.88805e-91	-0.573307	0.69	0.886	1.09986e-86	0
CKS2	4.96335e-91	0.683468	0.999	0.984	1.1168e-86	6
IMP3	5.17546e-91	0.457325	0.975	0.863	1.16453e-86	6
SFXN3	5.46558e-91	-0.640333	0.217	0.621	1.22981e-86	0
PDIA3	5.70567e-91	-0.48489	0.997	0.999	1.28383e-86	0
ARFGAP3	6.66574e-91	-0.561711	0.492	0.8	1.49986e-86	0
BUD23	8.33344e-91	0.474122	0.969	0.807	1.87511e-86	6
MMS22L	8.38919e-91	0.386383	0.535	0.175	1.88765e-86	6
HNRNPR	8.71772e-91	0.391255	0.999	0.984	1.96157e-86	6
ENTPD6	1.42272e-90	0.491891	0.717	0.358	3.20125e-86	6
RBBP8	1.64426e-90	0.457808	0.865	0.533	3.69975e-86	6
DPH7	1.72538e-90	0.442966	0.804	0.43	3.88229e-86	6
EFEMP2	2.23466e-90	-0.617783	0.547	0.812	5.02821e-86	0
DTNA	2.29976e-90	0.439866	0.595	0.222	5.17469e-86	6
PSMG4	2.48143e-90	0.483238	0.861	0.561	5.58347e-86	6
C6orf48	2.49137e-90	-0.590411	0.729	0.917	5.60583e-86	0
ZNF367	2.51857e-90	0.255656	0.339	0.066	5.66704e-86	6
PSIP1	2.73658e-90	0.419611	0.993	0.868	6.15757e-86	6
GLG1	3.39149e-90	-0.541556	0.805	0.946	7.63118e-86	0
PCYOX1	3.60757e-90	-0.539033	0.676	0.897	8.11738e-86	0
NUDC	3.76363e-90	0.446736	1	0.975	8.46855e-86	6
ANAPC15	4.37762e-90	0.432494	0.982	0.798	9.85007e-86	6
DPH3	5.21417e-90	0.382151	0.994	0.98	1.17324e-85	6
GDF6	5.68873e-90	-0.736766	0.21	0.604	1.28002e-85	0
ANKRD2	6.79249e-90	0.37256	0.423	0.11	1.52838e-85	6
SMIM12	9.50232e-90	0.434902	0.993	0.897	2.13812e-85	6
MORF4L1	9.7481e-90	-0.346775	1	1	2.19342e-85	0
TMTC2	1.04959e-89	-0.755171	0.219	0.609	2.36169e-85	0
YIPF5	1.28699e-89	-0.527139	0.753	0.903	2.89587e-85	0
HAND1	1.44584e-89	-0.963175	0.897	0.98	3.25327e-85	0
FANCB	1.51773e-89	0.337377	0.456	0.126	3.41505e-85	6
FBXO5	1.59114e-89	0.409742	0.67	0.276	3.58023e-85	6
MRPL4	1.67376e-89	0.462088	0.987	0.9	3.76612e-85	6
DNMT3B	1.72981e-89	0.476352	0.772	0.431	3.89225e-85	6
HIST1H4D	2.17589e-89	0.292818	0.256	0.036	4.89596e-85	6
HTRA1	2.38505e-89	-0.961928	0.186	0.58	5.36659e-85	0
SEPT6	2.4264e-89	-0.576263	0.574	0.853	5.45965e-85	0
KRT17	2.82433e-89	0.965998	0.966	0.805	6.35501e-85	6
HIST1H3B	2.9114e-89	0.611964	0.348	0.074	6.55094e-85	6
SMPD1	3.01996e-89	-0.615818	0.154	0.568	6.79522e-85	0
AIP	3.10525e-89	-0.543664	0.55	0.828	6.98712e-85	0
CENPI	3.29365e-89	0.270303	0.336	0.067	7.41104e-85	6
MRPS2	3.39462e-89	0.459225	0.975	0.855	7.63824e-85	6
PLXNB2	3.40151e-89	-0.596056	0.406	0.745	7.65374e-85	0
ATP10D	3.45189e-89	-0.680749	0.402	0.725	7.76709e-85	0
CRYBG2	4.70586e-89	0.422691	0.558	0.2	1.05887e-84	6
SLC25A22	4.95736e-89	0.404837	0.546	0.192	1.11546e-84	6
ADI1	6.9678e-89	-0.516352	0.832	0.955	1.56782e-84	0
ZNF215	7.2261e-89	0.264275	0.322	0.061	1.62594e-84	6
VGLL1	8.36765e-89	0.613152	0.769	0.418	1.88281e-84	6
ELAVL1	8.87924e-89	0.387131	1	0.968	1.99792e-84	6
CHPF	1.09895e-88	-0.465414	0.976	0.992	2.47275e-84	0
RRP9	1.12381e-88	0.450557	0.585	0.228	2.5287e-84	6
RASSF3	1.31344e-88	0.399518	0.526	0.177	2.95538e-84	6
RAB2A	1.59037e-88	-0.366109	0.999	0.999	3.57848e-84	0
TP53TG1	3.29185e-88	-0.609545	0.613	0.844	7.40698e-84	0
MORC4	3.78847e-88	0.45629	0.577	0.218	8.52443e-84	6
GOLGB1	4.05417e-88	-0.485314	0.933	0.981	9.12229e-84	0
FOXN3	5.10357e-88	-0.546002	0.816	0.945	1.14835e-83	0
PHPT1	6.51793e-88	-0.398314	1	1	1.4666e-83	0
KHSRP	6.83898e-88	0.469955	0.949	0.744	1.53884e-83	6
STK25	8.15101e-88	0.40635	0.991	0.935	1.83406e-83	6
TSEN15	1.25915e-87	0.450873	0.985	0.888	2.83321e-83	6
QARS	1.30136e-87	-0.506734	0.669	0.892	2.92818e-83	0
PTP4A1	1.56225e-87	0.406396	0.997	0.958	3.51522e-83	6
CSTB	1.9593e-87	0.326194	1	1	4.40861e-83	6
SH3PXD2A	2.20806e-87	-0.665749	0.394	0.724	4.96835e-83	0
ITGA2	3.69827e-87	0.542291	0.964	0.704	8.32148e-83	6
PRR15	4.54506e-87	-0.901672	0.654	0.851	1.02268e-82	0
OXA1L	5.02043e-87	-0.500072	0.892	0.972	1.12965e-82	0
ARRB2	5.89034e-87	0.441081	0.766	0.403	1.32538e-82	6
HIST1H2AM	6.31686e-87	0.31827	0.264	0.04	1.42136e-82	6
NARS2	6.84113e-87	0.449907	0.805	0.462	1.53932e-82	6
C3orf14	8.52274e-87	0.480891	0.739	0.389	1.9177e-82	6
RBFA	8.93346e-87	0.433296	0.922	0.675	2.01012e-82	6
C17orf58	8.99764e-87	0.446258	0.766	0.41	2.02456e-82	6
TUBB4B	1.01784e-86	0.473708	0.999	0.974	2.29025e-82	6
SYT14	1.34883e-86	0.260204	0.232	0.029	3.035e-82	6
PJA2	1.77585e-86	-0.540425	0.799	0.943	3.99585e-82	0
YDJC	2.37101e-86	0.457818	0.943	0.731	5.33501e-82	6
HIST1H3G	2.66949e-86	0.378285	0.334	0.067	6.00663e-82	6
RPS6KA4	2.93711e-86	0.51283	0.862	0.573	6.60879e-82	6
RPL39L	2.95724e-86	0.46346	0.966	0.787	6.6541e-82	6
GLMP	3.14675e-86	-0.535646	0.622	0.864	7.0805e-82	0
DDX10	3.88025e-86	0.437368	0.726	0.344	8.73094e-82	6
HAUS2	4.23677e-86	0.469471	0.789	0.442	9.53316e-82	6
CEP128	5.80906e-86	0.298233	0.409	0.103	1.3071e-81	6
ST3GAL1	6.92386e-86	0.537396	0.972	0.794	1.55794e-81	6
PFN2	7.31087e-86	-0.462132	1	1	1.64502e-81	0
RPS9	8.70271e-86	-0.257866	1	1	1.9582e-81	0
NAA10	8.8585e-86	0.453844	0.817	0.489	1.99325e-81	6
DRAM2	9.72336e-86	-0.557449	0.751	0.895	2.18785e-81	0
KIF15	1.19522e-85	0.260729	0.309	0.058	2.68936e-81	6
TNIP2	1.75742e-85	0.461158	0.912	0.655	3.95438e-81	6
UTP20	1.9259e-85	0.413079	0.628	0.252	4.33347e-81	6
MCM2	1.98511e-85	0.398826	0.462	0.137	4.46669e-81	6
POLR1B	2.02496e-85	0.323069	0.408	0.107	4.55635e-81	6
TKT	2.40242e-85	-0.492789	1	1	5.40569e-81	0
TAX1BP1	2.81457e-85	-0.420136	0.991	0.997	6.33306e-81	0
HSD17B14	3.22531e-85	-0.63553	0.157	0.565	7.25728e-81	0
GCLM	3.33756e-85	0.478784	0.784	0.44	7.50985e-81	6
SERINC5	3.89325e-85	-0.769457	0.483	0.765	8.7602e-81	0
CCNB2	4.30041e-85	0.446094	0.778	0.402	9.67634e-81	6
TMEM54	4.55476e-85	0.51382	0.924	0.711	1.02487e-80	6
MRPS26	5.14379e-85	0.384502	0.997	0.963	1.1574e-80	6
PRCP	5.42084e-85	-0.537354	0.505	0.796	1.21974e-80	0
TP53I11	5.44378e-85	0.58092	0.939	0.757	1.2249e-80	6
ITFG1	6.22973e-85	-0.504982	0.769	0.9	1.40175e-80	0
CCDC28B	7.709e-85	-0.536256	0.556	0.819	1.7346e-80	0
PPCS	7.71127e-85	-0.498394	0.825	0.93	1.73511e-80	0
G0S2	7.97097e-85	0.368782	0.258	0.038	1.79355e-80	6
OAT	8.63812e-85	-0.558641	0.685	0.889	1.94366e-80	0
NFE2L3	1.14297e-84	0.506304	0.697	0.336	2.5718e-80	6
RNF213	1.14829e-84	-0.555041	0.601	0.833	2.58376e-80	0
HDDC2	1.24606e-84	0.39957	0.99	0.923	2.80375e-80	6
GARS	1.29266e-84	0.458119	0.994	0.972	2.90862e-80	6
HIF1A	1.55053e-84	-0.497783	1	0.999	3.48884e-80	0
DLEU2	1.84005e-84	0.275669	0.376	0.09	4.1403e-80	6
ELMO1	1.87627e-84	0.499088	0.691	0.328	4.2218e-80	6
CORO1B	1.91067e-84	-0.439662	0.964	0.991	4.2992e-80	0
PIGT	2.26421e-84	-0.48458	0.823	0.947	5.0947e-80	0
EXOSC2	2.77454e-84	0.382506	0.481	0.154	6.243e-80	6
C11orf98	3.05609e-84	0.40602	0.588	0.23	6.8765e-80	6
BOD1	3.08341e-84	0.399816	0.99	0.922	6.93797e-80	6
YRDC	3.27507e-84	0.318651	0.474	0.145	7.36924e-80	6
KRT16	3.31138e-84	0.669233	0.42	0.115	7.45094e-80	6
CNOT7	4.62081e-84	0.385021	0.999	0.984	1.03973e-79	6
MAFF	5.19153e-84	0.36506	0.594	0.217	1.16815e-79	6
RPS20	5.89889e-84	0.308163	1	1	1.32731e-79	6
TPRKB	7.39942e-84	0.436795	0.954	0.751	1.66494e-79	6
NAT10	7.67363e-84	0.366039	0.466	0.147	1.72664e-79	6
HADHA	1.06765e-83	-0.417406	0.958	0.989	2.40232e-79	0
MAD2L2	1.1867e-83	0.386457	0.991	0.953	2.67019e-79	6
RPN2	1.259e-83	-0.469825	0.988	0.996	2.83289e-79	0
TNC	1.38561e-83	-0.811127	0.964	0.983	3.11775e-79	0
ISCA1	1.51358e-83	0.433903	0.966	0.812	3.40572e-79	6
YWHAQ	1.88247e-83	0.290508	1	1	4.23574e-79	6
EGLN2	1.97562e-83	0.330479	0.481	0.154	4.44534e-79	6
SQSTM1	2.7499e-83	-0.530482	0.982	0.997	6.18755e-79	0
TBPL1	2.79155e-83	0.455201	0.945	0.769	6.28126e-79	6
RPS10	2.8836e-83	0.420197	0.919	0.638	6.48839e-79	6
NARS	3.23548e-83	0.432922	0.988	0.883	7.28015e-79	6
PTMS	3.44673e-83	-0.345568	1	1	7.75549e-79	0
GRPEL1	3.68053e-83	0.459554	0.937	0.71	8.28156e-79	6
LTBP1	4.12162e-83	-0.61457	0.496	0.77	9.27406e-79	0
MAML2	4.62755e-83	-0.604463	0.736	0.905	1.04125e-78	0
RABEPK	5.18614e-83	0.43781	0.918	0.655	1.16693e-78	6
MMP23B	5.31557e-83	-0.695286	0.64	0.852	1.19606e-78	0
ZNF326	5.3813e-83	0.459082	0.934	0.697	1.21085e-78	6
INCENP	6.79729e-83	0.446227	0.453	0.14	1.52946e-78	6
PTN	7.8417e-83	-1.51926	0.912	0.926	1.76446e-78	0
EIF3B	9.15824e-83	0.447797	0.894	0.628	2.0607e-78	6
SLC44A2	1.07479e-82	-0.425942	0.979	0.996	2.41839e-78	0
GJA1	1.12218e-82	0.389741	0.645	0.29	2.52502e-78	6
SERP1	1.40413e-82	0.312227	1	1	3.15943e-78	6
FANCG	1.46378e-82	0.379483	0.583	0.221	3.29364e-78	6
NDNF	1.56324e-82	-0.843168	0.012	0.406	3.51746e-78	0
SLC16A1-AS1	1.61167e-82	0.416503	0.511	0.181	3.62643e-78	6
UBE2G2	1.69616e-82	0.449232	0.919	0.657	3.81653e-78	6
EID1	1.85939e-82	-0.442481	0.979	0.994	4.18381e-78	0
SLTM	2.0148e-82	0.398085	0.996	0.933	4.5335e-78	6
BBX	2.267e-82	-0.486022	0.93	0.973	5.10098e-78	0
POLR3G	2.42759e-82	0.450429	0.687	0.346	5.46231e-78	6
TM7SF2	2.51019e-82	-0.620097	0.549	0.837	5.64818e-78	0
RALBP1	2.55344e-82	0.425764	0.997	0.969	5.7455e-78	6
WDR62	2.66606e-82	0.268247	0.348	0.078	5.99891e-78	6
RMI2	2.89854e-82	0.39622	0.651	0.277	6.52201e-78	6
SPECC1	3.5831e-82	-0.437638	0.975	0.99	8.06233e-78	0
LAMA5	4.67719e-82	-0.547433	0.76	0.909	1.05241e-77	0
TFDP1	5.16713e-82	0.425779	0.891	0.572	1.16265e-77	6
ZCCHC17	5.18979e-82	0.410874	0.991	0.927	1.16775e-77	6
ENPP1	5.67494e-82	-0.646653	0.222	0.601	1.27692e-77	0
SHISA9	7.15671e-82	0.43676	0.61	0.244	1.61033e-77	6
HAUS6	7.47115e-82	0.425239	0.777	0.414	1.68108e-77	6
TRMT6	8.37729e-82	0.451023	0.718	0.369	1.88497e-77	6
RIOK1	9.05367e-82	0.441677	0.691	0.336	2.03717e-77	6
KCNQ1OT1	9.97238e-82	-0.658367	0.454	0.745	2.24388e-77	0
RASSF4	1.11421e-81	-0.723087	0.322	0.67	2.50709e-77	0
NT5DC2	1.23666e-81	-0.513227	0.808	0.934	2.78261e-77	0
TMEM263	1.29059e-81	-0.545712	0.576	0.821	2.90396e-77	0
FKBP7	1.30362e-81	-0.581971	0.061	0.461	2.93328e-77	0
WIPI1	1.33473e-81	-0.513334	0.828	0.944	3.00327e-77	0
TMEM97	1.42499e-81	-0.827746	0.996	0.993	3.20636e-77	0
CTNNBIP1	1.72732e-81	0.432917	0.982	0.905	3.88664e-77	6
CTPS1	2.40999e-81	0.44857	0.955	0.697	5.42273e-77	6
SHMT1	2.63434e-81	0.384092	0.57	0.216	5.92754e-77	6
ALPL	2.73735e-81	0.382077	0.393	0.11	6.15932e-77	6
RELT	3.20829e-81	0.252483	0.313	0.064	7.21897e-77	6
METAP1D	3.51249e-81	0.254102	0.325	0.07	7.90344e-77	6
MAN1A1	3.61243e-81	-0.628136	0.114	0.51	8.12833e-77	0
NOL9	3.78709e-81	0.443863	0.631	0.274	8.52134e-77	6
STARD10	4.09333e-81	-0.673801	0.588	0.804	9.2104e-77	0
GANAB	4.13055e-81	-0.48543	0.717	0.914	9.29415e-77	0
DFFA	4.80651e-81	0.423399	0.988	0.849	1.08151e-76	6
ZPR1	5.45934e-81	0.433436	0.949	0.731	1.22841e-76	6
SLC25A4	5.94439e-81	0.398209	1	0.986	1.33755e-76	6
FUS	5.9988e-81	0.372251	0.999	0.986	1.34979e-76	6
SDC3	6.33288e-81	-0.659938	0.402	0.707	1.42496e-76	0
CKAP2	9.00559e-81	0.538561	0.867	0.593	2.02635e-76	6
CLUH	9.04035e-81	0.366066	0.471	0.151	2.03417e-76	6
CRLS1	1.03021e-80	0.436163	0.892	0.64	2.31807e-76	6
GNG11	1.26865e-80	0.412344	0.411	0.117	2.85459e-76	6
TGFBR1	1.31331e-80	-0.673609	0.474	0.759	2.95508e-76	0
ARSD	1.59543e-80	-0.592714	0.205	0.585	3.58989e-76	0
ELOF1	1.90435e-80	0.42165	0.987	0.871	4.28497e-76	6
HIST1H2AL	2.98907e-80	0.335792	0.21	0.025	6.72571e-76	6
SSBP1	3.10952e-80	0.40704	0.997	0.994	6.99672e-76	6
CPVL	3.1847e-80	0.55194	0.94	0.681	7.16589e-76	6
YIPF2	3.8353e-80	-0.479318	0.849	0.945	8.6298e-76	0
AC008464.1	4.46042e-80	0.30904	0.414	0.113	1.00364e-75	6
HPRT1	4.52412e-80	0.447361	0.783	0.431	1.01797e-75	6
SMIM37	5.46902e-80	0.465623	0.967	0.819	1.23058e-75	6
GYG1	5.56217e-80	-0.570053	0.904	0.969	1.25154e-75	0
RPS27L	5.66837e-80	-0.515384	1	0.999	1.27544e-75	0
SH3RF2	7.20671e-80	0.251235	0.31	0.064	1.62158e-75	6
PARVB	7.89727e-80	0.354573	0.45	0.139	1.77696e-75	6
IDH2	9.93639e-80	-0.431192	0.969	0.994	2.23579e-75	0
EMD	1.01613e-79	0.341035	1	0.992	2.2864e-75	6
SMARCD1	1.41976e-79	0.431768	0.931	0.709	3.1946e-75	6
CEBPZ	1.45598e-79	0.424244	0.951	0.774	3.2761e-75	6
COL16A1	1.57308e-79	-0.681083	0.324	0.663	3.53959e-75	0
HIST1H2AI	1.62634e-79	0.385082	0.226	0.031	3.65942e-75	6
VASN	1.80932e-79	-0.63057	0.333	0.683	4.07115e-75	0
TOMM34	1.89823e-79	0.45466	0.802	0.476	4.27122e-75	6
HIST1H1D	2.23446e-79	0.799403	0.535	0.211	5.02777e-75	6
C8orf88	2.44674e-79	0.434811	0.744	0.415	5.50541e-75	6
ANKRD10	3.29318e-79	-0.539578	0.657	0.86	7.40998e-75	0
ZNF620	3.64074e-79	0.285944	0.355	0.087	8.19202e-75	6
MICA	3.71267e-79	-0.560699	0.595	0.838	8.35388e-75	0
LINC01088	4.24553e-79	0.371583	0.304	0.061	9.55286e-75	6
EIF3H	4.53648e-79	-0.366251	0.993	1	1.02075e-74	0
ETV5	5.12502e-79	0.343653	0.42	0.121	1.15318e-74	6
MTMR2	5.86396e-79	0.411825	0.889	0.595	1.31945e-74	6
HILPDA	7.31787e-79	0.430569	0.838	0.532	1.64659e-74	6
USP16	9.63487e-79	0.410009	0.943	0.711	2.16794e-74	6
DYSF	1.43804e-78	0.455439	0.649	0.298	3.23574e-74	6
FUT8	1.61898e-78	-0.513895	0.958	0.982	3.64286e-74	0
MRPL42	1.72649e-78	0.395671	0.973	0.85	3.88477e-74	6
KHDRBS3	1.88528e-78	0.294394	0.4	0.11	4.24207e-74	6
UBA1	2.08925e-78	-0.447658	0.868	0.964	4.70102e-74	0
FAF1	2.32147e-78	0.390939	0.577	0.235	5.22354e-74	6
GRWD1	3.24206e-78	0.478458	0.685	0.346	7.29496e-74	6
GSTM3	3.55053e-78	-0.609001	0.262	0.629	7.98904e-74	0
TMEM177	3.6462e-78	0.400046	0.606	0.257	8.20432e-74	6
ATPAF1	3.77787e-78	0.407079	0.87	0.552	8.50059e-74	6
RBM8A	3.85791e-78	0.387257	0.999	0.985	8.68069e-74	6
SMIM15	4.03078e-78	0.437011	0.979	0.859	9.06965e-74	6
TUBA1B	4.30886e-78	0.386062	1	0.999	9.69536e-74	6
NDUFB11	4.34367e-78	-0.31693	1	1	9.7737e-74	0
RPA3	4.80393e-78	0.394438	0.988	0.888	1.08093e-73	6
CENPM	5.14986e-78	0.366761	0.604	0.241	1.15877e-73	6
IL1R1	5.35423e-78	-0.769452	0.129	0.505	1.20476e-73	0
KIAA0391	5.38816e-78	0.359465	0.526	0.193	1.21239e-73	6
AIMP2	6.09793e-78	0.478957	0.945	0.754	1.37209e-73	6
ANAPC5	6.92878e-78	0.367	0.999	0.948	1.55904e-73	6
RBM28	7.55883e-78	0.444945	0.865	0.575	1.70081e-73	6
JAK1	7.57742e-78	-0.480142	0.799	0.93	1.705e-73	0
NCF1	8.88641e-78	0.403951	0.525	0.192	1.99953e-73	6
DNAJC7	9.86513e-78	0.424949	0.978	0.853	2.21975e-73	6
SFXN2	1.04034e-77	0.304304	0.393	0.107	2.34086e-73	6
C1orf112	1.19387e-77	0.309325	0.447	0.136	2.68632e-73	6
TMA16	1.36924e-77	0.398298	0.871	0.56	3.08093e-73	6
TMEM50A	2.17836e-77	-0.348458	0.999	0.999	4.90152e-73	0
NDUFS6	2.27596e-77	0.301607	1	0.999	5.12114e-73	6
CD99	2.41076e-77	-0.269463	1	1	5.42446e-73	0
DUSP23	3.20406e-77	0.461403	0.928	0.733	7.20945e-73	6
PRIM1	3.70088e-77	0.349157	0.439	0.135	8.32734e-73	6
COA4	3.89325e-77	0.403627	0.993	0.922	8.76021e-73	6
PPME1	4.17019e-77	0.547224	0.868	0.612	9.38335e-73	6
WDHD1	4.80606e-77	0.379125	0.675	0.312	1.08141e-72	6
TBRG4	7.11726e-77	0.4212	0.903	0.611	1.60146e-72	6
SDAD1	8.54958e-77	0.423842	0.957	0.8	1.92374e-72	6
LYN	1.0232e-76	0.395289	0.627	0.271	2.30231e-72	6
ISL1	1.14747e-76	-0.745476	0.231	0.588	2.58193e-72	0
PKP2	1.16943e-76	0.398929	1	0.979	2.63134e-72	6
LAMB2	1.70081e-76	-0.583173	0.165	0.54	3.82699e-72	0
NME3	1.93498e-76	-0.436662	0.885	0.971	4.35391e-72	0
RFWD3	1.97769e-76	0.387669	0.567	0.225	4.44999e-72	6
IFFO2	2.12037e-76	0.355093	0.448	0.143	4.77105e-72	6
FAM49B	2.75354e-76	0.360213	0.997	0.973	6.19573e-72	6
LRRN4	3.511e-76	0.473519	0.748	0.374	7.90009e-72	6
POP1	5.68366e-76	0.421965	0.601	0.26	1.27888e-71	6
CHAMP1	6.33868e-76	0.443298	0.726	0.389	1.42627e-71	6
PRPF4	7.0444e-76	0.432226	0.831	0.531	1.58506e-71	6
SRSF3	7.38848e-76	0.353507	0.999	0.994	1.66248e-71	6
LRRFIP2	7.56091e-76	0.397692	0.975	0.883	1.70128e-71	6
CCDC137	8.41268e-76	0.425347	0.952	0.739	1.89294e-71	6
PDZRN3	1.02318e-75	-0.609783	0.076	0.454	2.30225e-71	0
ZNF83	1.19255e-75	-0.544767	0.601	0.822	2.68337e-71	0
TP53I3	1.21892e-75	-0.532223	0.739	0.895	2.7427e-71	0
PHLDA1	1.28039e-75	0.551632	0.886	0.599	2.88099e-71	6
CAMK2D	1.34743e-75	-0.566985	0.636	0.833	3.03185e-71	0
SRP72	1.46418e-75	0.365085	1	0.958	3.29455e-71	6
ETHE1	1.67646e-75	-0.487376	0.916	0.976	3.7722e-71	0
NUCB2	1.68774e-75	-0.537727	0.628	0.829	3.79758e-71	0
NEU1	1.86466e-75	-0.497299	0.78	0.916	4.19566e-71	0
SYNCRIP	2.36626e-75	0.397623	0.994	0.931	5.32431e-71	6
RPIA	3.00605e-75	0.436644	0.802	0.502	6.76391e-71	6
ANXA4	3.29826e-75	-0.495724	0.714	0.888	7.42142e-71	0
ADAMTS9	3.32845e-75	0.622014	0.946	0.779	7.48935e-71	6
PDCD2L	4.14966e-75	0.30868	0.417	0.125	9.33715e-71	6
GAR1	4.32028e-75	0.43415	0.864	0.569	9.72107e-71	6
SLC39A8	4.48089e-75	0.547696	0.744	0.398	1.00824e-70	6
VPS35	4.80702e-75	-0.405181	0.972	0.987	1.08163e-70	0
TRIM47	5.36837e-75	0.283705	0.364	0.094	1.20794e-70	6
DNAJC10	6.71475e-75	0.392232	0.985	0.909	1.51089e-70	6
TTC1	9.16557e-75	0.401676	0.967	0.789	2.06234e-70	6
HDLBP	1.01188e-74	-0.344146	0.999	1	2.27684e-70	0
TEDC2	1.1364e-74	0.321915	0.429	0.132	2.55702e-70	6
SPC24	1.43251e-74	0.289809	0.42	0.12	3.22328e-70	6
MRPL9	1.80667e-74	0.387204	0.975	0.864	4.0652e-70	6
PFDN6	1.98024e-74	0.408277	0.948	0.767	4.45574e-70	6
RITA1	2.89472e-74	0.436665	0.916	0.699	6.51342e-70	6
SARAF	3.07717e-74	-0.359056	0.997	0.998	6.92393e-70	0
BTG3	3.23683e-74	-0.576431	0.915	0.956	7.28318e-70	0
NBDY	4.10299e-74	-0.355623	0.994	0.998	9.23214e-70	0
HMGB3	4.22737e-74	0.349098	0.999	0.976	9.51201e-70	6
HEATR1	4.28909e-74	0.426133	0.762	0.428	9.65087e-70	6
MIEN1	4.35414e-74	-0.390857	0.969	0.993	9.79724e-70	0
NUDT4	4.88723e-74	0.423243	0.864	0.569	1.09967e-69	6
DOHH	5.64592e-74	0.338841	0.51	0.186	1.27039e-69	6
TRAPPC1	5.83958e-74	-0.292079	1	1	1.31396e-69	0
SLC16A9	6.68928e-74	0.333302	0.429	0.133	1.50516e-69	6
AFF3	7.20698e-74	-0.603966	0.091	0.467	1.62164e-69	0
IP6K2	7.66842e-74	-0.490519	0.712	0.884	1.72547e-69	0
RPUSD3	1.00028e-73	0.40011	0.975	0.861	2.25073e-69	6
GOT2	1.01315e-73	0.439394	0.975	0.848	2.27969e-69	6
UMPS	1.02022e-73	0.40047	0.63	0.283	2.29561e-69	6
KPNA2	1.03308e-73	0.528986	0.991	0.944	2.32454e-69	6
CDK17	1.03309e-73	0.479564	0.703	0.372	2.32456e-69	6
NUP88	1.185e-73	0.37362	0.517	0.194	2.66638e-69	6
FAM208B	1.25404e-73	0.416129	0.693	0.354	2.82172e-69	6
PARPBP	1.34262e-73	0.303426	0.421	0.126	3.02104e-69	6
CAV1	1.645e-73	0.420872	0.993	0.929	3.70141e-69	6
AC006329.1	1.93398e-73	0.360212	0.51	0.187	4.35166e-69	6
PSAT1	1.9552e-73	0.59944	0.96	0.823	4.3994e-69	6
STUB1	1.95564e-73	0.339304	1	0.994	4.4004e-69	6
ERLEC1	2.4514e-73	-0.435693	0.946	0.98	5.5159e-69	0
ALYREF	2.47561e-73	0.346558	0.52	0.196	5.57037e-69	6
ZNF519	2.63955e-73	0.322208	0.469	0.155	5.93925e-69	6
RMI1	3.32301e-73	0.313992	0.469	0.155	7.47711e-69	6
SHLD2	4.13721e-73	0.383692	0.555	0.225	9.30915e-69	6
CENPL	4.86035e-73	0.297562	0.418	0.127	1.09363e-68	6
CHPT1	5.42912e-73	0.423466	0.691	0.358	1.22161e-68	6
DAXX	6.89229e-73	0.399845	0.871	0.582	1.55084e-68	6
TSEN54	7.15791e-73	0.411606	0.723	0.391	1.6106e-68	6
HIST1H2AG	7.16399e-73	0.524701	0.399	0.117	1.61197e-68	6
SLC22A17	7.29595e-73	-0.531998	0.063	0.435	1.64166e-68	0
HNRNPC	8.12318e-73	0.288941	1	1	1.8278e-68	6
SLC39A13	9.62063e-73	-0.494468	0.393	0.709	2.16474e-68	0
GLRX3	9.87996e-73	0.362562	0.997	0.969	2.22309e-68	6
TDP1	1.02365e-72	0.402236	0.655	0.311	2.30332e-68	6
MALAT1	1.05916e-72	-0.511926	1	1	2.38322e-68	0
LTA4H	1.28134e-72	-0.481361	0.634	0.876	2.88314e-68	0
AIDA	1.32692e-72	0.387364	0.988	0.893	2.98569e-68	6
CAMLG	1.5152e-72	-0.458261	0.888	0.953	3.40936e-68	0
WDR45B	1.66311e-72	0.36368	0.988	0.89	3.74217e-68	6
POLR2L	1.79397e-72	0.278709	1	1	4.0366e-68	6
RUVBL2	1.88979e-72	0.432024	0.985	0.868	4.25221e-68	6
HSP90AA1	2.03668e-72	0.336758	1	1	4.58273e-68	6
EIF4A1	2.0477e-72	0.419478	0.975	0.875	4.60753e-68	6
PTOV1	2.3058e-72	-0.38465	0.951	0.984	5.18828e-68	0
IGDCC3	2.5985e-72	-0.555765	0.798	0.92	5.84688e-68	0
RGS3	3.49302e-72	0.446745	0.811	0.49	7.85964e-68	6
RWDD4	3.54013e-72	0.393913	0.963	0.788	7.96566e-68	6
CD47	3.61097e-72	-0.610156	0.703	0.867	8.12504e-68	0
CYB5R3	3.79557e-72	-0.33522	0.999	0.999	8.54042e-68	0
POLE2	4.07036e-72	0.272917	0.379	0.105	9.15871e-68	6
IGFBP3	5.26048e-72	-0.872767	0.972	0.994	1.18366e-67	0
POLA1	5.323e-72	0.380127	0.547	0.221	1.19773e-67	6
CENPH	6.21708e-72	0.373669	0.894	0.569	1.39891e-67	6
CUTA	6.63198e-72	-0.314575	0.999	1	1.49226e-67	0
PSMG1	7.92783e-72	0.409253	0.964	0.789	1.78384e-67	6
TXNIP	9.65581e-72	-0.965637	0.327	0.639	2.17265e-67	0
HNRNPF	9.73695e-72	0.367585	0.999	0.997	2.19091e-67	6
EZH2	1.13364e-71	0.389071	0.786	0.448	2.55079e-67	6
SH3BGRL2	1.2865e-71	0.452189	0.648	0.315	2.89476e-67	6
GPC6	1.29027e-71	-0.616028	0.438	0.723	2.90323e-67	0
LAS1L	1.31196e-71	0.507477	0.808	0.502	2.95205e-67	6
LSM7	1.35129e-71	0.29929	1	0.999	3.04053e-67	6
UTP25	1.41832e-71	0.283083	0.387	0.111	3.19135e-67	6
TCAF1	1.65742e-71	-0.483052	0.613	0.834	3.72937e-67	0
UCP2	1.66457e-71	0.543284	0.807	0.504	3.74545e-67	6
ARF1	1.8963e-71	-0.281409	1	1	4.26685e-67	0
PPAT	2.00133e-71	0.406826	0.768	0.435	4.50319e-67	6
MXD4	2.06728e-71	-0.530561	0.066	0.429	4.6516e-67	0
CAVIN3	2.3876e-71	-0.754858	0.63	0.808	5.37234e-67	0
RND3	2.41593e-71	-0.656663	0.868	0.923	5.43608e-67	0
VARS	2.46065e-71	0.422982	0.82	0.506	5.5367e-67	6
PSMD2	2.47059e-71	0.460949	0.999	0.98	5.55908e-67	6
CSNK2A1	2.83408e-71	0.369542	0.976	0.866	6.37696e-67	6
POLR2D	3.86216e-71	0.42831	0.903	0.675	8.69024e-67	6
ORC2	3.92889e-71	0.390319	0.649	0.31	8.84041e-67	6
TWISTNB	4.09666e-71	0.407335	0.802	0.5	9.21789e-67	6
EMP2	4.72213e-71	-0.524999	0.925	0.987	1.06253e-66	0
LRP1	5.36995e-71	-0.519945	0.699	0.874	1.20829e-66	0
ENSA	5.76667e-71	0.337427	0.997	0.966	1.29756e-66	6
PRSS8	6.10479e-71	-0.426104	0.946	0.988	1.37364e-66	0
BEX4	6.55965e-71	-0.411362	0.927	0.977	1.47599e-66	0
CHD9	7.41557e-71	-0.475898	0.765	0.893	1.66858e-66	0
CHD1L	7.50005e-71	0.392288	0.859	0.589	1.68759e-66	6
SIN3B	9.74268e-71	0.40267	0.937	0.733	2.1922e-66	6
PTGFRN	1.07113e-70	-0.533349	0.535	0.776	2.41016e-66	0
CCND1	1.08459e-70	0.579893	0.943	0.836	2.44044e-66	6
COQ2	1.12061e-70	0.399064	0.66	0.322	2.52149e-66	6
PPP2R2A	1.15706e-70	0.391504	0.987	0.868	2.6035e-66	6
SLC39A7	1.20357e-70	-0.467953	0.861	0.945	2.70816e-66	0
ABCA7	1.31186e-70	0.520433	0.561	0.258	2.95181e-66	6
TDG	1.33786e-70	0.394837	0.99	0.919	3.01032e-66	6
BORA	1.44228e-70	0.299367	0.391	0.116	3.24527e-66	6
ZNF146	1.99961e-70	0.431334	0.954	0.789	4.49933e-66	6
EMC6	2.024e-70	0.315039	0.999	0.998	4.5542e-66	6
TSG101	2.26188e-70	-0.433503	0.817	0.943	5.08946e-66	0
CCDC58	2.46876e-70	0.385385	0.81	0.506	5.55496e-66	6
TIPIN	2.78409e-70	0.43485	0.583	0.261	6.26449e-66	6
KIAA1217	2.81134e-70	-0.576205	0.807	0.913	6.32579e-66	0
PLS1	3.10764e-70	0.328216	0.406	0.126	6.99249e-66	6
METAP2	3.17948e-70	0.366562	0.991	0.93	7.15414e-66	6
GTF2A2	5.62226e-70	0.293375	1	0.999	1.26506e-65	6
SSSCA1	6.67847e-70	0.395392	0.978	0.856	1.50272e-65	6
HACD2	7.50474e-70	-0.481809	0.87	0.94	1.68864e-65	0
BCCIP	8.03775e-70	0.405582	0.954	0.781	1.80858e-65	6
POMGNT2	8.0763e-70	0.341129	0.517	0.198	1.81725e-65	6
EXOSC8	1.44412e-69	0.417263	0.954	0.735	3.24942e-65	6
ZBTB2	1.4613e-69	0.329177	0.498	0.182	3.28807e-65	6
AXL	1.61618e-69	0.395967	0.987	0.896	3.63656e-65	6
WSB1	1.73167e-69	-0.450309	0.976	0.988	3.89642e-65	0
CHN1	1.95316e-69	0.335794	0.459	0.16	4.39482e-65	6
SMARCA5	4.35635e-69	0.36132	0.999	0.959	9.80222e-65	6
GALNT7	4.52196e-69	-0.520559	0.723	0.887	1.01749e-64	0
ELOA	4.72589e-69	0.408133	0.789	0.481	1.06337e-64	6
RFC1	4.80482e-69	0.372814	0.988	0.9	1.08113e-64	6
WDR12	5.08698e-69	0.389972	0.684	0.356	1.14462e-64	6
REPS1	5.86869e-69	0.384291	0.889	0.64	1.32051e-64	6
ABHD8	5.9297e-69	0.49964	0.702	0.402	1.33424e-64	6
TECR	6.74899e-69	-0.401744	0.979	0.993	1.51859e-64	0
SPART	7.1165e-69	-0.479995	0.738	0.889	1.60128e-64	0
WARS	8.20937e-69	0.465886	0.928	0.733	1.84719e-64	6
SBDS	8.7169e-69	0.334246	1	0.983	1.96139e-64	6
LAMP1	1.11287e-68	-0.407971	0.957	0.982	2.50407e-64	0
DYNC1LI2	1.34199e-68	-0.42092	0.886	0.952	3.01961e-64	0
GEMIN4	1.64186e-68	0.349649	0.447	0.154	3.69435e-64	6
ABCG2	1.71703e-68	0.536301	0.871	0.624	3.86348e-64	6
HSPH1	1.89871e-68	0.409075	0.987	0.89	4.27228e-64	6
PLAC8	3.04207e-68	-0.726761	0.697	0.872	6.84496e-64	0
WISP1	3.05821e-68	-0.770493	0.096	0.453	6.88128e-64	0
HIST1H2BJ	3.29956e-68	0.337415	0.228	0.039	7.42433e-64	6
B3GNT2	3.91882e-68	0.395257	0.882	0.602	8.81774e-64	6
HTD2	4.33812e-68	0.260215	0.373	0.107	9.7612e-64	6
MGST3	5.3187e-68	-0.301467	1	1	1.19676e-63	0
SERPINB6	5.49737e-68	-0.469632	0.678	0.854	1.23696e-63	0
DONSON	5.82011e-68	0.376852	0.72	0.377	1.30958e-63	6
MSMO1	5.84656e-68	-0.624043	0.967	0.981	1.31553e-63	0
B2M	6.03577e-68	-0.36719	0.997	1	1.35811e-63	0
RNF34	6.05999e-68	0.361238	0.886	0.602	1.36356e-63	6
TNNT1	6.66099e-68	0.442382	0.799	0.49	1.49879e-63	6
SMC6	7.61685e-68	0.378223	0.96	0.777	1.71387e-63	6
SLC18A3	1.31834e-67	-0.877909	0.57	0.797	2.96639e-63	0
LAMB1	1.32992e-67	-0.466712	0.927	0.968	2.99244e-63	0
THY1	1.77454e-67	-0.500585	0.939	0.982	3.99288e-63	0
UQCRQ	1.93113e-67	0.291935	1	1	4.34524e-63	6
CDK5	2.0431e-67	-0.507971	0.382	0.686	4.59717e-63	0
KTN1	2.41706e-67	0.314402	1	0.998	5.43863e-63	6
RFC5	3.03019e-67	0.324933	0.529	0.202	6.81822e-63	6
CLDN23	3.38398e-67	0.262347	0.393	0.119	7.61429e-63	6
PRSS22	4.08466e-67	-0.579502	0.13	0.48	9.19089e-63	0
RNF114	6.08164e-67	0.380437	0.984	0.883	1.36843e-62	6
CCT3	6.48768e-67	0.374539	0.999	0.992	1.45979e-62	6
RNF24	7.70003e-67	0.433281	0.709	0.391	1.73258e-62	6
RRP36	8.14101e-67	0.390218	0.715	0.391	1.83181e-62	6
PITPNC1	8.39303e-67	0.314421	0.487	0.18	1.88852e-62	6
BHLHE40	1.13135e-66	-0.638403	0.555	0.786	2.54565e-62	0
PIP4P2	1.16291e-66	-0.493258	0.762	0.91	2.61666e-62	0
NCSTN	1.60392e-66	-0.483227	0.582	0.809	3.60898e-62	0
PRPF19	1.65311e-66	0.407839	0.817	0.512	3.71966e-62	6
EDEM2	1.80238e-66	-0.516664	0.507	0.734	4.05553e-62	0
ZDHHC6	1.87037e-66	0.402996	0.735	0.419	4.20852e-62	6
GPRC5A	1.90386e-66	-0.846813	0.436	0.694	4.28386e-62	0
C4orf3	1.97461e-66	-0.336608	0.997	1	4.44306e-62	0
DCAF6	2.60931e-66	-0.525642	0.759	0.874	5.87121e-62	0
CHMP2A	3.42635e-66	-0.346935	0.973	0.995	7.70964e-62	0
CYC1	3.44428e-66	0.328487	0.999	0.986	7.74997e-62	6
NR2F2	3.7194e-66	-0.575548	0.822	0.925	8.36902e-62	0
BCKDK	4.02257e-66	0.368914	0.988	0.885	9.05118e-62	6
SLBP	4.28317e-66	0.398171	0.991	0.922	9.63757e-62	6
SCAND1	4.37442e-66	-0.372919	0.96	0.985	9.84288e-62	0
RASGRF1	4.64318e-66	-0.57609	0.078	0.426	1.04476e-61	0
SPAG7	5.47361e-66	-0.398965	0.895	0.968	1.23162e-61	0
SF3A3	7.02279e-66	0.409982	0.93	0.704	1.5802e-61	6
ARF3	8.63686e-66	0.36335	0.978	0.864	1.94338e-61	6
C8orf33	8.70198e-66	0.381761	0.865	0.581	1.95803e-61	6
MAN2A1	9.11511e-66	-0.451203	0.886	0.956	2.05099e-61	0
TIAL1	9.36748e-66	0.363321	0.988	0.905	2.10778e-61	6
ANXA3	9.62709e-66	0.336482	1	0.994	2.16619e-61	6
TOMM7	9.75216e-66	0.269341	1	1	2.19433e-61	6
ETS1	1.15968e-65	0.477104	0.774	0.473	2.6094e-61	6
WNT10A	1.30809e-65	-0.537721	0.033	0.374	2.94332e-61	0
BRMS1	1.39392e-65	0.370219	0.913	0.678	3.13646e-61	6
MIEF1	1.50124e-65	0.39407	0.724	0.419	3.37794e-61	6
UBIAD1	1.61697e-65	0.324438	0.526	0.209	3.63833e-61	6
SLC2A12	1.63604e-65	0.262783	0.36	0.103	3.68126e-61	6
SLC9A7	1.84482e-65	0.281672	0.409	0.132	4.15103e-61	6
NXT1	1.88239e-65	0.378755	0.961	0.825	4.23556e-61	6
OSGEP	2.61745e-65	0.381243	0.858	0.568	5.88952e-61	6
AL662899.2	3.17496e-65	0.302438	0.465	0.169	7.14397e-61	6
FAM86C1	3.1935e-65	0.318787	0.483	0.182	7.1857e-61	6
RIC8A	3.34571e-65	0.374885	0.993	0.921	7.52819e-61	6
SCP2	3.40408e-65	-0.40318	0.868	0.96	7.65952e-61	0
ODF3B	3.60152e-65	-0.511699	0.085	0.433	8.10378e-61	0
GRB2	5.18053e-65	0.361281	0.99	0.897	1.16567e-60	6
CAP1	5.5525e-65	0.287933	1	1	1.24937e-60	6
MRPL18	5.89553e-65	0.32777	0.999	0.963	1.32655e-60	6
GTF3C5	5.92062e-65	0.379927	0.816	0.51	1.3322e-60	6
CHD1	6.23247e-65	0.368385	0.972	0.833	1.40237e-60	6
KLHL24	6.3222e-65	-0.522255	0.183	0.525	1.42256e-60	0
TWF2	8.7387e-65	-0.43605	0.789	0.927	1.96629e-60	0
MIS18BP1	8.81845e-65	0.421517	0.901	0.675	1.98424e-60	6
TXLNG	9.37602e-65	0.384884	0.802	0.511	2.1097e-60	6
SNRNP70	9.63691e-65	0.35465	0.997	0.945	2.1684e-60	6
ADRM1	1.00896e-64	0.358174	0.996	0.978	2.27027e-60	6
EDNRB	1.02411e-64	-0.648706	0.121	0.463	2.30435e-60	0
PABPN1	1.05422e-64	0.350201	0.993	0.946	2.3721e-60	6
PCGF6	1.10459e-64	0.391742	0.798	0.498	2.48544e-60	6
SLFN12	1.13094e-64	0.334234	0.487	0.187	2.54472e-60	6
METTL1	1.25732e-64	0.273863	0.427	0.143	2.82911e-60	6
GEMIN7	1.49914e-64	0.3809	0.925	0.706	3.37321e-60	6
RDX	1.53359e-64	-0.431858	1	1	3.45072e-60	0
TONSL	1.57762e-64	0.263041	0.319	0.084	3.5498e-60	6
COPE	1.72983e-64	-0.355123	0.99	0.998	3.8923e-60	0
MRPL55	1.76537e-64	0.359155	0.997	0.935	3.97225e-60	6
NUAK2	1.94099e-64	0.404389	0.954	0.683	4.36741e-60	6
TOMM70	1.94197e-64	0.388057	0.9	0.676	4.36962e-60	6
KANK4	2.26892e-64	-0.500742	0.871	0.949	5.10529e-60	0
ZBTB38	2.37691e-64	-0.496226	0.633	0.815	5.34828e-60	0
CBWD5	2.58774e-64	0.328543	0.525	0.214	5.82267e-60	6
DYRK4	2.95501e-64	-0.505141	0.468	0.708	6.64907e-60	0
GALNT6	2.98346e-64	-0.499674	0.643	0.822	6.71309e-60	0
RGS9	3.10152e-64	0.378916	0.648	0.317	6.97874e-60	6
HGSNAT	3.21045e-64	-0.508438	0.273	0.593	7.22382e-60	0
NRBF2	4.2048e-64	0.370491	0.982	0.846	9.46121e-60	6
JUN	5.24352e-64	-0.625704	0.954	0.98	1.17984e-59	0
RAC3	5.25935e-64	0.390027	0.99	0.969	1.18341e-59	6
FOXO1	6.44887e-64	-0.563589	0.198	0.533	1.45106e-59	0
KDM6B	7.77892e-64	-0.530333	0.169	0.512	1.75033e-59	0
RAP1GDS1	8.28806e-64	0.366723	0.931	0.708	1.8649e-59	6
TMBIM1	8.39393e-64	-0.454495	0.792	0.91	1.88872e-59	0
GALNT10	9.4496e-64	-0.635571	0.294	0.592	2.12625e-59	0
NT5C3B	1.00591e-63	0.352951	0.972	0.844	2.26339e-59	6
C2orf69	1.01947e-63	0.376792	0.628	0.31	2.29392e-59	6
DERA	1.44977e-63	0.365468	0.97	0.853	3.26212e-59	6
JUND	1.59572e-63	-0.523086	0.496	0.746	3.59053e-59	0
IPO5	1.74722e-63	0.395116	0.994	0.9	3.93143e-59	6
EEF1E1	1.9191e-63	0.327226	0.463	0.175	4.31817e-59	6
ASAH1	2.15079e-63	-0.367318	0.969	0.997	4.83949e-59	0
UCHL5	2.23304e-63	0.378015	0.891	0.626	5.02456e-59	6
MRC2	2.25085e-63	-0.535746	0.075	0.411	5.06463e-59	0
EMP3	3.03166e-63	-0.541975	0.894	0.945	6.82153e-59	0
PRDX3	3.47847e-63	0.376303	0.994	0.984	7.82691e-59	6
DCP2	3.56393e-63	0.361282	0.916	0.695	8.01919e-59	6
USP36	3.99976e-63	0.389481	0.73	0.417	8.99985e-59	6
NORAD	4.08873e-63	-0.473218	0.906	0.969	9.20005e-59	0
XPO1	4.33378e-63	0.360176	0.979	0.877	9.75144e-59	6
NINJ1	4.46873e-63	-0.485111	0.558	0.795	1.00551e-58	0
TSC22D1	4.49462e-63	-0.552945	0.633	0.82	1.01133e-58	0
HNRNPUL1	4.7269e-63	0.310105	0.999	0.983	1.0636e-58	6
FAM216A	5.75423e-63	0.336957	0.442	0.16	1.29476e-58	6
RBX1	6.42785e-63	-0.273015	1	1	1.44633e-58	0
NAA15	7.07484e-63	0.393405	0.873	0.622	1.59191e-58	6
IGFBP4	7.97687e-63	0.513491	0.972	0.88	1.79488e-58	6
IGSF3	8.06184e-63	-0.473108	0.787	0.91	1.81399e-58	0
IFITM3	8.18203e-63	-0.482528	1	1	1.84104e-58	0
NOC3L	9.73567e-63	0.382568	0.765	0.447	2.19062e-58	6
AP3M2	1.04139e-62	0.259088	0.366	0.109	2.34324e-58	6
CTSA	1.21014e-62	-0.482548	0.429	0.71	2.72293e-58	0
SASS6	1.648e-62	0.296626	0.408	0.135	3.70817e-58	6
TRMT1	1.83019e-62	0.368945	0.666	0.345	4.1181e-58	6
MYLK	1.94619e-62	-0.558889	0.709	0.843	4.37912e-58	0
ANKRD50	2.00807e-62	-0.580796	0.57	0.766	4.51836e-58	0
SNRPD3	2.38356e-62	0.307712	0.999	0.997	5.36326e-58	6
ACTB	2.62936e-62	0.370074	1	1	5.91633e-58	6
BRIX1	2.8278e-62	0.384044	0.858	0.589	6.36283e-58	6
MRM2	3.07685e-62	0.364457	0.849	0.588	6.92322e-58	6
FLRT2	3.24909e-62	-0.590374	0.075	0.408	7.31079e-58	0
CRK	3.84904e-62	0.362082	0.966	0.852	8.66073e-58	6
PTPMT1	5.89281e-62	0.342421	0.991	0.936	1.32594e-57	6
PNN	6.17217e-62	0.333878	0.991	0.936	1.3888e-57	6
TCERG1	6.53742e-62	0.367774	0.97	0.861	1.47098e-57	6
STMP1	6.73913e-62	-0.278331	0.999	1	1.51637e-57	0
H2AFY2	7.32664e-62	0.380599	0.957	0.846	1.64857e-57	6
PLEC	8.04857e-62	-0.50482	0.744	0.903	1.81101e-57	0
CEBPG	1.25687e-61	0.362298	0.954	0.758	2.82808e-57	6
NUP155	1.55512e-61	0.382028	0.573	0.263	3.49917e-57	6
SMCHD1	1.65403e-61	0.369115	0.964	0.793	3.72173e-57	6
ABHD14B	1.71254e-61	-0.462491	0.111	0.446	3.85339e-57	0
FANCA	1.83454e-61	0.254628	0.369	0.112	4.12789e-57	6
TRAM2	2.04124e-61	0.41307	0.718	0.423	4.59299e-57	6
INHA	2.2083e-61	-0.417172	0.007	0.322	4.9689e-57	0
MATN3	2.38383e-61	-0.573764	0.166	0.498	5.36385e-57	0
COASY	2.45765e-61	0.357766	0.964	0.798	5.52996e-57	6
G3BP1	3.29159e-61	0.36203	0.999	0.96	7.40641e-57	6
ACSL1	3.43252e-61	-0.493372	0.112	0.45	7.72352e-57	0
NUAK1	3.7063e-61	-0.606127	0.754	0.871	8.33954e-57	0
FYN	3.79543e-61	0.388009	0.658	0.347	8.5401e-57	6
UFL1	4.06899e-61	-0.500192	0.444	0.711	9.15564e-57	0
DNASE2	4.77054e-61	-0.440006	0.553	0.791	1.07342e-56	0
PPA1	4.80786e-61	0.325927	0.999	0.989	1.08182e-56	6
RPL7L1	5.6044e-61	0.357115	0.99	0.916	1.26105e-56	6
KLHDC3	5.80441e-61	0.318526	0.99	0.921	1.30605e-56	6
S100A3	6.74204e-61	0.500026	0.966	0.898	1.51703e-56	6
PPP1R18	8.15014e-61	0.367122	0.991	0.941	1.83386e-56	6
HOMER1	8.9556e-61	0.344327	0.667	0.352	2.0151e-56	6
COX16	9.76187e-61	0.322737	0.997	0.967	2.19652e-56	6
BCS1L	1.25088e-60	0.346911	0.616	0.302	2.81461e-56	6
VMP1	1.34907e-60	-0.428583	0.879	0.943	3.03555e-56	0
C1orf174	1.37069e-60	0.366889	0.889	0.647	3.08419e-56	6
MCRS1	1.4604e-60	0.373041	0.967	0.818	3.28605e-56	6
NUP107	1.52241e-60	0.355261	0.81	0.517	3.42557e-56	6
PBX1	1.71785e-60	-0.484313	0.744	0.892	3.86534e-56	0
ABHD11	1.89534e-60	0.39761	0.675	0.363	4.2647e-56	6
MUC3A	1.93628e-60	0.269584	0.346	0.103	4.35683e-56	6
FRMD6	2.11087e-60	-0.610891	0.988	0.984	4.74968e-56	0
DCLRE1B	2.17999e-60	0.272067	0.486	0.185	4.9052e-56	6
GRINA	2.28773e-60	-0.340036	0.993	0.997	5.14762e-56	0
KRT7	2.37926e-60	0.486433	0.994	0.9	5.35357e-56	6
GEMIN5	2.41945e-60	0.310307	0.478	0.184	5.44401e-56	6
SKP1	2.49661e-60	-0.295671	0.999	1	5.61762e-56	0
CDKN2AIPNL	3.07647e-60	0.351171	0.952	0.823	6.92236e-56	6
GTPBP3	3.13203e-60	0.331689	0.541	0.24	7.04738e-56	6
RPL26L1	3.14767e-60	0.332093	0.99	0.949	7.08257e-56	6
CD55	3.67711e-60	0.502096	0.753	0.466	8.27386e-56	6
POLR2J	3.8711e-60	0.314718	0.993	0.943	8.71036e-56	6
WDR83OS	4.32746e-60	-0.256064	1	1	9.73721e-56	0
ANKRD1	4.4786e-60	0.378145	0.999	0.944	1.00773e-55	6
MRPS10	4.86179e-60	0.341011	0.957	0.805	1.09395e-55	6
CRAT	5.17275e-60	-0.468696	0.196	0.523	1.16392e-55	0
ARMCX6	5.70812e-60	-0.4662	0.541	0.764	1.28438e-55	0
TRIAP1	5.85499e-60	0.38195	0.972	0.871	1.31743e-55	6
CAPN6	6.00295e-60	-0.801283	0.184	0.504	1.35072e-55	0
ARF6	6.44969e-60	0.350347	0.972	0.856	1.45124e-55	6
SFN	7.03736e-60	0.444275	0.999	0.879	1.58348e-55	6
MMP24OS	8.67497e-60	-0.366207	0.964	0.988	1.95196e-55	0
NFATC2IP	8.74108e-60	0.36174	0.832	0.549	1.96683e-55	6
HSP90B1	9.24885e-60	-0.424349	1	1	2.08108e-55	0
DNAJA3	1.07058e-59	0.357373	0.702	0.387	2.4089e-55	6
TMEM9	1.08806e-59	-0.375234	0.94	0.975	2.44824e-55	0
GLT8D1	1.2788e-59	-0.410239	0.799	0.9	2.87742e-55	0
RNF141	1.40033e-59	0.389481	0.924	0.752	3.15088e-55	6
PDLIM2	1.81225e-59	-0.426473	1	0.998	4.07775e-55	0
LSM10	1.93241e-59	0.338674	0.993	0.946	4.34812e-55	6
NOL8	1.94978e-59	0.367041	0.733	0.425	4.38719e-55	6
BZW1	2.00925e-59	0.334657	1	0.994	4.52101e-55	6
STN1	2.1732e-59	-0.515339	0.292	0.594	4.88992e-55	0
ESRP2	2.42656e-59	0.295542	0.483	0.188	5.46e-55	6
PELP1	2.55345e-59	0.365551	0.877	0.628	5.74551e-55	6
BSG	2.63395e-59	-0.284216	1	1	5.92665e-55	0
ATF7IP2	2.66605e-59	0.273184	0.417	0.146	5.99888e-55	6
SLC38A2	2.8585e-59	-0.482478	0.816	0.929	6.43192e-55	0
TMOD3	3.2929e-59	0.348532	0.999	0.967	7.40935e-55	6
BIRC7	3.35997e-59	-0.560504	0.009	0.316	7.56027e-55	0
BAG3	3.50328e-59	-0.481789	0.865	0.926	7.88273e-55	0
LSG1	3.681e-59	0.341048	0.61	0.293	8.28262e-55	6
MRPL46	3.80325e-59	0.416018	0.816	0.55	8.55769e-55	6
COPG1	3.95344e-59	-0.432568	0.676	0.85	8.89563e-55	0
RAB5C	4.23391e-59	0.35127	0.966	0.832	9.52671e-55	6
CCKBR	4.59429e-59	0.45185	0.394	0.136	1.03376e-54	6
PRSS23	5.16696e-59	-0.522319	0.996	0.997	1.16262e-54	0
HOTAIRM1	5.73187e-59	-0.653487	0.261	0.565	1.28973e-54	0
GUF1	5.87953e-59	0.360855	0.652	0.346	1.32295e-54	6
MPC1	7.80726e-59	-0.462852	0.849	0.914	1.75671e-54	0
AVEN	8.97313e-59	0.290364	0.445	0.167	2.01904e-54	6
PRKCSH	1.03303e-58	-0.384376	0.9	0.97	2.32442e-54	0
FAM210A	1.08763e-58	0.357587	0.769	0.481	2.44728e-54	6
PHYH	1.33628e-58	-0.464565	0.3	0.605	3.00676e-54	0
MEMO1	1.47266e-58	0.366605	0.724	0.426	3.31363e-54	6
NEK4	1.48809e-58	0.317128	0.484	0.198	3.34835e-54	6
PIN1	1.53743e-58	0.285168	1	0.984	3.45937e-54	6
SMC3	1.54582e-58	0.350542	0.975	0.864	3.47824e-54	6
CUEDC2	1.64332e-58	-0.351479	0.922	0.973	3.69763e-54	0
ZFAS1	1.69257e-58	-0.362072	0.999	0.999	3.80845e-54	0
H2AFV	1.86854e-58	0.261387	1	0.998	4.20441e-54	6
HAUS8	1.96059e-58	0.268811	0.478	0.181	4.41153e-54	6
DUSP14	2.16335e-58	0.339701	0.994	0.887	4.86775e-54	6
CTTNBP2	2.3616e-58	-0.821742	0.235	0.527	5.31384e-54	0
DDX46	2.76826e-58	0.314949	0.999	0.961	6.22887e-54	6
CRB3	3.55506e-58	0.411129	0.604	0.298	7.99924e-54	6
COL18A1	4.26138e-58	-0.45963	0.961	0.983	9.58852e-54	0
FAM207A	4.43462e-58	0.344263	0.952	0.764	9.97833e-54	6
PAPPA	5.35983e-58	-0.773536	0.399	0.653	1.20602e-53	0
ARMC10	5.92893e-58	0.341027	0.963	0.848	1.33407e-53	6
DDX24	6.21286e-58	0.323565	0.988	0.917	1.39796e-53	6
NLN	6.879e-58	0.347575	0.919	0.692	1.54784e-53	6
CYBA	7.79837e-58	-0.371363	0.996	0.997	1.75471e-53	0
RGS10	8.19484e-58	0.546398	0.957	0.815	1.84392e-53	6
CAB39	8.32041e-58	0.447898	0.796	0.521	1.87218e-53	6
MAGEH1	9.49555e-58	-0.502514	0.189	0.504	2.13659e-53	0
PSRC1	1.01148e-57	0.456094	0.763	0.475	2.27592e-53	6
MAN1A2	1.1205e-57	-0.441953	0.768	0.884	2.52125e-53	0
GEMIN6	1.53452e-57	0.384864	0.783	0.517	3.45282e-53	6
ATP2B4	1.59089e-57	-0.520695	0.876	0.93	3.57966e-53	0
MRPL36	1.68516e-57	0.33578	0.996	0.969	3.79178e-53	6
AC097478.1	1.74169e-57	-0.671322	0.103	0.423	3.91898e-53	0
FGD6	1.78713e-57	0.414218	0.741	0.462	4.02122e-53	6
RIF1	1.88872e-57	0.37459	0.948	0.8	4.24981e-53	6
TRDMT1	1.90677e-57	0.273987	0.39	0.134	4.29042e-53	6
BARD1	1.99552e-57	0.343556	0.771	0.464	4.49012e-53	6
NQO2	2.25274e-57	0.350043	0.856	0.628	5.0689e-53	6
PXMP2	2.26386e-57	0.356898	0.784	0.492	5.09391e-53	6
TPP2	2.32894e-57	0.343319	0.76	0.463	5.24035e-53	6
COL4A6	2.34702e-57	0.329224	0.532	0.231	5.28102e-53	6
FAAP20	2.53058e-57	-0.309058	0.993	0.996	5.69406e-53	0
SNHG10	2.65056e-57	0.318985	0.457	0.182	5.96404e-53	6
CENPJ	3.24976e-57	0.29048	0.496	0.198	7.31228e-53	6
MREG	3.3253e-57	0.257902	0.352	0.11	7.48225e-53	6
TSEN2	3.4007e-57	0.253468	0.388	0.131	7.65191e-53	6
CRY1	4.03015e-57	0.328647	0.564	0.255	9.06823e-53	6
RFC4	4.08973e-57	0.362367	0.774	0.46	9.2023e-53	6
B4GALT1	4.25095e-57	-0.455883	0.757	0.883	9.56506e-53	0
WDR3	4.90422e-57	0.300874	0.438	0.164	1.1035e-52	6
SERPINB7	5.07038e-57	0.28611	0.357	0.114	1.14089e-52	6
PRTFDC1	5.3945e-57	0.26967	0.372	0.122	1.21382e-52	6
REXO2	5.91668e-57	0.260812	1	0.999	1.33131e-52	6
POLD1	6.43972e-57	0.312195	0.556	0.248	1.449e-52	6
ASNSD1	7.41234e-57	0.335119	0.879	0.633	1.66785e-52	6
SLC35B2	8.14182e-57	-0.368251	0.877	0.956	1.83199e-52	0
CIZ1	8.20785e-57	0.358575	0.862	0.618	1.84685e-52	6
ZDHHC16	8.24095e-57	0.344704	0.967	0.824	1.8543e-52	6
RPP21	8.24325e-57	0.340744	0.823	0.551	1.85481e-52	6
RHNO1	8.35637e-57	0.337666	0.897	0.655	1.88027e-52	6
GPC1	8.74619e-57	-0.462877	0.582	0.796	1.96798e-52	0
CD40	9.22785e-57	-0.656838	0.672	0.831	2.07636e-52	0
TARS	9.30849e-57	0.31613	0.985	0.912	2.0945e-52	6
SRRM2	9.45672e-57	0.300593	1	0.988	2.12786e-52	6
PELI1	1.01291e-56	0.42755	0.747	0.473	2.27914e-52	6
ANKEF1	1.17113e-56	0.257483	0.397	0.138	2.63516e-52	6
PHF20	1.20382e-56	0.328483	0.97	0.799	2.70871e-52	6
SLC35F2	1.47515e-56	-0.536834	0.79	0.878	3.31923e-52	0
FLII	1.5908e-56	0.360856	0.981	0.864	3.57945e-52	6
GSTCD	1.94592e-56	0.293885	0.445	0.173	4.37852e-52	6
PTPN13	2.11144e-56	0.341307	0.66	0.348	4.75094e-52	6
PIH1D1	2.30471e-56	0.322682	0.985	0.874	5.18582e-52	6
SLC22A18	2.342e-56	-0.463006	0.186	0.507	5.26974e-52	0
ACSM3	2.38041e-56	-0.463642	0.015	0.313	5.35616e-52	0
TMEM101	2.74312e-56	-0.469483	0.292	0.592	6.1723e-52	0
PCSK5	2.82773e-56	-0.497883	0.147	0.461	6.36268e-52	0
HES4	3.16455e-56	0.469651	0.972	0.893	7.12055e-52	6
RAI14	3.76919e-56	-0.420271	0.94	0.979	8.48105e-52	0
MT1M	3.78125e-56	0.379635	0.333	0.1	8.50818e-52	6
JCAD	3.79378e-56	0.394335	0.654	0.35	8.53638e-52	6
FLAD1	3.82422e-56	0.339517	0.901	0.678	8.60488e-52	6
ENOSF1	4.33165e-56	0.3181	0.552	0.251	9.74665e-52	6
PBXIP1	4.39882e-56	-0.454272	0.099	0.415	9.89779e-52	0
WFDC2	4.53793e-56	0.35475	1	0.95	1.02108e-51	6
C19orf66	4.65004e-56	-0.425871	0.027	0.328	1.04631e-51	0
KIF22	5.51102e-56	0.334584	0.873	0.603	1.24004e-51	6
SULF2	6.50529e-56	-0.4787	0.889	0.931	1.46376e-51	0
STAU1	7.00268e-56	0.313483	0.999	0.972	1.57567e-51	6
GM2A	7.17051e-56	-0.431417	0.759	0.877	1.61344e-51	0
LRRC41	9.80383e-56	-0.387728	0.817	0.908	2.20596e-51	0
TP53INP1	1.01279e-55	-0.469985	0.081	0.395	2.27889e-51	0
RAB11A	1.01451e-55	-0.300289	0.988	0.998	2.28275e-51	0
LRPPRC	1.07751e-55	0.43287	0.93	0.741	2.42451e-51	6
HEATR3	1.40833e-55	0.308309	0.418	0.158	3.16889e-51	6
STIP1	1.50286e-55	0.367882	0.985	0.912	3.3816e-51	6
RDH11	1.7865e-55	-0.391785	0.879	0.939	4.01981e-51	0
FHL2	1.78682e-55	0.409665	0.973	0.89	4.02053e-51	6
COPB2	1.81444e-55	-0.403412	0.907	0.957	4.08268e-51	0
MCM6	2.24269e-55	0.394596	0.706	0.416	5.04628e-51	6
[truncated: 1,257 more rows]

## Sheet: 5vs0
Table S4 List of DEGs between cluster 5 and cluster 0
Gene	p_val	avg_logFC	pct.1	pct.2	p_val_adj	Upregulated
MAP1LC3C	0	1.97018	0.793	0.111	0	5
CCKBR	0	1.67498	0.813	0.136	0	5
LIN28A	0	1.59427	0.986	0.362	0	5
HMGB2	0	1.52673	0.993	0.723	0	5
MYBL2	0	1.43623	0.986	0.431	0	5
TMEM171	0	1.39287	0.814	0.179	0	5
LRP2	0	1.38646	0.778	0.019	0	5
BMP4	0	1.36597	0.766	0.156	0	5
HMGN2	0	1.30424	1	0.996	0	5
SKP2	0	1.20574	1	0.818	0	5
CCNA2	0	1.1994	0.946	0.383	0	5
CDCA7	0	1.17102	0.972	0.468	0	5
BEX3	0	1.15136	1	1	0	5
COX20	0	1.10123	0.998	0.857	0	5
PKMYT1	0	1.09546	0.96	0.327	0	5
STS	0	1.0542	0.712	0.071	0	5
AL138686.1	0	1.03998	0.675	0.034	0	5
RANBP1	0	0.999723	1	0.998	0	5
BCL2L12	0	0.988621	0.999	0.769	0	5
CA2	0	0.982678	0.691	0.069	0	5
SOD3	0	0.97159	0.682	0.06	0	5
CMSS1	0	0.958056	0.946	0.424	0	5
SLIRP	0	0.956919	1	0.997	0	5
OLFML1	0	0.952316	0.63	0.028	0	5
CLMP	0	0.944672	0.729	0.096	0	5
HSPE1	0	0.926927	1	1	0	5
HMGA1	0	0.926537	1	1	0	5
MCUB	0	0.920927	0.855	0.235	0	5
LINC01198	0	0.907462	0.665	0.038	0	5
H2AFZ	0	0.890109	1	1	0	5
CLDN10	0	0.886392	0.62	0.028	0	5
RPS29	0	0.875581	1	1	0	5
MARC1	0	0.874153	0.717	0.068	0	5
COLEC12	0	0.874082	0.724	0.044	0	5
PRELID1	0	0.86476	1	0.999	0	5
SNRPE	0	0.852379	1	0.992	0	5
YWHAH	0	0.850603	0.999	0.997	0	5
LIX1	0	0.818659	0.522	0.023	0	5
CALM3	0	0.818439	1	0.998	0	5
MRPL11	0	0.817935	1	0.956	0	5
PLAC9	0	0.806474	0.592	0.046	0	5
SNRPF	0	0.801237	1	0.995	0	5
LSM4	0	0.756606	1	1	0	5
SET	0	0.729884	1	1	0	5
RPS26	0	0.712208	1	1	0	5
RPS2	0	0.693799	1	1	0	5
SERBP1	0	0.682966	1	1	0	5
SNRPG	0	0.660484	1	1	0	5
RPS28	0	0.589498	1	1	0	5
BMP7	0	0.547002	0.483	0.016	0	5
RPS21	0	0.537853	1	1	0	5
RPL35	0	0.487013	1	1	0	5
GSTP1	0	-0.70138	1	1	0	0
ITGB1	0	-0.849047	1	1	0	0
ITM2C	0	-0.977909	0.995	1	0	0
TPM1	0	-0.982986	1	1	0	0
CLDN6	0	-0.99203	1	1	0	0
ITM2B	0	-1.1023	0.982	1	0	0
PPIC	0	-1.1295	0.588	0.982	0	0
CTSB	0	-1.1768	0.984	1	0	0
ARL6IP5	0	-1.20858	0.784	0.995	0	0
DKK3	0	-1.2328	0.844	0.998	0	0
HSPB1	0	-1.26304	0.991	1	0	0
RAB32	0	-1.31564	0.882	0.999	0	0
SKIL	0	-1.31599	0.671	0.992	0	0
GSN	0	-1.34678	0.591	0.989	0	0
MMP14	0	-1.36095	0.782	0.996	0	0
TCIM	0	-1.39059	0.787	0.991	0	0
LAPTM4A	0	-1.39104	0.978	1	0	0
HSPB8	0	-1.47353	0.4	0.96	0	0
GAS6	0	-1.48079	0.418	0.959	0	0
OLFML2A	0	-1.48479	0.234	0.916	0	0
GYPC	0	-1.59192	0.724	0.996	0	0
FRMD6	0	-1.61576	0.643	0.984	0	0
COL5A1	0	-1.64428	0.904	1	0	0
HLA-B	0	-1.64748	0.607	0.989	0	0
COL4A2	0	-1.72181	0.731	0.996	0	0
C5orf46	0	-1.7411	0.273	0.928	0	0
SLITRK6	0	-1.7445	0.184	0.899	0	0
PTGES	0	-1.77383	0.428	0.973	0	0
MMP2	0	-1.81407	0.774	0.997	0	0
PCSK1N	0	-1.85012	0.268	0.931	0	0
SAT1	0	-1.91772	0.862	1	0	0
SERPINE2	0	-1.9742	0.605	0.993	0	0
CD74	0	-2.16555	0.578	0.975	0	0
COL4A1	0	-2.19248	0.565	0.994	0	0
IL32	0	-2.21818	0.367	0.966	0	0
CRABP2	0	-2.22586	0.623	0.992	0	0
TGFBI	0	-2.24298	0.733	0.991	0	0
IGFBP7	0	-2.33039	0.905	0.999	0	0
ITGB6	0	-2.40085	0.401	0.977	0	0
S100A4	0	-2.46596	0.675	0.992	0	0
SPARC	0	-2.54007	0.924	1	0	0
CCDC80	0	-2.54243	0.702	0.999	0	0
FN1	0	-3.36437	0.772	1	0	0
MMP9	0	-3.37549	0.31	0.948	0	0
EIF5A	3.45218e-307	0.69956	1	1	7.76775e-303	5
HLA-C	1.57359e-306	-1.00598	0.991	1	3.54074e-302	0
NME2	3.22635e-306	0.666679	1	1	7.25961e-302	5
RPL12	4.07474e-306	0.510587	1	1	9.16858e-302	5
RAD23B	1.90031e-304	0.868395	1	0.998	4.2759e-300	5
MRPL52	1.01627e-303	0.710168	1	0.998	2.28671e-299	5
CKS1B	1.58282e-302	1.04307	0.998	0.91	3.5615e-298	5
COL3A1	1.835e-302	-2.24231	0.261	0.9	4.12894e-298	0
PTK7	2.03446e-302	-1.11574	0.801	0.995	4.57775e-298	0
TMEM88	2.09811e-302	1.21015	0.841	0.268	4.72096e-298	5
CEP55	3.01224e-302	0.787284	0.662	0.092	6.77783e-298	5
FGFR2	1.54643e-301	0.974707	0.775	0.184	3.47963e-297	5
PLD3	2.41403e-301	-0.863946	0.998	1	5.43182e-297	0
TENM4	2.72162e-301	0.725786	0.462	0.018	6.12391e-297	5
STOML2	1.19921e-300	0.76836	1	0.994	2.69834e-296	5
TRIP13	2.47623e-300	0.81821	0.801	0.177	5.57177e-296	5
DAZAP2	3.74029e-300	-0.926113	0.873	0.997	8.41602e-296	0
NKAIN4	4.57953e-300	-1.37874	0.174	0.875	1.03044e-295	0
CA3	7.12856e-300	1.14417	0.406	0.005	1.604e-295	5
TOMM5	1.47262e-299	0.78525	1	0.998	3.31355e-295	5
C1QBP	3.12532e-299	0.789249	1	0.982	7.03227e-295	5
PABPC1	1.74246e-298	0.534793	1	1	3.92072e-294	5
GLRX	5.27075e-298	-1.33209	0.392	0.942	1.18597e-293	0
RHOBTB3	5.33054e-298	-1.02147	0.966	1	1.19943e-293	0
SNRPD1	1.05276e-296	0.754746	0.999	0.993	2.36881e-292	5
PDE4D	1.2564e-296	-1.3897	0.546	0.952	2.82703e-292	0
KDELR1	2.98959e-296	-0.71469	1	1	6.72688e-292	0
CDCA5	1.15195e-295	0.780952	0.86	0.229	2.59201e-291	5
FAM114A1	2.23204e-295	-1.06327	0.759	0.991	5.02231e-291	0
FOXM1	3.72586e-295	0.949891	0.95	0.403	8.38355e-291	5
CENPU	2.20008e-293	0.972987	0.964	0.445	4.95039e-289	5
B2M	2.60885e-293	-0.933485	0.987	1	5.87018e-289	0
CDC20	1.60264e-292	1.34748	0.924	0.406	3.6061e-288	5
CD63	4.76817e-292	-0.73896	1	1	1.07289e-287	0
PTGES3	8.69228e-292	0.665963	1	1	1.95585e-287	5
CDCA3	1.07557e-291	0.935991	0.73	0.14	2.42013e-287	5
YBX1	3.19559e-291	0.499562	1	1	7.19041e-287	5
RPS17	4.61026e-291	0.831155	0.996	0.913	1.03735e-286	5
LINC00379	5.07911e-291	1.06613	0.499	0.036	1.14285e-286	5
SMAGP	1.93682e-290	1.1847	0.943	0.436	4.35803e-286	5
NCAPG	2.09124e-290	0.882523	0.821	0.204	4.70551e-286	5
HELLS	3.31359e-290	0.975205	0.982	0.605	7.4559e-286	5
BCAM	7.56108e-289	1.04794	0.933	0.405	1.70132e-284	5
RAMP1	2.80134e-287	-1.62595	0.35	0.906	6.3033e-283	0
MXRA8	1.19609e-286	-1.13924	0.684	0.983	2.69132e-282	0
TAPBP	4.12279e-286	-1.04223	0.543	0.966	9.2767e-282	0
DMKN	1.92671e-285	0.799329	1	0.986	4.33529e-281	5
CDC6	4.67077e-285	0.896257	0.876	0.261	1.05097e-280	5
SGO1	5.77041e-284	0.79236	0.807	0.199	1.2984e-279	5
CERCAM	7.2714e-284	-1.00206	0.882	0.993	1.63614e-279	0
CALU	1.00572e-283	-0.875572	1	1	2.26298e-279	0
MYLPF	1.41547e-282	0.545019	0.421	0.013	3.18495e-278	5
LYAR	2.40352e-282	0.944158	0.953	0.488	5.40816e-278	5
KPNB1	8.64378e-281	0.730796	1	0.991	1.94494e-276	5
ODC1	5.68114e-280	1.33756	0.966	0.605	1.27831e-275	5
TGFB1I1	5.71183e-280	-1.20301	0.392	0.926	1.28522e-275	0
FSTL3	1.25663e-279	-1.27417	0.302	0.89	2.82755e-275	0
AMD1	6.26291e-278	0.921763	0.987	0.745	1.40922e-273	5
INHBA	9.71167e-277	-1.96511	0.359	0.913	2.18522e-272	0
MANBA	1.03761e-276	-1.22173	0.52	0.938	2.33472e-272	0
SLC7A2	1.91981e-276	1.16093	0.938	0.476	4.31975e-272	5
CLSPN	8.14838e-276	0.921011	0.95	0.407	1.83347e-271	5
MFGE8	4.32898e-275	-1.07733	0.414	0.962	9.74063e-271	0
HNRNPAB	2.08342e-274	0.735626	1	0.978	4.6879e-270	5
FSTL1	1.93968e-273	-0.72549	1	1	4.36448e-269	0
ITGAV	2.21897e-273	-1.1337	0.811	0.995	4.99292e-269	0
SPINT2	3.5514e-273	-0.68077	1	1	7.99101e-269	0
YPEL5	8.09152e-273	-0.954957	0.743	0.988	1.82067e-268	0
ATP5MC1	1.16598e-272	0.763118	0.999	0.977	2.62358e-268	5
RBM17	1.7768e-272	0.700777	1	0.993	3.99797e-268	5
EIF1AX	1.95412e-272	0.736599	0.999	0.956	4.39696e-268	5
BRCA2	4.80788e-272	0.797297	0.816	0.206	1.08182e-267	5
PLP2	6.93288e-272	-1.09303	0.317	0.904	1.55997e-267	0
TIMM10	1.55879e-271	0.777406	0.996	0.905	3.50744e-267	5
KIFC1	1.98621e-271	0.814005	0.747	0.153	4.46917e-267	5
GTSE1	3.29754e-271	0.842519	0.764	0.169	7.41979e-267	5
SSFA2	3.51068e-271	-1.20008	0.895	0.99	7.89939e-267	0
CENPW	7.63357e-271	0.930311	0.993	0.655	1.71763e-266	5
NHP2	1.47615e-270	0.633819	1	0.997	3.32149e-266	5
TMED9	3.05707e-270	-0.78206	0.993	1	6.8787e-266	0
GINS2	5.89221e-270	0.939884	0.959	0.446	1.32581e-265	5
FBLN1	9.90454e-270	-0.891874	0.993	0.999	2.22862e-265	0
SEMA6D	1.98803e-269	0.774402	0.556	0.063	4.47326e-265	5
LOXL2	2.9244e-269	-1.16189	0.863	0.986	6.58019e-265	0
FILIP1L	3.3153e-269	-1.46809	0.31	0.885	7.45975e-265	0
H2AFX	3.41508e-269	0.971254	0.986	0.75	7.68427e-265	5
SRSF2	3.61259e-269	0.772214	1	0.98	8.1287e-265	5
RPL37	4.51733e-269	0.408106	1	1	1.01644e-264	5
PSME1	7.28205e-268	-0.910041	0.814	0.995	1.63854e-263	0
SNRPD2	9.85344e-268	0.48783	1	1	2.21712e-263	5
PKP2	5.37845e-267	0.812935	0.998	0.979	1.21021e-262	5
SSRP1	1.55752e-266	0.737711	1	0.96	3.50458e-262	5
MLLT11	2.9302e-266	-0.904342	0.987	0.998	6.59325e-262	0
RUBCNL	5.0442e-266	0.516934	0.52	0.05	1.135e-261	5
SOX4	7.44651e-266	-1.04245	0.972	0.999	1.67554e-261	0
SPC25	8.86548e-266	0.672712	0.641	0.095	1.99482e-261	5
CXXC5	6.71824e-263	-1.13525	0.525	0.96	1.51167e-258	0
ANLN	2.86867e-262	0.874183	0.899	0.304	6.45479e-258	5
RPL22L1	6.01858e-262	1.03081	0.998	0.959	1.35424e-257	5
OPTN	6.41573e-262	-0.788758	0.982	1	1.4436e-257	0
SKA1	8.2103e-262	0.603366	0.614	0.089	1.8474e-257	5
H2AFJ	9.57527e-262	-1.0056	0.945	0.999	2.15453e-257	0
HSPD1	2.95921e-261	0.673892	1	1	6.65851e-257	5
CLTB	5.10339e-261	-0.794567	0.998	1	1.14831e-256	0
MT-ND1	6.09203e-261	0.487642	1	1	1.37077e-256	5
RPL31	1.50855e-260	0.456519	1	1	3.39439e-256	5
VGLL1	1.76628e-260	1.06885	0.897	0.418	3.97432e-256	5
KNL1	8.21005e-260	0.757383	0.712	0.138	1.84734e-255	5
RND2	1.6189e-258	0.634731	0.676	0.132	3.64269e-254	5
GRN	8.75409e-258	-0.935088	0.89	0.996	1.96976e-253	0
LINC02331	9.4123e-258	0.425471	0.338	0.001	2.11786e-253	5
DDR1	3.96869e-257	-1.15107	0.796	0.98	8.92995e-253	0
BIRC5	2.04675e-256	0.992285	0.972	0.547	4.6054e-252	5
PLAC8	7.29849e-256	-1.40029	0.305	0.872	1.64223e-251	0
TMPO	7.496e-256	0.895212	0.995	0.766	1.68667e-251	5
AURKB	1.24026e-255	0.806748	0.84	0.251	2.79072e-251	5
CDCA2	1.49411e-255	0.874786	0.722	0.163	3.36189e-251	5
PA2G4	3.478e-255	0.721373	0.999	0.967	7.82586e-251	5
CENPK	4.85086e-255	0.881217	0.97	0.514	1.09149e-250	5
POLD2	8.74099e-255	0.752564	0.999	0.895	1.96681e-250	5
DLGAP5	6.39606e-254	0.964521	0.827	0.274	1.43918e-249	5
TACC3	8.14194e-254	0.805968	0.788	0.214	1.83202e-249	5
PPM1G	3.44002e-253	0.670704	0.996	0.986	7.74039e-249	5
PLOD1	2.9366e-252	-1.00578	0.646	0.953	6.60764e-248	0
RPL36	4.36997e-252	0.366533	1	1	9.83287e-248	5
RPL38	6.34678e-252	0.481401	1	1	1.42809e-247	5
MPZL1	2.10673e-251	0.72669	1	0.997	4.74035e-247	5
VGF	2.56183e-251	0.860767	0.684	0.142	5.76436e-247	5
CENPA	4.62913e-251	0.979746	0.692	0.15	1.0416e-246	5
CD151	6.26897e-251	-0.748707	0.998	1	1.41058e-246	0
NCL	9.64591e-251	0.721725	1	1	2.17043e-246	5
SEPT9	3.66463e-250	0.781644	0.999	0.975	8.24577e-246	5
WIPF3	8.48071e-250	0.443634	0.448	0.032	1.90825e-245	5
MFAP2	1.01076e-249	-1.09308	0.739	0.976	2.2743e-245	0
CXCL12	1.8107e-249	-1.90729	0.278	0.854	4.07424e-245	0
LSM5	2.30621e-249	0.671991	1	0.976	5.18921e-245	5
CENPN	5.73423e-249	0.841838	0.978	0.592	1.29026e-244	5
RPSA	7.45288e-249	0.402171	1	1	1.67697e-244	5
PNRC1	3.10341e-248	-1.04575	0.535	0.938	6.98298e-244	0
TMEM59	3.94337e-248	-0.822753	0.873	0.989	8.87299e-244	0
SSR2	4.7045e-248	-0.668265	0.993	1	1.05856e-243	0
CDCA8	3.84529e-247	0.955691	0.825	0.261	8.65229e-243	5
TMED3	9.00079e-247	-0.817377	0.977	0.998	2.02527e-242	0
LMNB1	1.01244e-246	0.897604	0.944	0.474	2.27809e-242	5
PSAP	6.79064e-246	-0.780803	0.993	1	1.52796e-241	0
NUDT15	7.72663e-246	0.801768	0.97	0.621	1.73857e-241	5
RFC3	8.02652e-246	0.680282	0.702	0.155	1.80605e-241	5
KIF14	8.40957e-246	0.707911	0.556	0.076	1.89224e-241	5
CST3	9.55371e-246	-0.717103	0.995	1	2.14968e-241	0
SNX10	1.65121e-245	0.770904	0.694	0.161	3.71538e-241	5
CTSV	1.88929e-245	1.06209	0.987	0.782	4.25109e-241	5
CDKN1A	2.24505e-245	-1.64715	0.564	0.983	5.0516e-241	0
GPC4	5.80398e-245	-1.04669	0.374	0.901	1.30595e-240	0
NEAT1	6.10863e-245	-1.51047	0.889	0.996	1.3745e-240	0
GADD45B	1.49408e-244	-1.28315	0.526	0.944	3.36183e-240	0
DEPDC1B	1.5239e-244	0.710362	0.682	0.146	3.42892e-240	5
IQGAP2	7.13773e-244	0.571512	0.429	0.028	1.60606e-239	5
CDK4	1.61762e-243	0.646549	1	0.99	3.63981e-239	5
BMPR2	1.91048e-243	-1.00547	0.454	0.908	4.29876e-239	0
GMNN	3.32218e-243	0.844942	0.977	0.638	7.47524e-239	5
ATP6AP1	5.19205e-243	-0.922072	0.673	0.966	1.16826e-238	0
PARP1	5.80711e-243	0.679991	1	0.938	1.30666e-238	5
HJURP	6.04729e-243	0.733915	0.606	0.096	1.3607e-238	5
PUS1	6.65891e-243	0.627203	0.653	0.13	1.49832e-238	5
TGFB1	1.11795e-242	-0.997971	0.242	0.836	2.5155e-238	0
PRTG	2.32328e-242	1.05701	0.991	0.872	5.22761e-238	5
C1orf61	3.05226e-242	0.431091	0.414	0.025	6.8679e-238	5
EMP3	6.28862e-242	-1.14081	0.572	0.945	1.415e-237	0
ACSL3	4.4035e-241	-0.880941	0.982	0.998	9.90831e-237	0
UBE2C	5.88392e-241	1.4593	0.917	0.5	1.32394e-236	5
RPL17	1.51085e-240	0.463117	1	1	3.39956e-236	5
MELK	1.57002e-240	0.769808	0.927	0.404	3.5327e-236	5
OCIAD2	2.43723e-240	-0.881053	0.945	0.998	5.48401e-236	0
SRSF1	4.38553e-239	0.767995	0.996	0.843	9.86788e-235	5
TOMM40	1.40634e-238	0.747183	0.991	0.838	3.1644e-234	5
RNPS1	5.04647e-238	0.57199	1	0.996	1.13551e-233	5
FXYD5	2.3554e-237	-0.685179	0.991	1	5.29989e-233	0
UQCC3	3.06995e-237	0.76126	0.993	0.888	6.90769e-233	5
CDV3	1.75245e-236	0.931221	0.998	0.955	3.9432e-232	5
MAL2	3.19004e-236	0.61277	0.561	0.083	7.17791e-232	5
TROAP	3.98029e-236	0.696016	0.784	0.208	8.95605e-232	5
RAB17	1.04041e-235	0.645027	0.516	0.065	2.34103e-231	5
CCBE1	2.83613e-235	0.569226	0.47	0.044	6.38158e-231	5
RMI2	2.90134e-235	0.686325	0.847	0.277	6.52831e-231	5
ARHGAP11A	4.47926e-235	0.778759	0.729	0.179	1.00788e-230	5
BOLA3	1.78974e-234	0.710849	0.999	0.941	4.0271e-230	5
CD46	2.22432e-234	-0.892814	0.6	0.951	5.00495e-230	0
FSHR	1.75867e-233	0.529265	0.392	0.021	3.95718e-229	5
ST3GAL1	2.58985e-233	0.949388	0.986	0.794	5.82743e-229	5
TSPAN13	3.34004e-233	-1.05181	0.495	0.914	7.51542e-229	0
GALNT2	4.86366e-233	-0.905819	0.633	0.953	1.09437e-228	0
MAP1LC3A	9.04629e-233	-0.924151	0.602	0.945	2.03551e-228	0
TPX2	7.72095e-232	1.21462	0.935	0.577	1.73729e-227	5
EIF2S2	8.62963e-232	0.582704	1	0.998	1.94175e-227	5
MKI67	9.92378e-232	1.08826	0.91	0.412	2.23295e-227	5
HMGN1	1.19344e-231	0.456294	1	1	2.68535e-227	5
TUBB3	1.25183e-231	-1.0808	0.274	0.846	2.81673e-227	0
FCGRT	1.36665e-231	-0.954236	0.38	0.874	3.07509e-227	0
SLC16A9	2.2074e-231	0.7613	0.634	0.133	4.96688e-227	5
ORC6	2.53846e-231	0.859034	0.958	0.554	5.71178e-227	5
P4HB	2.90861e-231	-0.607804	1	1	6.54467e-227	0
WDR4	4.6666e-231	0.594337	0.66	0.141	1.05003e-226	5
GLRX5	1.27539e-230	0.820162	0.992	0.857	2.86975e-226	5
EEF1A1	1.49121e-230	-0.496587	1	1	3.35538e-226	0
CRISPLD2	2.08076e-230	-1.38644	0.048	0.711	4.68191e-226	0
DOCK9	4.21715e-230	0.884216	0.842	0.354	9.48902e-226	5
KIF23	5.10254e-230	0.837419	0.869	0.323	1.14812e-225	5
HNRNPD	6.05695e-230	0.702431	0.996	0.92	1.36287e-225	5
BRCA1	7.02387e-230	0.634919	0.705	0.154	1.58044e-225	5
PRKDC	1.19174e-229	0.663536	0.998	0.976	2.68153e-225	5
LRRC32	1.24218e-229	1.11601	0.847	0.371	2.79502e-225	5
MAGED2	6.97462e-229	-0.893768	0.924	0.995	1.56936e-224	0
FAM198B	7.44383e-229	-1.0962	0.185	0.784	1.67494e-224	0
THY1	2.18783e-228	-1.01307	0.786	0.982	4.92283e-224	0
SKA3	5.48285e-228	0.518836	0.584	0.093	1.2337e-223	5
TXN	7.88936e-228	0.489209	1	1	1.77519e-223	5
DLC1	1.91264e-226	0.901141	0.932	0.55	4.30363e-222	5
MOB3B	9.02541e-226	0.786047	0.931	0.491	2.03081e-221	5
UBC	3.83208e-225	-0.754101	1	1	8.62256e-221	0
NOP56	5.0112e-225	0.770906	0.968	0.727	1.12757e-220	5
DEK	9.28011e-225	0.630753	0.998	0.991	2.08812e-220	5
DNAJC19	1.04396e-224	0.645837	1	0.938	2.34901e-220	5
SELENOH	2.61263e-224	0.58509	1	0.995	5.87867e-220	5
TMEM54	5.18747e-224	0.904253	0.967	0.711	1.16723e-219	5
FAM83D	1.12829e-223	0.798074	0.719	0.192	2.53877e-219	5
NUF2	1.18732e-223	0.611953	0.618	0.11	2.67159e-219	5
ZWINT	1.82722e-223	0.692919	0.905	0.365	4.11143e-219	5
JUNB	2.07496e-223	-1.2435	0.34	0.853	4.66887e-219	0
DANT1	2.46574e-223	0.314665	0.335	0.009	5.54816e-219	5
RPL23	3.12782e-223	0.437201	1	1	7.0379e-219	5
RPL26	5.45346e-223	0.397178	1	1	1.22708e-218	5
POC1A	6.3075e-223	0.614616	0.756	0.198	1.41925e-218	5
SIVA1	6.96098e-223	0.628336	0.999	0.99	1.56629e-218	5
PRR11	1.03487e-222	0.730418	0.689	0.164	2.32857e-218	5
TUBA1A	1.72086e-222	-1.31243	0.887	0.984	3.87211e-218	0
BUB1B	2.27013e-222	0.608144	0.571	0.093	5.10801e-218	5
DDX21	6.90088e-222	0.746248	0.996	0.926	1.55277e-217	5
MCM10	7.89887e-222	0.621819	0.63	0.121	1.77733e-217	5
HIST1H2BH	1.75304e-221	0.632865	0.473	0.053	3.94451e-217	5
MAGED1	1.91675e-221	-0.915775	0.925	0.993	4.31287e-217	0
FANCI	2.04067e-221	0.662749	0.84	0.274	4.59172e-217	5
MND1	8.84887e-221	0.585344	0.724	0.182	1.99108e-216	5
C17orf58	1.1066e-220	0.685873	0.899	0.41	2.48995e-216	5
NOP58	2.38077e-220	0.759148	0.986	0.722	5.35697e-216	5
EPHA4	1.15562e-219	0.606081	0.481	0.058	2.60027e-215	5
RAD51AP1	1.53331e-219	0.603863	0.766	0.203	3.45009e-215	5
TTC3	2.19764e-219	-0.771114	0.949	0.999	4.94491e-215	0
PON2	3.77659e-219	-0.769097	0.876	0.987	8.49771e-215	0
TMEM14B	4.07657e-219	0.623561	1	0.977	9.17268e-215	5
LGALS3BP	1.44909e-218	-0.992333	0.296	0.834	3.26059e-214	0
TNFRSF21	5.54459e-218	1.02165	0.988	0.876	1.24759e-213	5
ILF3	7.62871e-218	0.593775	1	0.977	1.71654e-213	5
TMEM106C	1.52914e-217	0.83597	0.998	0.934	3.44073e-213	5
BTG1	2.79099e-217	-1.20905	0.809	0.982	6.28e-213	0
EIF2AK4	3.26007e-217	0.938578	0.996	0.973	7.33548e-213	5
VPS9D1-AS1	3.73045e-217	0.445149	0.432	0.041	8.39388e-213	5
LSM3	4.95839e-217	0.596337	1	0.965	1.11569e-212	5
CGN	1.045e-216	0.881379	0.848	0.348	2.35136e-212	5
GCSH	1.08077e-216	0.738928	0.981	0.727	2.43185e-212	5
FBXO2	1.09399e-216	-1.00034	0.605	0.947	2.46158e-212	0
STRBP	1.06353e-215	0.731418	0.937	0.515	2.39305e-211	5
NOP16	1.55975e-215	0.770695	0.952	0.6	3.50959e-211	5
CDT1	1.62101e-215	0.63187	0.77	0.218	3.64743e-211	5
PAICS	1.71357e-215	0.709478	0.999	0.868	3.8557e-211	5
AURKAIP1	1.01784e-214	0.479956	1	1	2.29023e-210	5
RAD54L	1.41316e-214	0.552875	0.596	0.107	3.17976e-210	5
TIMP2	5.4856e-214	-0.905952	0.559	0.924	1.23431e-209	0
TIMM8B	1.08182e-213	0.602536	0.999	0.971	2.43421e-209	5
FBL	1.08757e-213	0.571189	1	0.98	2.44714e-209	5
PRC1	2.49785e-213	0.667205	0.663	0.152	5.6204e-209	5
CENPF	2.60319e-213	1.06426	0.956	0.583	5.85743e-209	5
RRM2	2.60407e-213	0.535027	0.593	0.102	5.85941e-209	5
DYNLL2	4.51773e-213	0.778848	0.899	0.434	1.01653e-208	5
RPL37A	7.58714e-213	0.368012	1	1	1.70718e-208	5
OAZ1	9.59398e-213	0.425804	1	1	2.15874e-208	5
TCEA1	1.65047e-212	0.548977	1	0.996	3.71372e-208	5
RPL39	2.82711e-212	0.328408	1	1	6.36127e-208	5
RAN	5.55527e-212	0.483955	1	1	1.24999e-207	5
CYCS	8.67874e-212	0.612479	0.999	0.993	1.9528e-207	5
OSBPL9	1.0431e-211	0.723318	1	0.992	2.34709e-207	5
SLC44A2	1.11402e-211	-0.712965	0.947	0.996	2.50667e-207	0
CYB5R2	1.31922e-211	1.00335	0.943	0.627	2.96839e-207	5
RAB13	1.87365e-210	-0.640937	0.988	0.999	4.21591e-206	0
DIAPH3	3.3076e-210	0.82229	0.974	0.688	7.44244e-206	5
RTKN2	4.66258e-210	0.530936	0.525	0.083	1.04913e-205	5
STARD7	6.31913e-210	0.671787	0.989	0.909	1.42187e-205	5
SUPT16H	1.89603e-209	0.625153	0.999	0.93	4.26627e-205	5
NR6A1	2.92966e-209	0.776284	0.88	0.44	6.59202e-205	5
ACTC1	4.88164e-209	-1.74319	0.786	0.984	1.09842e-204	0
CD40	1.0195e-208	-1.17305	0.329	0.831	2.29398e-204	0
ATAD5	1.5591e-208	0.609079	0.772	0.23	3.50813e-204	5
WDR5	2.09596e-207	0.690449	0.944	0.555	4.71612e-203	5
PMP22	6.76623e-207	1.23113	0.756	0.286	1.52247e-202	5
C20orf27	9.76029e-207	0.705442	0.978	0.79	2.19616e-202	5
COL9A3	1.35484e-205	0.636022	0.551	0.102	3.04853e-201	5
UBE2S	7.21656e-205	1.04924	0.965	0.76	1.6238e-200	5
RPL41	7.80344e-205	0.296053	1	1	1.75585e-200	5
AC011447.3	1.20411e-204	0.74583	0.618	0.145	2.70938e-200	5
SFPQ	2.49979e-204	0.66901	1	0.981	5.62477e-200	5
PLK1	2.69382e-204	1.05497	0.786	0.32	6.06136e-200	5
AL137793.1	5.55301e-204	0.439274	0.396	0.034	1.24948e-199	5
HMGB1	1.97064e-203	0.488246	1	1	4.43413e-199	5
SPSB4	2.13539e-203	0.655145	0.62	0.151	4.80485e-199	5
NME1	3.88985e-203	0.68158	0.875	0.404	8.75255e-199	5
TNC	6.0994e-203	-1.23525	0.917	0.983	1.37243e-198	0
FOS	6.63405e-203	-1.15023	0.448	0.877	1.49273e-198	0
FKBP10	1.14587e-202	-0.817084	0.736	0.965	2.57832e-198	0
NDUFA4	1.167e-202	0.390157	1	1	2.62588e-198	5
NUSAP1	1.30341e-202	0.877592	0.806	0.319	2.93279e-198	5
TAGLN2	5.60053e-202	-0.629189	0.999	1	1.26018e-197	0
TMA7	7.8587e-202	0.421527	1	1	1.76829e-197	5
SRM	1.90394e-201	0.761065	0.942	0.595	4.28405e-197	5
ARHGAP28	3.72157e-201	0.755411	0.677	0.191	8.37391e-197	5
ATP1B1	6.39942e-201	-0.846267	0.895	0.992	1.43993e-196	0
MORC4	7.19408e-201	0.763658	0.699	0.218	1.61874e-196	5
HIST1H4C	1.60405e-200	1.39794	0.999	0.988	3.60928e-196	5
GPATCH4	1.8751e-200	0.736687	0.929	0.578	4.21915e-196	5
EXO1	4.98889e-200	0.4709	0.515	0.078	1.12255e-195	5
HNRNPA3	4.99803e-200	0.587753	1	0.995	1.12461e-195	5
CAV2	5.09131e-200	-1.04949	0.476	0.897	1.1456e-195	0
PDCD5	9.4642e-200	0.543403	1	0.999	2.12954e-195	5
HMMR	9.76086e-200	0.895884	0.752	0.262	2.19629e-195	5
ZNF521	2.11584e-199	-0.93755	0.4	0.844	4.76086e-195	0
TMEM200A	5.59967e-199	0.557474	0.485	0.07	1.25998e-194	5
MCM7	6.80746e-199	0.814365	0.943	0.582	1.53175e-194	5
DSCC1	9.9236e-199	0.506321	0.585	0.113	2.23291e-194	5
NEIL3	3.72565e-198	0.414165	0.44	0.051	8.38309e-194	5
PLA2G2A	1.06179e-197	0.573086	0.26	0	2.38914e-193	5
CD3EAP	1.82109e-197	0.601901	0.648	0.162	4.09763e-193	5
ZNF724	1.84655e-197	0.459993	0.482	0.069	4.15492e-193	5
ASPM	5.41519e-197	0.814559	0.813	0.323	1.21847e-192	5
RBP2	5.7743e-197	0.463883	0.274	0.003	1.29928e-192	5
KIF20B	1.15683e-196	0.782208	0.908	0.483	2.60299e-192	5
ROMO1	1.20462e-196	0.454301	1	1	2.71051e-192	5
GINS1	1.36883e-196	0.618323	0.743	0.224	3.08001e-192	5
DDB2	3.96595e-196	-1.04418	0.349	0.825	8.92378e-192	0
TEX2	1.90416e-195	-0.868428	0.626	0.923	4.28455e-191	0
CCNB1	1.9617e-195	1.01869	0.909	0.54	4.41402e-191	5
RPLP2	2.6824e-195	0.32105	1	1	6.03566e-191	5
CDKN3	3.1129e-195	0.751957	0.868	0.375	7.00434e-191	5
XRCC2	5.12654e-195	0.443876	0.488	0.071	1.15352e-190	5
DBF4	1.70419e-194	0.731766	0.916	0.529	3.8346e-190	5
RPA3	2.02284e-194	0.628996	0.999	0.888	4.55159e-190	5
BOP1	1.45182e-193	0.669588	0.78	0.291	3.26674e-189	5
SH2D4A	1.76833e-193	0.722261	0.979	0.699	3.97892e-189	5
DHFR	2.03935e-193	0.73068	0.93	0.517	4.58875e-189	5
PHGDH	2.96687e-193	0.855259	0.998	0.942	6.67576e-189	5
PLAU	3.26703e-193	-1.52326	0.246	0.773	7.35114e-189	0
LSM6	3.78058e-193	0.584864	0.999	0.943	8.50669e-189	5
ZFP42	4.01906e-193	0.741966	0.926	0.527	9.04329e-189	5
PLEKHA6	4.32349e-193	0.448222	0.338	0.021	9.72829e-189	5
MIS18A	5.55258e-193	0.643714	0.933	0.509	1.24939e-188	5
DDIAS	8.93584e-193	0.376798	0.407	0.042	2.01065e-188	5
CCDC3	1.0327e-192	0.726946	0.421	0.049	2.32369e-188	5
ARSI	1.55685e-192	-1.14006	0.653	0.927	3.50306e-188	0
CHAF1A	1.71352e-192	0.655481	0.877	0.386	3.85558e-188	5
ETHE1	2.88843e-192	-0.774583	0.804	0.976	6.49926e-188	0
PTTG1	6.35061e-192	0.930633	0.961	0.711	1.42895e-187	5
POLD4	6.88514e-192	-0.777754	0.713	0.948	1.54923e-187	0
TJP1	6.91014e-192	0.587069	1	0.983	1.55485e-187	5
EIF1	8.47853e-192	-0.402178	1	1	1.90775e-187	0
MT-ND4	8.68914e-192	-0.472335	1	1	1.95514e-187	0
MYLK	5.3308e-191	-0.954565	0.42	0.843	1.19948e-186	0
PPP1CC	9.044e-191	0.516944	1	0.992	2.03499e-186	5
RPL21	2.24009e-190	0.309414	1	1	5.04043e-186	5
SGO2	3.75996e-190	0.709957	0.665	0.183	8.46028e-186	5
RASGEF1B	6.34309e-190	0.459494	0.434	0.054	1.42726e-185	5
OBSL1	6.50829e-190	-0.771654	0.596	0.923	1.46443e-185	0
RPL39L	1.30524e-188	0.662265	0.981	0.787	2.93692e-184	5
JPT1	1.76927e-188	0.66018	1	0.998	3.98103e-184	5
C8orf59	2.81572e-188	0.487383	0.999	0.999	6.33565e-184	5
KIF20A	3.07142e-188	0.587901	0.501	0.08	6.91101e-184	5
PRR13	5.68081e-188	0.529985	1	0.995	1.27824e-183	5
DHTKD1	6.15542e-188	0.642732	0.899	0.456	1.38503e-183	5
SRSF7	1.42743e-187	0.722711	0.999	0.94	3.21185e-183	5
NCAPH	1.57342e-187	0.533577	0.565	0.111	3.54035e-183	5
CST6	1.67752e-187	-1.44484	0.199	0.715	3.77458e-183	0
FSCN1	1.82178e-187	-0.761095	0.822	0.995	4.09919e-183	0
DEPDC1	1.8463e-187	0.754948	0.639	0.162	4.15436e-183	5
RPS8	1.95275e-186	0.29565	1	1	4.39389e-182	5
ICMT	2.23658e-186	0.663208	0.98	0.778	5.03253e-182	5
SNHG8	3.03769e-186	0.651098	0.996	0.916	6.8351e-182	5
CHPF	3.24543e-186	-0.671456	0.917	0.992	7.30253e-182	0
NASP	1.79503e-184	0.6834	0.998	0.895	4.03899e-180	5
SMS	2.50806e-184	0.540511	1	0.999	5.64338e-180	5
RABL6	1.21466e-183	0.680365	0.975	0.787	2.7331e-179	5
DBNDD2	2.92725e-183	0.63568	0.877	0.43	6.58661e-179	5
TAF9	3.01455e-183	0.56134	0.999	0.946	6.78305e-179	5
CLSTN2	3.24602e-183	-1.177	0.671	0.94	7.30387e-179	0
POLR2I	4.81066e-183	0.508318	1	0.989	1.08245e-178	5
SLC16A3	5.22429e-183	-0.785376	0.592	0.94	1.17552e-178	0
PDF	1.63969e-182	0.542925	0.766	0.265	3.68947e-178	5
FNDC3B	5.00414e-182	-0.77249	0.862	0.967	1.12598e-177	0
ABCG2	1.22155e-181	0.827171	0.959	0.624	2.74862e-177	5
HNRNPU	1.6073e-181	0.607481	1	0.995	3.61658e-177	5
KRT18	1.99081e-181	0.62834	1	1	4.47952e-177	5
USP1	2.03561e-181	0.652633	0.984	0.763	4.58034e-177	5
SNRNP25	3.01704e-181	0.635346	0.974	0.758	6.78865e-177	5
PGP	5.11225e-181	0.642959	0.985	0.82	1.15031e-176	5
WBP2	7.12391e-181	-0.715608	0.698	0.956	1.60295e-176	0
CACYBP	1.02757e-180	0.589622	0.998	0.956	2.31214e-176	5
KCNK12	2.11341e-180	0.430618	0.37	0.035	4.75538e-176	5
GGCT	3.31304e-180	0.585158	0.998	0.9	7.45466e-176	5
SLC25A39	3.668e-180	0.50178	1	0.993	8.25337e-176	5
MCM5	4.38165e-180	0.694273	0.846	0.356	9.85916e-176	5
NOLC1	4.92839e-180	0.710314	0.974	0.755	1.10894e-175	5
OIP5	6.92943e-180	0.511238	0.592	0.135	1.55919e-175	5
MGST1	1.51675e-179	0.568833	1	0.987	3.41285e-175	5
LUM	1.34404e-178	-1.07544	0.919	0.987	3.02423e-174	0
IFITM1	1.67732e-178	-0.813297	0.512	0.91	3.77414e-174	0
CAPG	1.90163e-178	-0.585655	0.988	0.998	4.27886e-174	0
MRPL57	2.09812e-178	0.509146	0.999	0.982	4.72099e-174	5
HLA-E	5.1782e-178	-0.746376	0.581	0.904	1.16515e-173	0
LINGO1	8.54628e-178	0.359071	0.361	0.034	1.923e-173	5
E2F8	1.36349e-177	0.352101	0.339	0.026	3.06799e-173	5
KLRG2	3.26091e-177	0.301969	0.281	0.011	7.33738e-173	5
TPT1	3.59933e-177	-0.348656	1	1	8.09885e-173	0
ADAMTS6	5.25175e-177	-1.2674	0.165	0.683	1.1817e-172	0
GABARAPL1	8.44456e-177	-0.881594	0.529	0.887	1.90011e-172	0
KLHL23	9.09672e-177	0.645241	0.884	0.468	2.04685e-172	5
DTYMK	1.55921e-176	0.590947	0.989	0.83	3.50838e-172	5
HMBS	2.49731e-176	0.593765	0.959	0.637	5.61921e-172	5
TGFB2	3.76552e-176	-1.06159	0.463	0.86	8.47279e-172	0
TIMM13	4.91366e-176	0.432278	1	0.999	1.10562e-171	5
IARS	5.32823e-176	0.635026	0.988	0.8	1.19891e-171	5
FABP5	7.75946e-176	0.728488	0.988	0.862	1.74596e-171	5
TWF2	1.95143e-175	-0.713899	0.623	0.927	4.39092e-171	0
PAPPA2	2.03971e-175	1.08543	0.799	0.378	4.58955e-171	5
APRT	2.10539e-175	0.463693	1	0.998	4.73733e-171	5
RPL22	2.37651e-175	0.292076	1	1	5.34739e-171	5
RPS6KA2	1.26406e-174	-0.846499	0.579	0.894	2.84426e-170	0
ARHGEF39	1.40347e-174	0.556793	0.475	0.084	3.15794e-170	5
TEAD4	1.76212e-174	0.613858	0.884	0.461	3.96495e-170	5
C12orf57	2.74408e-174	-0.564755	0.995	0.999	6.17446e-170	0
PSMC3IP	2.83353e-174	0.534996	0.641	0.166	6.37573e-170	5
IGF1R	5.97075e-174	-0.76858	0.66	0.937	1.34348e-169	0
CDCP1	7.94558e-174	0.576691	0.635	0.173	1.78784e-169	5
BLM	1.12467e-173	0.451582	0.539	0.107	2.53062e-169	5
CENPE	1.14942e-173	0.827651	0.718	0.265	2.5863e-169	5
NPC2	1.36201e-173	-0.420673	1	1	3.06467e-169	0
CCDC18	2.20091e-173	0.555123	0.614	0.161	4.95226e-169	5
KIF2C	2.53368e-173	0.52014	0.496	0.087	5.70103e-169	5
SERPINH1	3.57451e-173	-0.619837	0.998	1	8.04299e-169	0
GTF3A	1.54747e-172	0.524993	0.998	0.98	3.48197e-168	5
SELENOW	2.82721e-172	0.433712	1	1	6.36151e-168	5
ANKRD2	3.55087e-172	0.579377	0.527	0.11	7.98981e-168	5
STAP2	8.674e-172	-0.758123	0.599	0.894	1.95174e-167	0
SERINC1	1.34214e-171	-0.732973	0.565	0.888	3.01995e-167	0
TFAM	1.52619e-171	0.582419	0.988	0.89	3.43407e-167	5
C15orf48	3.30294e-171	-1.94855	0.205	0.702	7.43194e-167	0
HIST1H1B	4.63911e-171	0.848391	0.553	0.121	1.04385e-166	5
NDC80	6.6269e-171	0.545997	0.498	0.093	1.49112e-166	5
PDLIM1	7.76185e-171	-0.537684	1	1	1.74649e-166	0
CA12	1.20799e-170	0.36401	0.324	0.025	2.7181e-166	5
EDIL3	1.41207e-170	-0.897355	0.323	0.781	3.17731e-166	0
OS9	2.01738e-170	-0.757646	0.655	0.923	4.53931e-166	0
FAM136A	3.0164e-170	0.535259	0.999	0.934	6.7872e-166	5
CLN6	4.10942e-170	0.521115	0.642	0.182	9.24661e-166	5
DDX18	9.96664e-170	0.598732	0.991	0.904	2.24259e-165	5
SFXN2	2.49032e-169	0.447431	0.522	0.107	5.60346e-165	5
ASRGL1	2.77547e-169	0.46095	0.49	0.09	6.24509e-165	5
DUT	4.51012e-169	0.705484	0.999	0.984	1.01482e-164	5
TIMM8A	4.80667e-169	0.598554	0.851	0.424	1.08155e-164	5
MIIP	6.92991e-169	0.619275	0.974	0.778	1.5593e-164	5
RPS6	7.38568e-169	0.265114	1	1	1.66185e-164	5
CKAP4	1.49125e-168	-0.6413	0.937	0.991	3.35547e-164	0
IFRD2	1.92004e-168	0.595802	0.975	0.726	4.32029e-164	5
HMOX1	2.2053e-168	0.716778	0.564	0.131	4.96214e-164	5
SLC18A3	4.50614e-168	-1.28701	0.335	0.797	1.01393e-163	0
COL1A1	5.05702e-168	-1.3048	0.675	0.95	1.13788e-163	0
CDK1	6.21549e-168	0.78683	0.83	0.396	1.39855e-163	5
SLC2A4RG	6.45334e-168	0.6483	0.947	0.634	1.45207e-163	5
NAA50	6.49443e-168	0.602127	0.979	0.797	1.46131e-163	5
ATP5MF	6.90865e-168	0.394734	1	1	1.55451e-163	5
SFXN3	8.44699e-168	-0.801536	0.073	0.621	1.90066e-163	0
LIFR	2.20108e-167	0.747788	0.75	0.304	4.95266e-163	5
MCM4	4.9016e-167	0.652075	0.898	0.492	1.10291e-162	5
LARS	5.86297e-167	0.57672	0.988	0.854	1.31923e-162	5
LAD1	6.32277e-167	0.658348	0.751	0.285	1.42269e-162	5
WDR43	7.28309e-167	0.62352	0.896	0.526	1.63877e-162	5
CSF2RA	8.56944e-167	0.7057	0.669	0.217	1.92821e-162	5
CBS	8.63955e-167	0.416957	0.469	0.084	1.94399e-162	5
FANCD2	1.40624e-166	0.512968	0.606	0.156	3.16417e-162	5
TIMELESS	4.29257e-166	0.574178	0.861	0.406	9.65872e-162	5
ZNF706	5.13099e-166	0.524923	0.999	1	1.15452e-161	5
RBM47	5.78013e-166	0.756963	0.874	0.477	1.30059e-161	5
CNBP	1.06352e-165	0.431096	1	1	2.39303e-161	5
SCARA3	1.93318e-165	0.610986	0.719	0.259	4.34984e-161	5
RPL35A	1.98774e-165	0.269983	1	1	4.47261e-161	5
LMAN1	2.74662e-165	-0.68646	0.931	0.988	6.18018e-161	0
EIF5B	4.48623e-165	0.495561	1	0.986	1.00945e-160	5
GYG2	6.06266e-165	0.598442	0.812	0.352	1.36416e-160	5
BHLHE40	1.33947e-164	-0.919012	0.325	0.786	3.01394e-160	0
TINAGL1	1.69212e-164	-0.977834	0.758	0.944	3.80744e-160	0
SRRM1	1.76444e-164	0.466622	1	0.996	3.97017e-160	5
DRAP1	3.06157e-164	-0.471107	0.996	1	6.88883e-160	0
BNIP3L	3.24913e-164	-0.650124	0.719	0.956	7.31087e-160	0
ARF4	4.39491e-164	-0.572578	0.989	0.999	9.88898e-160	0
GPRC5A	4.41807e-164	-1.17919	0.209	0.694	9.94109e-160	0
C19orf48	4.46328e-164	0.631292	0.967	0.745	1.00428e-159	5
CKAP2L	4.62656e-164	0.521337	0.556	0.119	1.04102e-159	5
RBBP8	6.30933e-164	0.610557	0.905	0.533	1.41966e-159	5
HLA-A	8.59751e-164	-0.709091	0.815	0.985	1.93453e-159	0
FADS2	1.55119e-163	-0.745239	0.867	0.981	3.49033e-159	0
LRRFIP1	1.75862e-163	0.580278	1	0.979	3.95708e-159	5
TXNL4A	2.70416e-163	0.588658	0.994	0.954	6.08464e-159	5
LINC00665	3.29538e-163	0.592334	0.92	0.578	7.41494e-159	5
COMT	3.38908e-163	-0.841398	0.006	0.55	7.62576e-159	0
SLC25A3	5.05651e-163	-0.390113	1	1	1.13777e-158	0
DARS2	9.78946e-163	0.470944	0.563	0.136	2.20273e-158	5
ARHGAP1	9.96564e-163	-0.688619	0.768	0.942	2.24237e-158	0
TBL1X	1.28855e-162	0.571789	0.814	0.352	2.89938e-158	5
SMC4	2.13865e-162	0.604354	0.958	0.615	4.81218e-158	5
DLEU2	2.19126e-162	0.410904	0.48	0.09	4.93055e-158	5
ZNF367	2.38455e-162	0.394317	0.429	0.066	5.36547e-158	5
SFXN4	3.88589e-162	0.586313	0.703	0.254	8.74365e-158	5
PUS7	4.079e-162	0.526488	0.699	0.229	9.17815e-158	5
CPVL	4.37934e-162	0.681303	0.963	0.681	9.85396e-158	5
DAD1	5.50589e-162	-0.45911	0.998	1	1.23888e-157	0
CDCA4	9.05036e-162	0.627239	0.96	0.702	2.03642e-157	5
ESCO2	1.10951e-161	0.375543	0.43	0.066	2.49651e-157	5
SPDL1	2.07896e-161	0.616621	0.85	0.409	4.67787e-157	5
GTF3C6	2.11741e-161	0.498217	0.999	0.952	4.76439e-157	5
MCM3	2.27292e-161	0.663385	0.951	0.648	5.11429e-157	5
HMGA2	2.32997e-161	-0.826218	0.952	0.987	5.24266e-157	0
POLQ	5.03969e-161	0.40065	0.454	0.077	1.13398e-156	5
RPS10-NUDT3	5.98252e-161	0.335709	0.392	0.052	1.34613e-156	5
NDUFA3	6.33099e-161	0.461962	0.999	0.984	1.42454e-156	5
CCDC28B	9.00308e-161	-0.69637	0.421	0.819	2.02578e-156	0
RRS1	1.55623e-160	0.549256	0.793	0.328	3.50167e-156	5
DDT	1.65466e-160	0.539079	0.989	0.916	3.72314e-156	5
SBSPON	1.91429e-160	0.405752	0.287	0.018	4.30735e-156	5
ATP5MD	2.66685e-160	0.343814	1	1	6.00069e-156	5
MASTL	3.41e-160	0.505576	0.606	0.158	7.67284e-156	5
PMEPA1	4.03089e-160	-0.857125	0.151	0.66	9.0699e-156	0
MRPS16	4.23676e-160	0.488335	0.999	0.967	9.53314e-156	5
PSIP1	4.33235e-160	0.556861	0.989	0.868	9.74821e-156	5
SRSF10	4.80215e-160	0.515183	0.992	0.921	1.08053e-155	5
TXNDC17	8.65279e-160	0.425027	1	0.999	1.94696e-155	5
NFKBIA	1.07089e-159	-0.966758	0.682	0.919	2.4096e-155	0
FLRT3	1.31721e-159	0.906698	0.657	0.235	2.96386e-155	5
RPL36A	2.48193e-159	0.413768	1	1	5.5846e-155	5
VIM	4.1973e-159	-0.743317	0.954	0.998	9.44433e-155	0
P3H4	1.1132e-158	-0.751555	0.474	0.838	2.50482e-154	0
WFDC2	1.74059e-158	0.679379	1	0.95	3.9165e-154	5
FKBP4	2.44901e-158	0.61521	0.996	0.966	5.51052e-154	5
L1TD1	3.64561e-158	0.581861	0.993	0.881	8.20298e-154	5
NPM3	4.17411e-158	0.589767	0.95	0.659	9.39217e-154	5
ZNF519	5.3813e-158	0.50968	0.587	0.155	1.21085e-153	5
PABPC4	5.91722e-158	0.506343	0.998	0.962	1.33143e-153	5
KIF11	1.06788e-157	0.451845	0.494	0.098	2.40285e-153	5
IGFBP4	3.4078e-157	-0.786974	0.427	0.88	7.66789e-153	0
ADSL	3.41523e-157	0.613856	0.975	0.782	7.6846e-153	5
CXCR4	6.47557e-157	0.329143	0.244	0.008	1.45707e-152	5
KIF4A	1.15095e-156	0.505266	0.563	0.132	2.58975e-152	5
RAB20	4.51621e-156	0.668014	0.889	0.492	1.01619e-151	5
NUCB1	8.37687e-156	-0.593139	0.932	0.989	1.88488e-151	0
RIPOR2	1.2523e-155	0.490665	0.296	0.022	2.81779e-151	5
TCEAL9	1.39711e-155	0.694916	1	0.991	3.14364e-151	5
FEN1	2.46779e-155	0.605971	0.864	0.405	5.55278e-151	5
RUVBL1	3.49523e-155	0.570324	0.939	0.622	7.86462e-151	5
AUNIP	6.66681e-155	0.453608	0.539	0.13	1.5001e-150	5
FUS	7.7095e-155	0.546049	1	0.986	1.73471e-150	5
TICRR	8.35749e-155	0.336346	0.363	0.044	1.88052e-150	5
ATP5ME	8.47629e-155	0.397397	1	1	1.90725e-150	5
TSEN15	8.8457e-155	0.553602	0.989	0.888	1.99037e-150	5
LSM2	1.18886e-154	0.449523	1	0.994	2.67504e-150	5
DDOST	1.30243e-154	-0.542721	0.978	0.998	2.9306e-150	0
PHB	3.13683e-154	0.434478	1	0.995	7.05818e-150	5
PCLAF	3.7366e-154	0.51032	0.639	0.19	8.40771e-150	5
PLXNA2	6.31469e-154	0.554041	0.67	0.214	1.42087e-149	5
ECT2	7.12942e-154	0.638847	0.789	0.37	1.60419e-149	5
TOP2A	1.31483e-153	1.02914	0.787	0.403	2.9585e-149	5
NSG1	3.03945e-153	0.698437	0.978	0.815	6.83907e-149	5
HSD17B1	6.11851e-153	0.407296	0.324	0.033	1.37673e-148	5
FAM184A	6.73758e-153	0.297775	0.281	0.019	1.51602e-148	5
EMILIN2	1.93007e-152	0.551193	0.616	0.186	4.34286e-148	5
RAB38	2.37317e-152	0.3669	0.324	0.033	5.33988e-148	5
BUB1	2.6026e-152	0.521995	0.589	0.16	5.85611e-148	5
DAZAP1	2.94254e-152	0.561557	0.953	0.7	6.62102e-148	5
MT-ND3	2.94992e-152	0.300891	1	1	6.6376e-148	5
RNF138	9.95529e-152	0.554102	0.89	0.494	2.24004e-147	5
DCP2	1.11184e-151	0.588491	0.957	0.695	2.50174e-147	5
TFAP4	1.27504e-151	0.389798	0.442	0.079	2.86896e-147	5
SSU72	1.9041e-151	0.412888	1	0.998	4.28441e-147	5
RNASEH2A	3.40039e-151	0.595343	0.953	0.626	7.65122e-147	5
SOX15	5.16124e-151	0.957436	0.923	0.589	1.16133e-146	5
NUP210	7.84131e-151	0.331739	0.357	0.044	1.76437e-146	5
DBF4B	1.07499e-150	0.406167	0.477	0.098	2.41884e-146	5
LRRC8D	1.14362e-150	0.550307	0.897	0.494	2.57327e-146	5
CIP2A	1.6466e-150	0.441901	0.543	0.131	3.70502e-146	5
TPD52L1	3.11012e-150	0.64439	0.936	0.643	6.99808e-146	5
PLEKHJ1	3.61393e-150	0.476398	0.999	0.949	8.13171e-146	5
LAYN	3.00352e-149	-0.863775	0.623	0.89	6.75822e-145	0
ACTG1	3.51845e-149	-0.455761	1	1	7.91687e-145	0
NEK2	1.0745e-148	0.388373	0.372	0.051	2.41774e-144	5
SPINT1	1.14093e-148	-0.559194	0.989	0.993	2.56721e-144	0
ATAD3B	1.28936e-148	0.548573	0.711	0.272	2.90119e-144	5
TYMS	1.32373e-148	0.592858	0.985	0.799	2.97853e-144	5
DHRS2	1.32694e-148	-1.02106	0.068	0.579	2.98575e-144	0
SAT2	3.06173e-148	-0.6693	0.692	0.932	6.88919e-144	0
RHEB	3.33454e-148	0.433107	1	0.998	7.50305e-144	5
UHRF1	4.22688e-148	0.627285	0.651	0.204	9.51089e-144	5
CCNF	6.14339e-148	0.496516	0.494	0.111	1.38232e-143	5
SALL4	7.76349e-148	0.540568	0.809	0.384	1.74686e-143	5
HS3ST3A1	8.03199e-148	0.278979	0.284	0.021	1.80728e-143	5
GSPT1	8.15217e-148	0.53808	0.989	0.88	1.83432e-143	5
CRMP1	8.45355e-148	0.312873	0.233	0.008	1.90213e-143	5
CD9	1.00657e-147	-0.909371	0.733	0.943	2.26488e-143	0
ASF1B	1.27413e-147	0.439914	0.572	0.142	2.86692e-143	5
AMOT	1.91291e-147	-0.745966	0.985	0.997	4.30425e-143	0
COBL	1.98021e-147	0.47564	0.516	0.124	4.45566e-143	5
SNU13	3.80794e-147	0.416522	0.999	0.999	8.56825e-143	5
PIK3IP1	4.4637e-147	-0.770013	0.014	0.52	1.00438e-142	0
MRPS12	5.44093e-147	0.486684	0.996	0.944	1.22426e-142	5
DTL	6.92053e-147	0.459793	0.504	0.11	1.55719e-142	5
CDC25A	9.4124e-147	0.511953	0.608	0.183	2.11788e-142	5
BMP1	1.22206e-146	-0.750144	0.312	0.73	2.74976e-142	0
EXOSC5	1.67324e-146	0.541536	0.742	0.317	3.76496e-142	5
VSIR	1.99724e-146	0.301099	0.313	0.032	4.49399e-142	5
MYL7	2.88882e-146	-1.7114	0.788	0.951	6.50014e-142	0
CHAMP1	3.56503e-146	0.531371	0.82	0.389	8.02167e-142	5
C3orf14	3.66294e-146	0.588112	0.822	0.389	8.24198e-142	5
SEC13	4.69775e-146	-0.535189	0.994	0.998	1.05704e-141	0
SH3BGRL3	5.97535e-146	-0.458516	1	1	1.34451e-141	0
SCARB2	6.32672e-146	-0.654729	0.695	0.923	1.42358e-141	0
YIPF3	1.03916e-145	-0.547062	0.931	0.988	2.3382e-141	0
CENPO	1.32186e-145	0.476574	0.609	0.182	2.97432e-141	5
UBXN4	1.3716e-145	-0.491212	0.993	0.996	3.08623e-141	0
MTFR2	2.00787e-145	0.374314	0.443	0.083	4.5179e-141	5
SLC25A6	4.07867e-145	-0.367313	1	1	9.17742e-141	0
CAV1	6.20566e-145	-1.0122	0.563	0.929	1.39634e-140	0
TAF10	9.53326e-145	0.607326	0.989	0.88	2.14508e-140	5
SORT1	1.00816e-144	-0.647797	0.856	0.969	2.26846e-140	0
P3H1	1.95092e-144	-0.751486	0.422	0.795	4.38977e-140	0
GTF2A2	2.57e-144	0.455368	1	0.999	5.78276e-140	5
LGMN	5.17137e-144	-0.671963	0.774	0.954	1.16361e-139	0
ARHGAP29	1.47613e-143	0.562922	0.999	0.979	3.32143e-139	5
LMNA	1.87628e-143	-0.564778	0.987	0.998	4.22182e-139	0
CCNC	1.97285e-143	0.510892	0.989	0.877	4.43911e-139	5
MCM8	2.1876e-143	0.437799	0.563	0.153	4.92232e-139	5
CNN2	2.32501e-143	0.419826	1	1	5.23151e-139	5
SELENOM	2.85271e-143	-0.6449	0.843	0.98	6.41889e-139	0
EIF3F	5.33156e-143	-0.42288	1	1	1.19966e-138	0
CDKN2B	7.46134e-143	-0.944508	0.177	0.639	1.67888e-138	0
HEBP2	8.87014e-143	0.568524	0.991	0.919	1.99587e-138	5
TEAD1	1.19542e-142	0.613395	0.987	0.867	2.68983e-138	5
RTL8C	2.027e-142	-0.474261	0.999	0.999	4.56096e-138	0
TENT5B	9.9066e-142	0.428673	0.487	0.112	2.22908e-137	5
MT1H	9.92007e-142	1.37663	0.4	0.071	2.23211e-137	5
PPIB	1.51189e-141	-0.444113	1	1	3.40191e-137	0
IER3	1.60421e-141	-0.881158	0.913	0.99	3.60962e-137	0
ATAD2	1.78448e-141	0.492918	0.833	0.355	4.01526e-137	5
PFDN5	1.95688e-141	-0.351211	1	1	4.40318e-137	0
TMEM125	2.57606e-141	0.426097	0.407	0.072	5.79639e-137	5
CAVIN3	4.17631e-141	-0.964715	0.48	0.808	9.39712e-137	0
KIF18B	4.72554e-141	0.32207	0.335	0.041	1.06329e-136	5
EIF4G1	6.18258e-141	0.505485	0.998	0.98	1.39114e-136	5
DENR	7.55853e-141	0.461752	0.999	0.964	1.70075e-136	5
MRTO4	1.27919e-140	0.549812	0.918	0.597	2.87831e-136	5
POP7	1.66418e-140	0.492255	0.998	0.91	3.74458e-136	5
SNHG15	1.78779e-140	0.542126	0.837	0.446	4.02271e-136	5
KIF18A	1.93206e-140	0.414528	0.389	0.064	4.34732e-136	5
FLOT1	2.00242e-140	0.613898	0.946	0.733	4.50564e-136	5
ANXA3	2.54052e-140	0.476509	1	0.994	5.71642e-136	5
B3GNT2	3.76867e-140	0.550453	0.935	0.602	8.47987e-136	5
FZD2	4.48326e-140	-0.684104	0.335	0.748	1.00878e-135	0
HSPB7	6.11705e-140	-0.988758	0.091	0.575	1.3764e-135	0
SRSF9	8.63862e-140	0.414011	1	0.997	1.94378e-135	5
GSTK1	1.03162e-139	-0.569946	0.979	0.993	2.32126e-135	0
PODXL	1.17418e-139	0.827833	0.909	0.707	2.64202e-135	5
TMEM183A	1.21822e-139	0.453405	0.994	0.942	2.74111e-135	5
PBK	1.68734e-139	0.426479	0.533	0.127	3.79668e-135	5
MAD2L1	7.59943e-139	0.550377	0.865	0.452	1.70995e-134	5
TMEFF1	8.0584e-139	0.462043	0.591	0.18	1.81322e-134	5
MTFP1	8.75645e-139	0.457403	0.735	0.289	1.97029e-134	5
MYL12A	2.47452e-138	-0.474186	1	1	5.56791e-134	0
SNRPB	3.31095e-138	0.392862	1	0.998	7.44996e-134	5
GPR19	5.0217e-138	0.254954	0.267	0.02	1.12993e-133	5
EBNA1BP2	7.2875e-138	0.533257	0.981	0.848	1.63976e-133	5
RRP1B	9.69321e-138	0.547338	0.95	0.729	2.18107e-133	5
RPS18	1.94631e-137	0.255143	1	1	4.37939e-133	5
TXNIP	2.06058e-137	-1.14928	0.193	0.639	4.6365e-133	0
THOC6	2.17866e-137	0.537787	0.954	0.693	4.9022e-133	5
DNAJC2	2.79549e-137	0.528382	0.972	0.765	6.29014e-133	5
WNT5A	2.86621e-137	-0.923116	0.447	0.78	6.44926e-133	0
CSE1L	3.38511e-137	0.574321	0.943	0.648	7.61683e-133	5
IRS1	7.07571e-137	0.583523	0.716	0.295	1.5921e-132	5
FARSB	8.27213e-137	0.568861	0.877	0.516	1.86131e-132	5
KDELR3	8.5368e-137	-0.745505	0.515	0.812	1.92086e-132	0
TMED10	9.04231e-137	-0.483417	0.979	0.998	2.03461e-132	0
RIC3	1.68029e-136	0.271502	0.276	0.024	3.78082e-132	5
OAT	1.99961e-136	-0.661857	0.636	0.889	4.49933e-132	0
DKC1	2.03165e-136	0.535613	0.933	0.664	4.57142e-132	5
ZFP36L2	2.83008e-136	0.715007	0.992	0.946	6.36797e-132	5
WDR77	2.92607e-136	0.608561	0.918	0.643	6.58396e-132	5
P4HA2	5.52959e-136	-0.740397	0.133	0.602	1.24421e-131	0
EIF4A2	5.84737e-136	-0.570053	0.963	0.996	1.31572e-131	0
LMNB2	7.42754e-136	0.59683	0.906	0.585	1.67127e-131	5
GTF2H2	7.70777e-136	0.4814	0.656	0.234	1.73433e-131	5
UGT3A2	9.88716e-136	0.343536	0.352	0.051	2.22471e-131	5
NRP2	1.41615e-135	0.42562	0.498	0.12	3.18647e-131	5
ANP32B	1.57965e-135	0.400572	1	0.999	3.55438e-131	5
TRA2B	3.5611e-135	0.535912	0.994	0.888	8.01284e-131	5
S100A3	3.63396e-135	-0.729114	0.594	0.898	8.17678e-131	0
ATP5MC3	4.97893e-135	0.300031	1	1	1.12031e-130	5
TMSB10	7.5058e-135	-0.315182	1	1	1.68888e-130	0
DCTN2	9.70891e-135	-0.478718	0.984	0.996	2.1846e-130	0
ZWILCH	1.10747e-134	0.486136	0.811	0.38	2.49192e-130	5
CCDC138	1.56425e-134	0.368641	0.444	0.094	3.51972e-130	5
PLPP1	2.02771e-134	-0.638084	0.688	0.919	4.56254e-130	0
EML4	2.55763e-134	0.501587	0.992	0.863	5.75492e-130	5
PPIH	2.61572e-134	0.516964	0.977	0.82	5.88564e-130	5
POLR3H	2.82642e-134	0.499872	0.884	0.488	6.35973e-130	5
CCNB2	2.87387e-134	0.601182	0.82	0.402	6.4665e-130	5
SFRP2	3.50742e-134	-1.45504	0.215	0.673	7.89204e-130	0
HNRNPR	4.39117e-134	0.456805	1	0.984	9.88058e-130	5
NUTF2	5.82576e-134	0.335213	1	1	1.31086e-129	5
TSEN54	6.20084e-134	0.491699	0.807	0.391	1.39525e-129	5
MICA	8.46925e-134	-0.674916	0.516	0.838	1.90567e-129	0
SUMO1	9.10972e-134	0.348179	1	1	2.04978e-129	5
CLIC3	1.17387e-133	-1.15089	0.144	0.608	2.64132e-129	0
CCDC86	1.39985e-133	0.537468	0.82	0.414	3.1498e-129	5
SLC25A33	1.70382e-133	0.528391	0.945	0.661	3.83378e-129	5
UBE2H	3.68838e-133	-0.609606	0.604	0.882	8.29921e-129	0
ZNF695	7.57021e-133	0.346839	0.434	0.088	1.70337e-128	5
TTK	7.91588e-133	0.409448	0.456	0.099	1.78115e-128	5
VTCN1	1.03085e-132	-0.772004	0.892	0.958	2.31951e-128	0
H2AFV	1.9716e-132	0.401972	1	0.998	4.4363e-128	5
SF1	2.04099e-132	0.440962	0.999	0.962	4.59243e-128	5
U2AF2	4.02815e-132	0.556831	0.96	0.741	9.06373e-128	5
SSC4D	4.2728e-132	-0.768633	0.289	0.695	9.61423e-128	0
UQCRH	5.16865e-132	0.297544	1	1	1.163e-127	5
UQCC2	5.48117e-132	0.434462	1	0.993	1.23332e-127	5
GPR162	5.51847e-132	0.3444	0.345	0.051	1.24171e-127	5
CHN1	8.35719e-132	0.425459	0.559	0.16	1.88045e-127	5
ADAMTS2	8.75875e-132	-0.827205	0.226	0.655	1.97081e-127	0
SEH1L	9.16607e-132	0.521315	0.795	0.385	2.06246e-127	5
VAMP8	1.03105e-131	-0.452323	0.994	0.998	2.31997e-127	0
DPYSL3	1.15664e-131	-0.653384	0.913	0.981	2.60255e-127	0
SGMS1	1.53506e-131	0.478898	0.587	0.187	3.45404e-127	5
ARMCX3	1.6315e-131	-0.592482	0.812	0.96	3.67105e-127	0
SH3PXD2A	2.21997e-131	-0.739305	0.333	0.724	4.99516e-127	0
MTHFD1	2.53039e-131	0.519732	0.819	0.403	5.69362e-127	5
PLK4	3.25034e-131	0.371261	0.443	0.095	7.31359e-127	5
DNAJC9	3.79595e-131	0.506024	0.981	0.791	8.54126e-127	5
ATP6V1F	5.20581e-131	-0.395839	1	1	1.17136e-126	0
DIAPH2	6.55265e-131	0.643315	0.964	0.811	1.47441e-126	5
MTG1	7.10062e-131	0.500218	0.932	0.614	1.59771e-126	5
TMEM50A	7.91028e-131	-0.422336	0.998	0.999	1.77989e-126	0
PUM3	1.0004e-130	0.536706	0.96	0.774	2.251e-126	5
FBXO5	2.55803e-130	0.492771	0.708	0.276	5.75582e-126	5
GEN1	3.26051e-130	0.391901	0.501	0.126	7.33647e-126	5
S100A11	3.41075e-130	-0.352758	1	1	7.67453e-126	0
SEC23A	5.65943e-130	-0.590602	0.766	0.93	1.27343e-125	0
RPS10	6.83066e-130	0.512302	0.923	0.638	1.53697e-125	5
CTBP2	1.37165e-129	0.517943	0.981	0.855	3.08635e-125	5
GINS4	1.53706e-129	0.386523	0.476	0.114	3.45855e-125	5
COL16A1	2.10174e-129	-0.804643	0.247	0.663	4.72912e-125	0
NR2C2AP	2.22248e-129	0.479374	0.719	0.294	5.0008e-125	5
GATA3	2.23523e-129	0.562994	0.999	0.976	5.02948e-125	5
TOMM22	2.2564e-129	0.383967	0.999	0.992	5.07713e-125	5
MUC3A	3.45903e-129	0.414616	0.453	0.103	7.78317e-125	5
GATA2	5.23298e-129	0.731711	0.477	0.124	1.17747e-124	5
AHNAK2	6.28163e-129	-0.854253	0.085	0.542	1.41343e-124	0
COA4	7.56642e-129	0.450269	0.992	0.922	1.70252e-124	5
GSTO1	8.40149e-129	-0.520283	0.905	0.986	1.89042e-124	0
ERH	1.46058e-128	0.341382	1	1	3.28646e-124	5
WNT11	1.48865e-128	0.318071	0.274	0.027	3.34961e-124	5
FANCG	1.97747e-128	0.447874	0.639	0.221	4.4495e-124	5
PIF1	2.79488e-128	0.359748	0.251	0.02	6.28877e-124	5
THOC7	3.0315e-128	0.415727	0.998	0.966	6.82119e-124	5
SHMT1	3.37484e-128	0.47071	0.626	0.216	7.59373e-124	5
TEDC2	4.18707e-128	0.41243	0.504	0.132	9.42133e-124	5
PKN3	5.03914e-128	0.355869	0.443	0.099	1.13386e-123	5
WIPF1	6.81776e-128	-0.639438	0.75	0.918	1.53406e-123	0
SPAG5	6.93181e-128	0.42043	0.43	0.091	1.55973e-123	5
UQCR10	9.21566e-128	0.330902	1	1	2.07362e-123	5
TOPBP1	1.03391e-127	0.506033	0.923	0.595	2.32641e-123	5
WDR54	1.12967e-127	0.450181	0.778	0.354	2.54187e-123	5
PDIA3	1.20027e-127	-0.522036	0.999	0.999	2.70073e-123	0
NIFK	1.39039e-127	0.520634	0.966	0.802	3.12851e-123	5
CFD	1.74296e-127	0.299945	0.291	0.033	3.92182e-123	5
MMS22L	1.90231e-127	0.425153	0.575	0.175	4.28038e-123	5
HRASLS	2.3092e-127	0.301492	0.327	0.046	5.19594e-123	5
RABAC1	7.96989e-127	-0.448458	0.989	0.998	1.7933e-122	0
SQSTM1	8.59686e-127	-0.616383	0.978	0.997	1.93438e-122	0
CD164	9.382e-127	-0.466808	0.973	0.995	2.11104e-122	0
NDUFAF2	1.04155e-126	0.505257	0.932	0.653	2.3436e-122	5
RASSF4	1.22281e-126	-0.815614	0.261	0.67	2.75144e-122	0
ELOVL6	1.23502e-126	0.56377	0.954	0.728	2.77892e-122	5
SDF2L1	1.32948e-126	0.567402	0.973	0.849	2.99147e-122	5
EI24	1.37727e-126	0.402223	1	1	3.09901e-122	5
FDX1	1.5086e-126	0.504755	0.971	0.793	3.3945e-122	5
CENPM	1.51239e-126	0.418415	0.674	0.241	3.40303e-122	5
EFEMP2	1.7174e-126	-0.669091	0.516	0.812	3.86432e-122	0
GADD45GIP1	1.76032e-126	0.34801	1	0.999	3.96089e-122	5
XPO1	3.89154e-126	0.474213	0.979	0.877	8.75635e-122	5
PDCD2	4.43838e-126	0.458891	0.994	0.93	9.98681e-122	5
MAD2L2	5.33323e-126	0.425938	0.994	0.953	1.20003e-121	5
ALDH3A2	5.96846e-126	0.449068	0.609	0.205	1.34296e-121	5
CALM1	6.33768e-126	0.33411	1	1	1.42604e-121	5
POLDIP2	6.71097e-126	0.45749	0.993	0.897	1.51004e-121	5
HDDC2	7.09193e-126	0.456641	0.996	0.923	1.59576e-121	5
KXD1	7.31949e-126	0.408036	0.999	0.988	1.64696e-121	5
GRINA	1.22476e-125	-0.474323	0.985	0.997	2.75583e-121	0
PDAP1	1.34222e-125	0.385384	0.998	0.993	3.02012e-121	5
PHF5A	1.92732e-125	0.454774	0.989	0.939	4.33666e-121	5
NSUN7	2.14041e-125	0.458344	0.697	0.277	4.81613e-121	5
NCAPG2	2.29848e-125	0.455945	0.626	0.212	5.17181e-121	5
LRRCC1	2.46539e-125	0.517976	0.698	0.293	5.54738e-121	5
KRT8	3.9452e-125	0.416524	1	1	8.8771e-121	5
FIGNL1	4.87195e-125	0.403115	0.512	0.14	1.09624e-120	5
NDUFV3	6.03823e-125	0.414013	0.996	0.961	1.35866e-120	5
ATP6AP2	8.91659e-125	-0.588285	0.801	0.951	2.00632e-120	0
LSM14A	1.31076e-124	0.376551	1	0.994	2.94934e-120	5
AFG3L2	1.69783e-124	0.488577	0.975	0.829	3.8203e-120	5
LYPD6B	2.56583e-124	0.599721	0.91	0.63	5.77337e-120	5
NSD2	2.83983e-124	0.532072	0.947	0.699	6.38989e-120	5
PFAS	4.52047e-124	0.385285	0.495	0.13	1.01715e-119	5
CHD7	4.78401e-124	0.52045	0.968	0.798	1.07645e-119	5
AURKA	5.80249e-124	0.887269	0.691	0.335	1.30562e-119	5
SLC29A2	7.45973e-124	0.4617	0.543	0.166	1.67851e-119	5
NSMCE4A	8.9436e-124	0.473176	0.894	0.524	2.0124e-119	5
PPFIBP2	1.18424e-123	0.432086	0.501	0.139	2.66466e-119	5
CGNL1	1.47035e-123	0.598392	0.862	0.503	3.30844e-119	5
COX5A	1.62054e-123	0.285531	1	1	3.64638e-119	5
PIMREG	1.95089e-123	0.516001	0.492	0.14	4.3897e-119	5
GABARAPL2	2.50308e-123	-0.420088	0.998	0.999	5.63217e-119	0
NDC1	4.71366e-123	0.418119	0.622	0.217	1.06062e-118	5
RNASEH2B	6.00049e-123	0.499046	0.926	0.65	1.35017e-118	5
UBA2	7.19194e-123	0.430511	0.995	0.956	1.61826e-118	5
MID1IP1	7.80017e-123	0.556589	0.949	0.705	1.75512e-118	5
C4BPB	1.07981e-122	0.298368	0.236	0.018	2.42968e-118	5
CENPI	1.10955e-122	0.306766	0.371	0.067	2.4966e-118	5
UBE2N	1.28595e-122	0.398023	1	0.984	2.89352e-118	5
JAK1	1.36109e-122	-0.566522	0.742	0.93	3.06259e-118	0
RECQL4	1.63345e-122	0.306037	0.394	0.077	3.67541e-118	5
RSL1D1	1.81049e-122	0.452633	0.991	0.936	4.07379e-118	5
SPC24	2.01369e-122	0.351276	0.488	0.12	4.53101e-118	5
THAP12	2.1657e-122	0.485777	0.709	0.303	4.87304e-118	5
HMGB3	2.65145e-122	0.445474	0.999	0.976	5.96604e-118	5
LHFPL6	5.27697e-122	0.504724	0.994	0.982	1.18737e-117	5
NOP10	8.48789e-122	0.322461	1	1	1.90986e-117	5
FOXO4	1.00012e-121	0.368736	0.344	0.058	2.25037e-117	5
CEP78	1.25945e-121	0.50617	0.894	0.557	2.83388e-117	5
SERF2	1.70031e-121	-0.268067	1	1	3.82587e-117	0
AIF1L	1.8631e-121	0.553543	0.953	0.696	4.19215e-117	5
LRP10	2.02877e-121	-0.544074	0.802	0.931	4.56493e-117	0
COX7B	2.79554e-121	0.344718	1	0.999	6.29025e-117	5
HMGN3	3.04359e-121	0.417603	0.999	0.997	6.84838e-117	5
SNRPC	6.0773e-121	0.368168	1	0.996	1.36745e-116	5
ALDH1B1	6.31186e-121	-0.808413	0.579	0.852	1.42023e-116	0
MED30	8.01807e-121	0.465134	0.849	0.465	1.80415e-116	5
NRIP1	1.01598e-120	0.547733	0.913	0.609	2.28605e-116	5
SVIP	1.40172e-120	0.470304	0.568	0.184	3.154e-116	5
TFPI	1.84078e-120	-0.698883	0.38	0.742	4.14194e-116	0
GREB1L	3.30205e-120	0.564681	0.823	0.454	7.42995e-116	5
TSPAN15	3.41679e-120	0.648638	0.794	0.452	7.68812e-116	5
VRK1	3.6092e-120	0.464444	0.788	0.359	8.12106e-116	5
NDUFS6	3.77464e-120	0.336748	1	0.999	8.49332e-116	5
BOD1	4.55307e-120	0.43568	0.993	0.922	1.02449e-115	5
MCM6	4.77914e-120	0.562774	0.793	0.416	1.07535e-115	5
ATP6V0E2	6.16611e-120	0.471544	0.799	0.391	1.38744e-115	5
NABP1	1.06156e-119	0.699292	0.766	0.418	2.38861e-115	5
FGFBP1	1.16999e-119	0.508251	0.207	0.011	2.6326e-115	5
ARSG	1.28722e-119	0.274567	0.336	0.054	2.89637e-115	5
PXMP2	1.4431e-119	0.480071	0.868	0.492	3.24711e-115	5
STIL	1.44575e-119	0.412757	0.476	0.122	3.25309e-115	5
ARID3B	2.40762e-119	0.499878	0.833	0.453	5.41739e-115	5
RPL4	4.44664e-119	0.264868	1	1	1.00054e-114	5
WLS	6.90043e-119	0.62055	0.951	0.732	1.55267e-114	5
FAM161A	7.53488e-119	0.433447	0.585	0.196	1.69542e-114	5
ZC3H15	9.96486e-119	0.41878	0.998	0.966	2.24219e-114	5
ZNF511	1.30921e-118	0.471138	0.925	0.639	2.94585e-114	5
CENPH	1.33583e-118	0.485838	0.916	0.569	3.00575e-114	5
ARIH2	1.37859e-118	0.43886	0.995	0.872	3.10197e-114	5
TIAM1	1.45011e-118	0.446844	0.607	0.215	3.26289e-114	5
GAS7	1.51032e-118	0.446242	0.63	0.227	3.39838e-114	5
TRIM55	1.8386e-118	-0.871127	0.688	0.882	4.13703e-114	0
PARD6B	2.043e-118	0.503832	0.931	0.598	4.59696e-114	5
HPS1	3.1823e-118	0.544334	0.964	0.824	7.1605e-114	5
RNF26	3.41561e-118	0.505509	0.915	0.638	7.68546e-114	5
POLA2	5.34815e-118	0.410488	0.543	0.165	1.20339e-113	5
MAPKAPK3	5.93175e-118	0.473061	0.918	0.64	1.3347e-113	5
HIST1H3B	7.72164e-118	0.692238	0.378	0.074	1.73745e-113	5
STARD10	8.14509e-118	-0.714573	0.483	0.804	1.83273e-113	0
MRPL3	1.00972e-117	0.500023	0.982	0.896	2.27198e-113	5
CDH10	1.28303e-117	-0.839945	0.074	0.517	2.88695e-113	0
ERCC6L	1.38794e-117	0.285913	0.324	0.049	3.12301e-113	5
EMD	2.47104e-117	0.374454	1	0.992	5.56009e-113	5
COL18A1	4.07845e-117	-0.593305	0.922	0.983	9.17692e-113	0
CEBPD	4.51299e-117	0.677519	0.875	0.552	1.01547e-112	5
MYBBP1A	4.93877e-117	0.425241	0.58	0.194	1.11127e-112	5
DLK2	5.20383e-117	0.37953	0.35	0.064	1.17091e-112	5
CDX1	7.77948e-117	0.562015	0.261	0.028	1.75046e-112	5
AKAP2	1.25071e-116	0.558837	0.649	0.26	2.81423e-112	5
BBX	1.73233e-116	-0.53437	0.887	0.973	3.89791e-112	0
CLDN4	1.7609e-116	-0.702983	0.775	0.949	3.96221e-112	0
BARD1	2.70306e-116	0.471262	0.86	0.464	6.08215e-112	5
SLC2A1	3.02209e-116	-0.673687	0.675	0.9	6.80001e-112	0
CCT6A	3.6521e-116	0.368518	1	1	8.21759e-112	5
DPPA4	3.79739e-116	0.481386	0.751	0.381	8.5445e-112	5
ENOPH1	3.83943e-116	0.480309	0.954	0.745	8.6391e-112	5
CREM	3.98355e-116	0.480218	0.903	0.589	8.96338e-112	5
EZH2	5.95744e-116	0.504674	0.825	0.448	1.34048e-111	5
TFDP1	6.45082e-116	0.472036	0.91	0.572	1.4515e-111	5
C17orf53	9.80493e-116	0.29716	0.396	0.082	2.20621e-111	5
ST14	1.41803e-115	0.270625	0.315	0.048	3.19071e-111	5
PRDX3	1.56623e-115	0.471302	0.998	0.984	3.52418e-111	5
PCYT2	1.89452e-115	0.515622	0.895	0.584	4.26286e-111	5
TP53I11	2.4532e-115	0.677042	0.931	0.757	5.51994e-111	5
NOP14	3.58152e-115	0.519314	0.857	0.503	8.05879e-111	5
LRPAP1	4.871e-115	-0.520741	0.856	0.97	1.09602e-110	0
MT1E	5.8533e-115	0.674736	0.992	0.97	1.31705e-110	5
CADM1	7.30239e-115	-0.611727	0.951	0.989	1.64311e-110	0
YIF1B	7.34492e-115	-0.464674	0.965	0.992	1.65268e-110	0
SLC7A11	1.06787e-114	0.415768	0.439	0.107	2.40281e-110	5
GNL3	1.36617e-114	0.504713	0.937	0.76	3.07402e-110	5
DESI1	1.54545e-114	0.475082	0.926	0.662	3.47742e-110	5
WDR62	1.77758e-114	0.312279	0.382	0.078	3.99974e-110	5
PLOD2	1.98518e-114	-0.646305	0.572	0.818	4.46685e-110	0
TCP1	2.58269e-114	0.36966	0.999	0.991	5.8113e-110	5
C1orf105	3.49434e-114	0.288911	0.177	0.005	7.86262e-110	5
SEMA3C	4.82189e-114	-0.800701	0.375	0.733	1.08497e-109	0
SLC19A3	8.48357e-114	0.26646	0.283	0.038	1.90889e-109	5
IGBP1	8.81024e-114	-0.579703	0.77	0.926	1.98239e-109	0
SARAF	9.75887e-114	-0.408773	0.995	0.998	2.19584e-109	0
LAMP1	1.18303e-113	-0.501779	0.902	0.982	2.66193e-109	0
ATPAF1	1.42919e-113	0.450455	0.891	0.552	3.21582e-109	5
HSP90B1	2.21219e-113	-0.552127	0.999	1	4.97765e-109	0
DBI	3.37792e-113	0.364178	1	1	7.60065e-109	5
CIB2	6.48193e-113	0.411466	0.621	0.231	1.4585e-108	5
SLC2A3	8.82255e-113	0.457891	0.998	0.952	1.98516e-108	5
IMPACT	1.38522e-112	0.470976	0.911	0.624	3.11689e-108	5
PLAUR	1.67467e-112	-1.0617	0.356	0.713	3.76818e-108	0
BAMBI	2.9071e-112	-0.998639	0.899	0.975	6.54126e-108	0
PTGES2	3.17677e-112	0.455379	0.943	0.676	7.14806e-108	5
TIMP1	3.40424e-112	-0.557564	0.918	0.978	7.65987e-108	0
LAMP2	3.91986e-112	-0.560552	0.648	0.868	8.82007e-108	0
UQCR11	4.3363e-112	0.316581	1	1	9.75711e-108	5
RARRES2	5.35456e-112	0.583042	0.626	0.275	1.20483e-107	5
WBP11	5.65813e-112	0.419141	0.987	0.902	1.27313e-107	5
PLS1	5.76505e-112	0.388698	0.463	0.126	1.29719e-107	5
DYNC1LI2	6.33068e-112	-0.503717	0.841	0.952	1.42447e-107	0
DNMT3B	6.4776e-112	0.512872	0.765	0.431	1.45752e-107	5
SNRNP70	6.49975e-112	0.450783	0.996	0.945	1.46251e-107	5
SUV39H2	6.83691e-112	0.434153	0.641	0.248	1.53837e-107	5
TCF19	7.34942e-112	0.4011	0.556	0.176	1.65369e-107	5
CYSTM1	1.04736e-111	0.468486	0.975	0.863	2.35667e-107	5
RFC2	1.80257e-111	0.458836	0.773	0.376	4.05597e-107	5
SCAI	2.05897e-111	0.406082	0.585	0.207	4.63288e-107	5
HNRNPA0	2.06183e-111	0.378345	1	0.998	4.63933e-107	5
PPP1R18	3.51469e-111	-0.534661	0.738	0.941	7.90841e-107	0
CCT5	3.80717e-111	0.478461	1	0.982	8.56651e-107	5
POLR2L	6.85307e-111	0.292814	1	1	1.54201e-106	5
GNG10	7.27316e-111	0.422586	1	0.988	1.63653e-106	5
BAG3	8.52478e-111	-0.6008	0.799	0.926	1.91816e-106	0
TMEM47	1.27618e-110	0.509175	0.805	0.434	2.87152e-106	5
HASPIN	2.34294e-110	0.291436	0.333	0.059	5.27186e-106	5
THOC3	2.80256e-110	0.413583	0.992	0.929	6.30605e-106	5
RIOK1	3.15266e-110	0.436299	0.737	0.336	7.09379e-106	5
KHSRP	4.45133e-110	0.445878	0.952	0.744	1.00159e-105	5
ERG28	5.42722e-110	0.430999	0.996	0.978	1.22118e-105	5
SHCBP1	8.22575e-110	0.307025	0.398	0.087	1.85088e-105	5
ATP2B1	9.66638e-110	0.588895	0.996	0.976	2.17503e-105	5
MMP23B	1.01169e-109	-0.725318	0.618	0.852	2.27641e-105	0
PTP4A1	1.0681e-109	0.429365	0.998	0.958	2.40333e-105	5
SYNE3	1.12959e-109	0.370033	0.423	0.104	2.54169e-105	5
YARS	1.47303e-109	0.487211	0.971	0.823	3.31446e-105	5
PIGW	1.79754e-109	0.374966	0.524	0.164	4.04464e-105	5
HERC1	1.92865e-109	-0.646643	0.847	0.947	4.33966e-105	0
EPHX1	2.43215e-109	-0.666341	0.423	0.746	5.47258e-105	0
AIP	4.08792e-109	-0.544406	0.561	0.828	9.19822e-105	0
TK1	4.72148e-109	0.438563	0.883	0.482	1.06238e-104	5
ANAPC15	4.76691e-109	0.42971	0.974	0.798	1.0726e-104	5
APOE	7.30125e-109	-0.474611	1	1	1.64286e-104	0
RAB11FIP1	9.67953e-109	0.580358	0.915	0.652	2.17799e-104	5
APLP2	1.01101e-108	-0.424785	1	1	2.27487e-104	0
DNMT1	1.01253e-108	0.444917	0.989	0.874	2.27829e-104	5
UBL3	1.28293e-108	-0.52703	0.964	0.997	2.88672e-104	0
WDHD1	1.6564e-108	0.43385	0.702	0.312	3.72706e-104	5
PAM16	1.66986e-108	0.418764	0.802	0.42	3.75735e-104	5
AC245595.1	2.45852e-108	-0.623549	0.457	0.763	5.53192e-104	0
FIRRE	5.18837e-108	0.260984	0.27	0.036	1.16743e-103	5
GPX7	5.20908e-108	-0.61996	0.365	0.708	1.1721e-103	0
HM13	5.84625e-108	-0.494931	0.938	0.985	1.31547e-103	0
BNIP3	6.39848e-108	0.414932	0.996	0.952	1.43972e-103	5
YBX3	7.59117e-108	0.446958	0.996	0.976	1.70809e-103	5
ZNF620	7.9921e-108	0.302894	0.387	0.087	1.7983e-103	5
PPL	1.17166e-107	0.509345	0.558	0.195	2.63635e-103	5
CHEK1	1.17782e-107	0.405566	0.772	0.359	2.65022e-103	5
HOMER1	1.81664e-107	0.415556	0.744	0.352	4.08762e-103	5
BORA	2.16499e-107	0.375191	0.436	0.116	4.87143e-103	5
HNRNPM	2.37836e-107	0.454857	0.998	0.946	5.35154e-103	5
DNAJC4	3.17252e-107	-0.54194	0.752	0.927	7.13848e-103	0
GOLGA2	3.44353e-107	-0.539211	0.805	0.924	7.74828e-103	0
PRKCSH	3.45087e-107	-0.494818	0.856	0.97	7.76481e-103	0
CRY1	5.46747e-107	0.431877	0.635	0.255	1.23023e-102	5
MRS2	8.51198e-107	0.457774	0.935	0.7	1.91528e-102	5
C18orf54	9.33351e-107	0.317074	0.415	0.103	2.10013e-102	5
PAXX	1.02112e-106	0.434527	0.988	0.935	2.29763e-102	5
TNNT1	1.063e-106	0.543394	0.827	0.49	2.39185e-102	5
PHLDA1	1.19221e-106	0.655371	0.883	0.599	2.68259e-102	5
PARPBP	1.4403e-106	0.358864	0.458	0.126	3.24083e-102	5
NES	1.49507e-106	-0.589751	0.791	0.975	3.36406e-102	0
CDC45	1.62627e-106	0.322879	0.435	0.107	3.65927e-102	5
ABCE1	2.20234e-106	0.46154	0.958	0.734	4.95549e-102	5
ZSWIM7	2.56238e-106	0.430237	0.984	0.826	5.76561e-102	5
ZNF215	2.85149e-106	0.282024	0.332	0.061	6.41613e-102	5
POLR3K	4.0385e-106	0.454806	0.904	0.604	9.08703e-102	5
GPAA1	6.97458e-106	0.38856	0.996	0.948	1.56935e-101	5
LINC00472	9.7156e-106	0.509485	0.464	0.14	2.18611e-101	5
DSN1	1.3921e-105	0.427721	0.635	0.245	3.13237e-101	5
TMBIM1	1.44211e-105	-0.543307	0.737	0.91	3.24489e-101	0
JCAD	1.47281e-105	0.51848	0.72	0.35	3.31396e-101	5
EID1	2.16995e-105	-0.457743	0.966	0.994	4.88259e-101	0
NDUFC1	2.47608e-105	0.363708	1	0.992	5.57143e-101	5
EPS8L2	2.93935e-105	-0.533585	0.815	0.956	6.61383e-101	0
SLCO2A1	3.4982e-105	-0.968619	0.387	0.699	7.8713e-101	0
NUCKS1	3.55507e-105	0.345809	1	0.998	7.99927e-101	5
SERPINB6	4.38362e-105	-0.527995	0.601	0.854	9.86359e-101	0
KNSTRN	4.81057e-105	0.483654	0.749	0.381	1.08243e-100	5
LIMD2	7.46034e-105	-0.637741	0.607	0.869	1.67865e-100	0
PTTG1IP	7.72135e-105	-0.40149	0.998	0.999	1.73738e-100	0
PRPS1	7.90364e-105	0.698796	0.925	0.806	1.7784e-100	5
AADACL3	9.75919e-105	0.546492	0.285	0.045	2.19591e-100	5
MDN1	9.97367e-105	0.482902	0.805	0.466	2.24418e-100	5
MEOX1	1.70261e-104	-1.06114	0.076	0.48	3.83104e-100	0
CENPJ	2.02385e-104	0.391829	0.568	0.198	4.55386e-100	5
HNRNPH3	2.13449e-104	0.449117	0.994	0.976	4.80283e-100	5
RGS10	2.41483e-104	-0.73257	0.547	0.815	5.4336e-100	0
TEX30	2.82345e-104	0.451589	0.825	0.45	6.35305e-100	5
CHPT1	4.29436e-104	0.415633	0.75	0.358	9.66273e-100	5
RACGAP1	4.31563e-104	0.498581	0.574	0.213	9.71061e-100	5
PKIB	4.42788e-104	0.467832	0.982	0.867	9.96318e-100	5
TBCA	4.60332e-104	0.413561	1	1	1.03579e-99	5
PTGS2	7.11558e-104	-1.09764	0.076	0.482	1.60108e-99	0
GABARAP	7.64589e-104	-0.284952	1	1	1.7204e-99	0
NUDT1	9.26684e-104	0.42182	0.972	0.744	2.08513e-99	5
KIF22	1.18195e-103	0.47103	0.906	0.603	2.65951e-99	5
PRNP	1.54246e-103	-0.584452	0.765	0.922	3.4707e-99	0
YIPF5	1.87886e-103	-0.50707	0.74	0.903	4.22761e-99	0
HILPDA	1.93561e-103	0.471266	0.853	0.532	4.35531e-99	5
TP53I3	1.95996e-103	-0.566936	0.72	0.895	4.41011e-99	0
KIF15	3.18187e-103	0.284709	0.319	0.058	7.15953e-99	5
SERINC2	3.33603e-103	-0.481305	0.882	0.967	7.50639e-99	0
LYPD6	4.3058e-103	0.532764	0.772	0.448	9.68848e-99	5
HNRNPDL	4.41614e-103	0.320295	1	1	9.93675e-99	5
RNASEH1	4.5118e-103	0.42902	0.954	0.756	1.0152e-98	5
SLC25A1	4.57289e-103	0.332871	0.996	0.999	1.02894e-98	5
PLXNB2	4.68976e-103	-0.578599	0.426	0.745	1.05524e-98	0
TNFRSF10B	4.9347e-103	-0.597822	0.407	0.741	1.11036e-98	0
ATRX	4.97199e-103	-0.456362	0.942	0.986	1.11875e-98	0
RRP12	6.27882e-103	0.433884	0.458	0.135	1.4128e-98	5
FBLIM1	7.28623e-103	-0.495311	0.891	0.979	1.63947e-98	0
COX7A2	7.84207e-103	0.257165	1	1	1.76454e-98	5
PTK2B	8.12984e-103	0.430588	0.542	0.191	1.8293e-98	5
NAE1	8.94445e-103	0.44195	0.981	0.867	2.01259e-98	5
NOC2L	9.19805e-103	0.463359	0.903	0.626	2.06965e-98	5
MT-ATP8	9.79423e-103	0.344274	1	1	2.2038e-98	5
PROCR	1.60883e-102	-0.62437	0.043	0.442	3.62003e-98	0
DONSON	1.66351e-102	0.413821	0.768	0.377	3.74307e-98	5
TTF2	1.72252e-102	0.418197	0.757	0.37	3.87584e-98	5
LIMS1	2.04177e-102	-0.518481	0.932	0.973	4.59419e-98	0
ACTA1	2.53508e-102	0.912307	0.273	0.04	5.70418e-98	5
OSTC	2.6921e-102	-0.350647	1	1	6.0575e-98	0
LRR1	3.02054e-102	0.386579	0.846	0.468	6.79651e-98	5
RRP7A	4.02372e-102	0.42583	0.994	0.949	9.05378e-98	5
CALB2	4.66559e-102	0.494954	0.305	0.054	1.0498e-97	5
ORC1	4.95498e-102	0.28465	0.344	0.069	1.11492e-97	5
VPS28	5.47347e-102	-0.411776	0.966	0.992	1.23159e-97	0
NDUFAF4	8.25593e-102	0.458669	0.964	0.793	1.85767e-97	5
MKKS	9.94053e-102	0.425197	0.869	0.553	2.23672e-97	5
RRP15	1.02063e-101	0.425178	0.851	0.511	2.29653e-97	5
ZFAND5	1.35254e-101	0.56599	0.995	0.992	3.04335e-97	5
DPH2	1.44588e-101	0.354539	0.619	0.238	3.25338e-97	5
GLO1	1.51043e-101	0.378771	1	0.986	3.39861e-97	5
THEM4	1.80154e-101	0.458513	0.627	0.264	4.05365e-97	5
RAB1A	2.37251e-101	-0.395021	0.986	0.996	5.33838e-97	0
SLC35F2	2.62508e-101	-0.644488	0.719	0.878	5.90669e-97	0
CFL1	3.36546e-101	-0.29127	1	1	7.57263e-97	0
LINC01405	3.83574e-101	-1.2412	0.76	0.891	8.6308e-97	0
IL11	3.87896e-101	-0.678204	0.022	0.418	8.72805e-97	0
MAK16	4.83236e-101	0.414769	0.632	0.257	1.08733e-96	5
ETF1	5.18905e-101	0.404099	0.984	0.871	1.16759e-96	5
RFC4	7.70158e-101	0.462463	0.827	0.46	1.73293e-96	5
INCENP	7.76024e-101	0.461615	0.462	0.14	1.74613e-96	5
HNRNPC	8.2698e-101	0.313627	1	1	1.86079e-96	5
PNPT1	1.00024e-100	0.40898	0.654	0.275	2.25064e-96	5
KHDRBS3	1.02787e-100	0.311298	0.419	0.11	2.31281e-96	5
CCDC88C	3.03088e-100	0.351651	0.398	0.101	6.81978e-96	5
QPRT	4.6662e-100	-0.514033	0.819	0.949	1.04994e-95	0
EPAS1	4.86924e-100	-0.67006	0.993	0.997	1.09563e-95	0
PYM1	5.02499e-100	0.417662	0.972	0.796	1.13067e-95	5
NUP155	6.52816e-100	0.423594	0.639	0.263	1.4689e-95	5
HOXB-AS1	6.77734e-100	0.524509	0.503	0.178	1.52497e-95	5
TERF2IP	8.35151e-100	-0.515613	0.57	0.825	1.87917e-95	0
NUP50	8.7108e-100	0.454685	0.911	0.673	1.96002e-95	5
ARPC3	9.67151e-100	-0.278247	1	1	2.17619e-95	0
HIST1H2AH	9.87267e-100	0.54178	0.384	0.093	2.22145e-95	5
HRAS	1.17754e-99	0.431319	0.821	0.455	2.64958e-95	5
UQCRC1	1.23921e-99	-0.360928	0.999	0.999	2.78835e-95	0
AC124312.1	2.94664e-99	0.391195	0.67	0.303	6.63025e-95	5
SASS6	3.30592e-99	0.320693	0.465	0.135	7.43866e-95	5
CHCHD3	3.47692e-99	0.400818	0.993	0.897	7.82343e-95	5
RPN2	4.17507e-99	-0.460973	0.989	0.996	9.39433e-95	0
ANKRD33B	4.40232e-99	0.46866	0.676	0.313	9.90566e-95	5
ORAI3	4.98719e-99	-0.623131	0.205	0.575	1.12217e-94	0
NDUFAF6	5.26959e-99	0.405865	0.614	0.254	1.18571e-94	5
IGF2.1	5.9582e-99	-0.900576	0.805	0.969	1.34065e-94	0
PAPPA	6.30866e-99	-0.861218	0.292	0.653	1.41951e-94	0
PRKAA2	7.71229e-99	0.388547	0.545	0.194	1.73534e-94	5
TPM3	1.05834e-98	0.325998	1	1	2.38137e-94	5
POLA1	1.10251e-98	0.40375	0.581	0.221	2.48076e-94	5
CKAP2	1.13477e-98	0.559822	0.862	0.593	2.55335e-94	5
CENPX	1.26334e-98	0.428775	0.991	0.952	2.84264e-94	5
LYPLA1	1.35251e-98	0.32691	0.999	0.997	3.04329e-94	5
TMPRSS13	2.09847e-98	0.29071	0.384	0.092	4.72177e-94	5
MYDGF	2.15957e-98	-0.399561	0.991	0.999	4.85924e-94	0
POLR2E	2.2229e-98	0.314216	1	0.998	5.00175e-94	5
LSM7	2.4816e-98	0.292306	1	0.999	5.58384e-94	5
PIM1	2.79205e-98	0.369356	0.476	0.145	6.28239e-94	5
PLXND1	3.75557e-98	-0.580807	0.255	0.618	8.45041e-94	0
SS18L2	4.38858e-98	0.390432	0.981	0.863	9.87474e-94	5
TANC2	6.34584e-98	-0.597092	0.791	0.911	1.42788e-93	0
PPP1R35	6.39255e-98	0.42042	0.787	0.429	1.43839e-93	5
AFAP1L1	7.11615e-98	0.41133	0.537	0.194	1.60121e-93	5
DCTPP1	8.98837e-98	0.474238	0.957	0.821	2.02247e-93	5
PTP4A2	1.22745e-97	0.408274	0.994	0.921	2.76188e-93	5
ADAM9	1.32233e-97	-0.500605	0.801	0.93	2.97537e-93	0
SERPINE1	1.45683e-97	-1.05164	0.564	0.889	3.27802e-93	0
SMC3	1.66541e-97	0.430587	0.977	0.864	3.74735e-93	5
NCSTN	1.82378e-97	-0.538347	0.549	0.809	4.1037e-93	0
WTAP	1.84847e-97	0.419569	0.963	0.799	4.15925e-93	5
C5	2.10179e-97	0.595535	0.607	0.25	4.72924e-93	5
LSM12	2.68734e-97	0.423194	0.968	0.833	6.04678e-93	5
TPGS2	3.6136e-97	0.327268	0.995	0.981	8.13096e-93	5
SEPT8	3.6445e-97	-0.555916	0.792	0.903	8.20048e-93	0
HIST1H1D	5.09377e-97	0.719946	0.554	0.211	1.14615e-92	5
PRIM1	6.38078e-97	0.356379	0.455	0.135	1.43574e-92	5
NDUFAF8	7.97425e-97	0.385009	0.995	0.946	1.79429e-92	5
CYB5R3	9.01148e-97	-0.35679	0.994	0.999	2.02767e-92	0
RBFA	9.10831e-97	0.416285	0.913	0.675	2.04946e-92	5
MZT1	9.12335e-97	0.475956	0.972	0.847	2.05285e-92	5
TMEM177	1.04854e-96	0.36941	0.628	0.257	2.35933e-92	5
BRIP1	1.05767e-96	0.314234	0.46	0.133	2.37987e-92	5
NDUFB1	1.21181e-96	0.36881	0.998	0.964	2.7267e-92	5
SFRP1	1.50715e-96	-0.526644	0.989	1	3.39124e-92	0
TRMT112	1.82395e-96	0.279774	1	1	4.10406e-92	5
LBR	2.11628e-96	0.484769	0.923	0.7	4.76184e-92	5
RPF2	2.12914e-96	0.432199	0.8	0.457	4.79077e-92	5
TEDC1	3.55953e-96	0.25968	0.305	0.057	8.00929e-92	5
ESRP2	4.06556e-96	0.363926	0.538	0.188	9.14791e-92	5
GARS	4.98468e-96	0.42895	0.995	0.972	1.1216e-91	5
TMBIM6	5.34459e-96	-0.331283	1	1	1.20259e-91	0
GALNT10	5.51857e-96	-0.692304	0.236	0.592	1.24173e-91	0
QSOX1	6.79828e-96	-0.536115	0.402	0.72	1.52968e-91	0
AGPAT5	6.97339e-96	0.363948	0.643	0.277	1.56908e-91	5
KIAA1551	8.11427e-96	0.555552	0.902	0.652	1.82579e-91	5
RAD54B	8.31328e-96	0.335216	0.457	0.137	1.87057e-91	5
SH3GL3	8.40009e-96	0.299809	0.337	0.072	1.8901e-91	5
UBE2T	8.79607e-96	0.394562	0.708	0.322	1.9792e-91	5
USP10	1.1019e-95	0.411709	0.985	0.859	2.4794e-91	5
NLGN4X	1.19695e-95	0.385097	0.613	0.253	2.69325e-91	5
HIST1H2AM	1.23823e-95	0.311634	0.263	0.04	2.78614e-91	5
TAX1BP1	1.39306e-95	-0.390605	0.988	0.997	3.13452e-91	0
CSTB	1.89891e-95	0.318791	1	1	4.27273e-91	5
CORO1B	2.09602e-95	-0.42333	0.963	0.991	4.71626e-91	0
SGK3	2.21812e-95	0.40395	0.653	0.288	4.99098e-91	5
EMC7	2.96704e-95	-0.485606	0.778	0.921	6.67614e-91	0
RPS20	3.12831e-95	0.283817	1	1	7.03902e-91	5
EPN1	3.38135e-95	0.316865	1	0.992	7.60837e-91	5
FKBP7	7.18948e-95	-0.568778	0.081	0.461	1.6177e-90	0
HADHA	9.71929e-95	-0.396028	0.957	0.989	2.18694e-90	0
KDELR2	1.04183e-94	-0.369097	1	1	2.34422e-90	0
GCLM	1.33615e-94	0.457689	0.791	0.44	3.00647e-90	5
SVEP1	2.03883e-94	0.371338	0.561	0.208	4.58757e-90	5
YWHAE	2.05358e-94	0.263926	1	1	4.62077e-90	5
C1orf112	2.55048e-94	0.304886	0.457	0.136	5.73883e-90	5
CEP128	2.86694e-94	0.297804	0.4	0.103	6.45091e-90	5
DCUN1D5	5.03967e-94	0.359985	0.993	0.961	1.13398e-89	5
MEIS1	5.88149e-94	0.507555	0.655	0.312	1.32339e-89	5
PRDM5	5.95063e-94	0.4199	0.595	0.248	1.33895e-89	5
NPEPPS	1.26148e-93	0.393268	0.996	0.952	2.83845e-89	5
NOP2	1.30319e-93	0.361806	0.484	0.158	2.9323e-89	5
RPS27L	1.32129e-93	-0.497048	0.999	0.999	2.97304e-89	0
TIMM21	2.84398e-93	0.404847	0.884	0.599	6.39923e-89	5
LTV1	4.76066e-93	0.388399	0.663	0.292	1.0712e-88	5
P2RY6	5.56047e-93	0.433834	0.71	0.322	1.25116e-88	5
AC114763.1	6.18892e-93	0.262765	0.306	0.061	1.39257e-88	5
TRAIP	7.05762e-93	0.270971	0.309	0.061	1.58803e-88	5
TIMM9	7.41393e-93	0.427703	0.963	0.838	1.66821e-88	5
WNT10A	8.07866e-93	-0.571246	0.011	0.374	1.81778e-88	0
PTPMT1	1.11128e-92	0.371514	0.994	0.936	2.5005e-88	5
UBE2D2	1.64307e-92	0.2615	1	1	3.69706e-88	5
ELAVL1	1.77611e-92	0.359187	0.994	0.968	3.99643e-88	5
ENO1	2.29409e-92	0.400705	1	0.998	5.16194e-88	5
ENOSF1	2.30448e-92	0.393575	0.605	0.251	5.18531e-88	5
SMCO4	3.05807e-92	0.412097	0.956	0.763	6.88097e-88	5
PXYLP1	3.52748e-92	0.354687	0.451	0.14	7.93718e-88	5
MTHFD1L	3.64513e-92	0.419817	0.889	0.617	8.2019e-88	5
SLC7A8	3.64647e-92	0.311233	0.312	0.063	8.20493e-88	5
EMP2	6.60678e-92	0.508497	0.993	0.987	1.48659e-87	5
OSBPL1A	8.06364e-92	0.42471	0.956	0.795	1.8144e-87	5
RMI1	8.51315e-92	0.351803	0.48	0.155	1.91554e-87	5
CYB5B	8.61371e-92	0.407771	0.987	0.873	1.93817e-87	5
DUSP5	9.61362e-92	0.285261	0.311	0.063	2.16316e-87	5
SLC40A1	9.75205e-92	0.620784	0.56	0.23	2.19431e-87	5
WDR76	1.11756e-91	0.338363	0.474	0.149	2.51462e-87	5
PGRMC2	1.3076e-91	-0.61882	0.782	0.92	2.94222e-87	0
COA1	1.5566e-91	0.358464	0.994	0.948	3.5025e-87	5
MCM2	1.56777e-91	0.359186	0.453	0.137	3.52763e-87	5
EHD2	3.1812e-91	-0.519668	0.615	0.847	7.15803e-87	0
CYREN	3.23508e-91	0.424944	0.874	0.581	7.27924e-87	5
CKS2	3.37875e-91	0.638644	0.992	0.984	7.60253e-87	5
S100A14	4.07773e-91	0.753901	0.788	0.418	9.17529e-87	5
PET117	4.48232e-91	0.389803	0.715	0.346	1.00857e-86	5
TIMM44	5.34835e-91	0.407605	0.848	0.539	1.20343e-86	5
MAN2A1	5.38371e-91	-0.494858	0.868	0.956	1.21139e-86	0
RASGRF1	6.23824e-91	-0.600984	0.056	0.426	1.40367e-86	0
SNF8	6.47322e-91	0.356941	0.995	0.955	1.45654e-86	5
MRPS15	8.76822e-91	0.302864	1	0.998	1.97294e-86	5
GART	1.00352e-90	0.464969	0.888	0.629	2.25801e-86	5
TDRP	1.38973e-90	0.440618	0.965	0.798	3.12703e-86	5
DIS3L	1.46777e-90	0.4172	0.626	0.274	3.30264e-86	5
LAS1L	2.32563e-90	0.485706	0.825	0.502	5.2329e-86	5
ZMAT3	2.6827e-90	-0.625173	0.501	0.772	6.03635e-86	0
PDCD4	2.69075e-90	-0.637406	0.257	0.6	6.05446e-86	0
HNRNPF	3.34813e-90	0.386687	1	0.997	7.53363e-86	5
ARMC6	3.48529e-90	0.359555	0.558	0.216	7.84224e-86	5
RASL10B	3.69425e-90	0.289371	0.338	0.079	8.31244e-86	5
KCTD20	5.52448e-90	0.427812	0.964	0.834	1.24306e-85	5
ATF7IP2	5.93673e-90	0.368335	0.456	0.146	1.33582e-85	5
CCDC85B	5.96e-90	-0.41572	0.925	0.994	1.34106e-85	0
DHCR24	6.35722e-90	0.44278	0.979	0.884	1.43044e-85	5
SLC16A1	7.07922e-90	0.429385	0.953	0.805	1.59289e-85	5
QDPR	7.2132e-90	0.413128	0.952	0.777	1.62304e-85	5
GPSM2	7.34827e-90	0.363555	0.473	0.154	1.65343e-85	5
YPEL2	8.36643e-90	-0.598835	0.102	0.473	1.88253e-85	0
HDHD2	1.06688e-89	0.323307	0.496	0.168	2.40059e-85	5
PEG10	1.35704e-89	0.511847	0.91	0.7	3.05348e-85	5
C2orf69	1.45343e-89	0.365501	0.682	0.31	3.27036e-85	5
H2AFY2	1.65486e-89	0.441074	0.964	0.846	3.72361e-85	5
IQGAP3	1.8999e-89	0.28263	0.379	0.095	4.27497e-85	5
C1orf210	2.29498e-89	0.31467	0.476	0.154	5.16393e-85	5
HAX1	2.6307e-89	0.393586	0.994	0.957	5.91935e-85	5
EIF3J	2.66335e-89	0.401998	0.97	0.834	5.99281e-85	5
SHLD2	3.63018e-89	0.358061	0.568	0.225	8.16827e-85	5
SURF2	4.56127e-89	0.405342	0.929	0.707	1.02633e-84	5
MPHOSPH9	5.12974e-89	0.349646	0.503	0.176	1.15424e-84	5
PLEC	5.21977e-89	-0.553179	0.723	0.903	1.1745e-84	0
PECR	5.27732e-89	0.286337	0.391	0.106	1.18745e-84	5
ARF1	5.44446e-89	-0.293585	1	1	1.22506e-84	0
MYCBP	5.75786e-89	0.369709	0.554	0.221	1.29558e-84	5
ARFGAP3	6.37566e-89	-0.489338	0.575	0.8	1.43459e-84	0
CNOT7	7.08596e-89	0.317005	0.998	0.984	1.59441e-84	5
DNA2	8.19039e-89	0.271837	0.347	0.083	1.84292e-84	5
YWHAB	9.57281e-89	0.257245	1	1	2.15398e-84	5
LY6E	1.08725e-88	0.439607	0.998	0.999	2.44642e-84	5
TMEM263	1.10795e-88	-0.512354	0.626	0.821	2.49301e-84	0
FAIM	1.42934e-88	0.352465	0.52	0.192	3.21615e-84	5
NMRK2	1.46009e-88	0.402703	0.443	0.149	3.28534e-84	5
MECR	1.63324e-88	0.372388	0.862	0.532	3.67496e-84	5
MRPL58	1.64542e-88	0.404764	0.792	0.451	3.70237e-84	5
PDCD11	1.69276e-88	0.395177	0.772	0.422	3.80888e-84	5
GSTCD	1.92313e-88	0.347223	0.495	0.173	4.32723e-84	5
RUNX1	2.44774e-88	-0.570723	0.058	0.424	5.50765e-84	0
MRPL20	2.49055e-88	0.315887	0.999	0.996	5.60399e-84	5
FUOM	2.58788e-88	0.413423	0.93	0.694	5.82299e-84	5
UBE2I	2.83637e-88	0.263059	1	1	6.38212e-84	5
SLC25A13	3.06222e-88	0.395972	0.95	0.771	6.89031e-84	5
PGAM5	3.06304e-88	0.279618	0.393	0.109	6.89214e-84	5
TYRO3	3.82831e-88	0.387565	0.639	0.288	8.61408e-84	5
GLG1	3.99622e-88	-0.47127	0.842	0.946	8.99189e-84	0
STUB1	4.43753e-88	0.33387	0.999	0.994	9.98489e-84	5
PRCP	5.91862e-88	-0.492983	0.561	0.796	1.33175e-83	0
SRPK1	6.13333e-88	0.344323	0.999	0.953	1.38006e-83	5
SEC24D	6.97676e-88	-0.532796	0.578	0.798	1.56984e-83	0
GALE	7.03019e-88	-0.46701	0.795	0.922	1.58186e-83	0
CHAC1	7.75388e-88	0.624552	0.623	0.286	1.7447e-83	5
FZD5	7.91933e-88	0.299644	0.316	0.07	1.78193e-83	5
FLOT2	8.9184e-88	0.390571	0.967	0.8	2.00673e-83	5
THOP1	9.54367e-88	0.383409	0.878	0.583	2.14742e-83	5
MRPS26	1.3951e-87	0.340792	0.999	0.963	3.13912e-83	5
DPH7	1.91985e-87	0.357231	0.796	0.43	4.31986e-83	5
ZNF428	2.81499e-87	-0.404738	0.938	0.978	6.33402e-83	0
ANXA4	3.73792e-87	-0.480371	0.727	0.888	8.41069e-83	0
ANKRD10	4.22937e-87	-0.508178	0.688	0.86	9.5165e-83	0
NCOA4	4.58206e-87	-0.445191	0.918	0.96	1.03101e-82	0
FANCA	5.23126e-87	0.283706	0.402	0.112	1.17709e-82	5
POMGNT2	6.64594e-87	0.318783	0.536	0.198	1.4954e-82	5
PARP14	1.0469e-86	-0.535833	0.067	0.427	2.35564e-82	0
SMIM37	1.65578e-86	0.396983	0.958	0.819	3.72567e-82	5
COX8A	1.81746e-86	0.26089	1	1	4.08946e-82	5
WIPI1	1.92155e-86	-0.472015	0.827	0.944	4.32367e-82	0
IFNGR2	2.02551e-86	-0.455964	0.96	0.99	4.55759e-82	0
SH3YL1	2.57236e-86	-0.507997	0.936	0.971	5.78806e-82	0
PPP1R1C	2.81255e-86	0.41445	0.578	0.248	6.32852e-82	5
QTRT1	3.37804e-86	0.375335	0.601	0.256	7.60094e-82	5
LIG3	3.95404e-86	0.383303	0.701	0.337	8.89698e-82	5
NARS2	4.68556e-86	0.369627	0.816	0.462	1.0543e-81	5
IQCJ-SCHIP1	4.73755e-86	-0.641865	0.436	0.702	1.066e-81	0
CASQ2	5.12121e-86	0.272863	0.271	0.05	1.15232e-81	5
SSBP1	5.29813e-86	0.39173	0.994	0.994	1.19213e-81	5
GRHL1	7.23929e-86	0.376002	0.436	0.141	1.62891e-81	5
PPARG	7.31442e-86	0.37592	0.464	0.158	1.64582e-81	5
LLGL2	7.33675e-86	0.379857	0.608	0.27	1.65084e-81	5
WDR34	7.42188e-86	0.40409	0.949	0.715	1.67e-81	5
NDUFB2	8.67812e-86	0.251114	1	1	1.95266e-81	5
PDLIM7	9.01335e-86	-0.42711	0.998	0.998	2.02809e-81	0
COL1A2	1.13411e-85	-0.997152	0.518	0.752	2.55186e-81	0
HOMER2	1.4887e-85	0.261267	0.303	0.065	3.34973e-81	5
CIT	1.58266e-85	0.337119	0.471	0.156	3.56113e-81	5
CEP83	1.75346e-85	0.393774	0.602	0.265	3.94546e-81	5
TTYH3	1.7993e-85	-0.496338	0.326	0.649	4.0486e-81	0
HSPA2	1.80007e-85	0.467262	0.439	0.144	4.05035e-81	5
MRPL16	2.13644e-85	0.39528	0.942	0.725	4.8072e-81	5
SMIM14	2.91242e-85	-0.477076	0.711	0.875	6.55324e-81	0
TBC1D1	2.92756e-85	0.406319	0.996	0.957	6.58731e-81	5
TCEAL8	3.06246e-85	-0.404087	0.943	0.984	6.89084e-81	0
TPD52	3.06444e-85	0.360511	0.539	0.211	6.8953e-81	5
NOL9	3.38124e-85	0.368189	0.629	0.274	7.60813e-81	5
EIF5	3.52638e-85	0.339132	0.999	0.983	7.9347e-81	5
DYNC1H1	3.5878e-85	-0.3893	0.991	0.998	8.07291e-81	0
ENSA	5.61882e-85	0.328207	0.996	0.966	1.26429e-80	5
SRRM2	5.73938e-85	0.360267	0.999	0.988	1.29142e-80	5
VMP1	6.35981e-85	-0.464947	0.848	0.943	1.43102e-80	0
AEBP1	6.57354e-85	-0.580067	0.453	0.723	1.47911e-80	0
C21orf58	8.31761e-85	0.285927	0.38	0.103	1.87154e-80	5
OXGR1	8.37281e-85	0.316862	0.263	0.047	1.88396e-80	5
NINJ1	8.62163e-85	-0.512098	0.54	0.795	1.93995e-80	0
BNC1	9.8161e-85	0.399606	0.634	0.293	2.20872e-80	5
MAP2K1	1.1878e-84	0.428848	0.954	0.792	2.67266e-80	5
TRMT6	1.50625e-84	0.387563	0.719	0.369	3.38921e-80	5
LRRFIP2	1.71846e-84	0.367586	0.975	0.883	3.86671e-80	5
MAPKAP1	1.92153e-84	0.360398	0.974	0.882	4.32363e-80	5
EXOSC2	2.17379e-84	0.301768	0.464	0.154	4.89125e-80	5
ASAH1	2.19733e-84	-0.403465	0.984	0.997	4.94421e-80	0
PRPF38A	2.60953e-84	0.366777	0.913	0.661	5.8717e-80	5
PRPF19	2.74061e-84	0.391385	0.829	0.512	6.16664e-80	5
NAT10	3.42082e-84	0.31034	0.449	0.147	7.69718e-80	5
PSAT1	4.05684e-84	0.586771	0.942	0.823	9.1283e-80	5
TIPIN	4.77638e-84	0.414426	0.589	0.261	1.07473e-79	5
TRAP1	4.78501e-84	0.449741	0.954	0.806	1.07668e-79	5
CCND1	7.94835e-84	-0.65713	0.483	0.836	1.78846e-79	0
HIF1A	8.60701e-84	-0.44258	0.996	0.999	1.93666e-79	0
GPC6	8.84432e-84	-0.600485	0.451	0.723	1.99006e-79	0
LYRM7	8.90796e-84	0.322566	0.527	0.2	2.00438e-79	5
FAM213A	1.09552e-83	0.388544	0.998	0.949	2.46502e-79	5
POLD1	1.11235e-83	0.364658	0.593	0.248	2.5029e-79	5
SRSF3	1.29499e-83	0.336323	1	0.994	2.91385e-79	5
SIGMAR1	1.31652e-83	0.373142	0.98	0.831	2.9623e-79	5
CARS2	1.56295e-83	0.373032	0.661	0.322	3.5168e-79	5
TONSL	1.68796e-83	0.272749	0.338	0.084	3.79808e-79	5
TPP2	1.8937e-83	0.355896	0.807	0.463	4.26101e-79	5
RRAS2	1.95727e-83	0.383057	0.992	0.951	4.40406e-79	5
BCAT2	2.0352e-83	0.395345	0.806	0.476	4.5794e-79	5
RTN4	2.0384e-83	-0.272427	1	1	4.5866e-79	0
AKIRIN1	3.15761e-83	0.33858	0.988	0.917	7.10494e-79	5
HTRA1	3.18907e-83	-0.863564	0.258	0.58	7.17573e-79	0
PHLDA3	4.27823e-83	-0.512489	0.577	0.841	9.62645e-79	0
E2F7	4.44385e-83	0.281585	0.385	0.106	9.9991e-79	5
ZNF93	4.56575e-83	0.379143	0.73	0.366	1.02734e-78	5
TSR1	5.84193e-83	0.432596	0.86	0.583	1.31449e-78	5
RBM28	5.85294e-83	0.403455	0.863	0.575	1.31697e-78	5
NEK6	8.35638e-83	-0.468694	0.949	0.977	1.88027e-78	0
RNF167	1.02359e-82	0.326176	0.998	0.972	2.30317e-78	5
H1FX	1.0459e-82	0.456327	0.954	0.804	2.35337e-78	5
EEF1E1	1.28889e-82	0.3182	0.488	0.175	2.90014e-78	5
IMP4	1.43452e-82	0.38455	0.945	0.765	3.22782e-78	5
TRIM71	2.26714e-82	0.389516	0.712	0.39	5.1013e-78	5
CELF2	2.29283e-82	0.51605	0.718	0.394	5.15909e-78	5
MPC1	2.44164e-82	-0.501173	0.834	0.914	5.49393e-78	0
MATN2	2.65051e-82	-0.77205	0.211	0.548	5.96392e-78	0
SNRPA	2.78132e-82	0.403571	0.985	0.916	6.25825e-78	5
PNN	3.03196e-82	0.358886	0.993	0.936	6.82221e-78	5
CPSF4	3.04127e-82	0.340335	0.674	0.319	6.84316e-78	5
SLBP	3.05461e-82	0.435947	0.986	0.922	6.87318e-78	5
FGFR1OP	3.27045e-82	0.351185	0.56	0.228	7.35884e-78	5
ENDOD1	3.36673e-82	-0.563349	0.547	0.76	7.57548e-78	0
C11orf98	3.47765e-82	0.365585	0.556	0.23	7.82507e-78	5
EZR	3.56174e-82	0.369435	0.999	0.999	8.01427e-78	5
BID	3.64551e-82	0.389337	0.786	0.464	8.20276e-78	5
RFWD3	3.73544e-82	0.344123	0.556	0.225	8.40511e-78	5
PIGT	4.02069e-82	-0.425407	0.843	0.947	9.04696e-78	0
SMC1A	4.19568e-82	0.402622	0.978	0.859	9.44071e-78	5
HPRT1	5.20027e-82	0.404395	0.756	0.431	1.17011e-77	5
CRNDE	5.52628e-82	0.414706	0.694	0.344	1.24347e-77	5
EGLN2	5.806e-82	0.309281	0.451	0.154	1.30641e-77	5
SERINC3	6.19554e-82	-0.426945	0.773	0.908	1.39406e-77	0
ISL1	6.93168e-82	-0.714038	0.278	0.588	1.5597e-77	0
KHDRBS1	6.94826e-82	0.313025	1	0.994	1.56343e-77	5
LTBP2	8.09552e-82	-0.539808	0.008	0.339	1.82157e-77	0
ZNF326	8.32097e-82	0.424118	0.916	0.697	1.8723e-77	5
HEG1	1.21499e-81	0.556289	0.915	0.716	2.73386e-77	5
B4GALT1	1.53641e-81	-0.510074	0.744	0.883	3.45708e-77	0
HIST1H4D	1.8933e-81	0.268077	0.229	0.036	4.26011e-77	5
C9orf3	2.22322e-81	0.48546	0.896	0.681	5.00248e-77	5
DPY30	3.08264e-81	0.30638	0.998	0.982	6.93626e-77	5
MIS18BP1	3.61026e-81	0.432449	0.899	0.675	8.12344e-77	5
VPS4A	3.6885e-81	0.382638	0.954	0.791	8.29951e-77	5
RNF126	4.15214e-81	0.381302	0.953	0.789	9.34273e-77	5
SEC11A	4.2509e-81	-0.277665	1	1	9.56495e-77	0
ANAPC7	4.64464e-81	0.345169	0.692	0.339	1.04509e-76	5
KLHL4	4.78416e-81	-0.583104	0.171	0.528	1.07648e-76	0
RNF213	5.09339e-81	-0.484455	0.642	0.833	1.14606e-76	0
PCYOX1	5.93943e-81	-0.449435	0.759	0.897	1.33643e-76	0
HIC2	7.31364e-81	0.436239	0.766	0.435	1.64564e-76	5
IGF2BP3	8.33849e-81	0.36499	0.993	0.914	1.87624e-76	5
SDC3	8.63598e-81	-0.591623	0.453	0.707	1.94318e-76	0
FZD6	1.05254e-80	-0.498863	0.577	0.788	2.36832e-76	0
SNHG18	1.18512e-80	-0.523061	0.823	0.944	2.66664e-76	0
ATP10D	1.3556e-80	-0.584423	0.508	0.725	3.05024e-76	0
HMCES	1.54259e-80	0.396415	0.819	0.495	3.47098e-76	5
RBMXL1	1.92249e-80	0.345422	0.519	0.204	4.3258e-76	5
LIMA1	2.18801e-80	0.511384	0.993	0.983	4.92324e-76	5
MRPL37	2.41099e-80	0.315291	0.998	0.972	5.42496e-76	5
LYRM4	3.50928e-80	0.374065	0.923	0.723	7.89624e-76	5
DPH3	4.11402e-80	0.328308	0.999	0.98	9.25697e-76	5
NRP1	4.14566e-80	0.327939	0.44	0.147	9.32814e-76	5
SNRPD3	5.37008e-80	0.317191	0.996	0.997	1.20832e-75	5
UQCRQ	5.66704e-80	0.261219	1	1	1.27514e-75	5
SDCBP	5.81811e-80	-0.417586	0.97	0.995	1.30913e-75	0
ECI1	5.91082e-80	0.37927	0.706	0.37	1.32999e-75	5
ITFG1	6.02613e-80	-0.433443	0.816	0.9	1.35594e-75	0
GNAI2	6.66039e-80	-0.421437	0.876	0.962	1.49865e-75	0
TPRKB	6.88299e-80	0.356895	0.946	0.751	1.54874e-75	5
U2SURP	7.70484e-80	0.341252	0.982	0.904	1.73367e-75	5
RAD21	9.18198e-80	0.391942	0.995	0.939	2.06604e-75	5
SRI	9.41975e-80	0.401865	1	0.996	2.11954e-75	5
SMARCD1	9.47838e-80	0.384513	0.916	0.709	2.13273e-75	5
GRB14	9.54349e-80	0.269633	0.344	0.091	2.14738e-75	5
HDGF	1.043e-79	0.354053	0.97	0.844	2.34684e-75	5
APOC1	1.18403e-79	0.489312	0.91	0.7	2.66418e-75	5
SMIM15	1.23388e-79	0.357719	0.981	0.859	2.77635e-75	5
ORC3	1.24718e-79	0.360221	0.704	0.362	2.80629e-75	5
DYNC2H1	1.31184e-79	0.294721	0.378	0.109	2.95178e-75	5
IFRD1	1.37725e-79	0.451238	0.958	0.814	3.09895e-75	5
RAD18	1.48407e-79	0.319763	0.544	0.214	3.3393e-75	5
RRP36	1.58135e-79	0.354184	0.738	0.391	3.5582e-75	5
ARHGEF40	1.63922e-79	-0.487932	0.118	0.46	3.68841e-75	0
EPHB6	1.68598e-79	0.326101	0.504	0.19	3.79362e-75	5
FAF1	1.88513e-79	0.338491	0.559	0.235	4.24173e-75	5
CENPL	1.94701e-79	0.288704	0.407	0.127	4.38096e-75	5
MRPL15	2.00705e-79	0.405158	0.971	0.822	4.51606e-75	5
FANCB	2.27575e-79	0.264141	0.413	0.126	5.12066e-75	5
NUDT16	3.02049e-79	0.353512	0.804	0.472	6.79641e-75	5
PEX10	3.08128e-79	0.352209	0.869	0.568	6.93319e-75	5
GRAMD2A	3.95736e-79	0.313532	0.456	0.158	8.90445e-75	5
CEBPZ	4.40294e-79	0.35246	0.946	0.774	9.90706e-75	5
CRB3	5.3175e-79	0.405189	0.64	0.298	1.19649e-74	5
PSMB8	5.35314e-79	-0.502208	0.215	0.555	1.20451e-74	0
AC015522.1	6.02911e-79	-0.6346	0.31	0.604	1.35661e-74	0
NLN	6.40465e-79	0.383478	0.924	0.692	1.44111e-74	5
SDF4	6.52421e-79	-0.361857	0.98	0.989	1.46801e-74	0
CCDC167	6.89805e-79	0.351247	0.991	0.895	1.55213e-74	5
C6orf132	7.20471e-79	0.395242	0.515	0.205	1.62113e-74	5
PSME3	7.4098e-79	0.394075	0.96	0.821	1.66728e-74	5
TUBB6	9.47483e-79	0.345828	0.999	0.989	2.13193e-74	5
PRMT6	1.06431e-78	0.344587	0.633	0.29	2.3948e-74	5
PTGIS	1.14488e-78	0.257502	0.349	0.093	2.5761e-74	5
NCAPD2	1.24319e-78	0.400514	0.763	0.436	2.79731e-74	5
MGST2	2.04956e-78	-0.489056	0.099	0.441	4.61171e-74	0
NSD1	2.12182e-78	0.352997	0.967	0.85	4.7743e-74	5
SEC31A	2.69846e-78	-0.389909	0.951	0.987	6.0718e-74	0
SRFBP1	3.35321e-78	0.341618	0.708	0.355	7.54506e-74	5
WSB1	4.74388e-78	-0.403377	0.966	0.988	1.06742e-73	0
CCDC34	5.18287e-78	0.349127	0.829	0.516	1.1662e-73	5
GTF2H2C	5.67741e-78	0.304468	0.443	0.152	1.27747e-73	5
XXYLT1	5.91873e-78	0.377011	0.715	0.383	1.33177e-73	5
CDC42EP2	7.89782e-78	0.47397	0.83	0.499	1.77709e-73	5
ANKRD50	9.08048e-78	-0.580001	0.557	0.766	2.0432e-73	0
RHNO1	1.21789e-77	0.403126	0.894	0.655	2.74038e-73	5
CEP70	1.21825e-77	0.344744	0.517	0.205	2.74118e-73	5
TNS3	1.24863e-77	-0.506284	0.594	0.789	2.80954e-73	0
RPS19BP1	1.2553e-77	0.316664	0.998	0.979	2.82455e-73	5
EIF4EBP1	1.56852e-77	0.476439	0.998	0.995	3.52933e-73	5
NMRAL1	1.6779e-77	0.34962	0.987	0.931	3.77545e-73	5
INHA	1.87264e-77	-0.419135	0.007	0.322	4.21362e-73	0
BSG	2.15665e-77	-0.298782	1	1	4.85268e-73	0
ZNF83	2.26137e-77	-0.493434	0.657	0.822	5.08831e-73	0
LTBP1	2.549e-77	-0.52965	0.578	0.77	5.73551e-73	0
AL355338.1	2.68209e-77	0.276831	0.435	0.145	6.03498e-73	5
MCUR1	3.07513e-77	0.317494	0.996	0.96	6.91934e-73	5
EEF2	3.40428e-77	-0.299452	1	1	7.65996e-73	0
CBX5	3.40945e-77	0.351515	0.992	0.936	7.6716e-73	5
TM9SF2	3.53939e-77	-0.49237	0.87	0.951	7.96397e-73	0
RBBP7	3.58119e-77	0.317016	0.998	0.983	8.05803e-73	5
DUS3L	3.62416e-77	0.321137	0.503	0.191	8.15471e-73	5
POLR2D	3.70305e-77	0.380141	0.897	0.675	8.33223e-73	5
OXA1L	4.30758e-77	-0.414436	0.889	0.972	9.69248e-73	0
JUP	4.98994e-77	-0.432912	0.92	0.979	1.12279e-72	0
AES	4.99822e-77	-0.425162	0.616	0.821	1.12465e-72	0
CDH24	5.92156e-77	0.294085	0.482	0.177	1.33241e-72	5
RDX	6.35182e-77	-0.441035	0.996	1	1.42922e-72	0
SMPD1	6.83414e-77	-0.517915	0.253	0.568	1.53775e-72	0
TUBB4B	7.47476e-77	0.422754	0.999	0.974	1.6819e-72	5
PKP4	7.64562e-77	0.361276	0.835	0.521	1.72034e-72	5
ING1	8.22664e-77	0.314315	0.499	0.19	1.85108e-72	5
ACTN4	1.05178e-76	-0.441323	0.999	0.999	2.36661e-72	0
CTSA	1.22464e-76	-0.490434	0.446	0.71	2.75557e-72	0
HEATR1	1.28743e-76	0.369386	0.759	0.428	2.89684e-72	5
SULF2	1.34482e-76	-0.504321	0.864	0.931	3.02599e-72	0
MRPL55	1.57365e-76	0.313664	0.991	0.935	3.54087e-72	5
UBAC1	1.66205e-76	0.365403	0.894	0.658	3.73979e-72	5
EXOSC8	1.86347e-76	0.397266	0.938	0.735	4.193e-72	5
AGTRAP	1.88953e-76	0.364665	0.952	0.748	4.25163e-72	5
MORF4L1	1.9107e-76	-0.279729	1	1	4.29926e-72	0
RRM1	2.20597e-76	0.366867	0.908	0.636	4.96366e-72	5
TMEM38B	2.48011e-76	0.348895	0.684	0.333	5.5805e-72	5
HIST1H3G	2.72258e-76	0.453536	0.297	0.067	6.12607e-72	5
TCERG1	3.0563e-76	0.350744	0.964	0.861	6.87699e-72	5
MTCH2	3.09711e-76	0.29299	1	0.989	6.96881e-72	5
CTSC	3.14401e-76	0.397581	0.653	0.352	7.07433e-72	5
DLX3	3.55272e-76	0.309938	0.285	0.064	7.99398e-72	5
PPRC1	5.80813e-76	0.363894	0.696	0.354	1.30689e-71	5
GLMP	6.32833e-76	-0.443165	0.675	0.864	1.42394e-71	0
SMARCA5	6.38719e-76	0.340125	0.994	0.959	1.43718e-71	5
TGFBR1	6.5614e-76	-0.604125	0.551	0.759	1.47638e-71	0
BIRC7	6.81222e-76	-0.565753	0.006	0.316	1.53282e-71	0
LIG1	7.37315e-76	0.377818	0.826	0.492	1.65903e-71	5
BDH1	8.68733e-76	0.281236	0.395	0.124	1.95474e-71	5
SLC39A7	9.19865e-76	-0.43517	0.87	0.945	2.06979e-71	0
ACER3	9.21868e-76	0.387353	0.855	0.567	2.0743e-71	5
HAUS6	9.41611e-76	0.344028	0.745	0.414	2.11872e-71	5
MCRS1	9.49722e-76	0.366485	0.973	0.818	2.13697e-71	5
AIMP2	9.98069e-76	0.434752	0.931	0.754	2.24576e-71	5
MVP	1.17462e-75	-0.472767	0.08	0.413	2.64302e-71	0
CHORDC1	1.39364e-75	0.416119	0.916	0.731	3.13584e-71	5
GPCPD1	1.58633e-75	0.38835	0.649	0.323	3.56941e-71	5
NEK4	1.62905e-75	0.322805	0.505	0.198	3.66554e-71	5
SCLT1	1.70225e-75	0.342358	0.536	0.219	3.83022e-71	5
GUF1	2.16936e-75	0.347957	0.685	0.346	4.88129e-71	5
GMDS	2.42268e-75	0.313317	0.637	0.287	5.45126e-71	5
MRPL19	2.63028e-75	0.365856	0.979	0.871	5.91839e-71	5
BASP1	2.64481e-75	0.343912	0.996	0.978	5.95109e-71	5
GNPNAT1	3.06652e-75	0.362582	0.825	0.544	6.89999e-71	5
CD55	3.94428e-75	0.500084	0.771	0.466	8.87503e-71	5
RBFOX2	4.63835e-75	-0.406103	0.87	0.952	1.04367e-70	0
WDSUB1	4.63957e-75	0.400445	0.696	0.381	1.04395e-70	5
LGALS1	4.99825e-75	-1.06868	0.58	0.837	1.12466e-70	0
NPPB	5.61959e-75	0.51054	0.882	0.647	1.26446e-70	5
PELI1	6.98215e-75	0.496887	0.754	0.473	1.57105e-70	5
CARHSP1	7.24623e-75	0.302692	1	0.997	1.63047e-70	5
METTL5	8.57401e-75	0.297142	0.998	0.975	1.92924e-70	5
ZGRF1	1.00506e-74	0.252118	0.325	0.085	2.26148e-70	5
APP	1.27404e-74	-0.386848	0.995	0.999	2.86672e-70	0
NTMT1	1.60385e-74	0.377627	0.968	0.838	3.60882e-70	5
CAMLG	1.75434e-74	-0.413933	0.89	0.953	3.94743e-70	0
NCLN	1.85809e-74	0.348693	0.788	0.474	4.1809e-70	5
PPIF	2.16604e-74	0.397535	0.757	0.454	4.87381e-70	5
SLC39A13	2.19138e-74	-0.450419	0.463	0.709	4.93081e-70	0
UTP4	2.32e-74	0.372947	0.753	0.434	5.22023e-70	5
UCHL1	2.53196e-74	0.603081	0.881	0.724	5.69715e-70	5
EIF5A2	2.55163e-74	0.30159	0.367	0.111	5.74142e-70	5
CDK5	3.06211e-74	-0.485154	0.425	0.686	6.89005e-70	0
NECTIN1	3.31962e-74	0.330931	0.379	0.119	7.46949e-70	5
TGM2	4.01049e-74	-0.692775	0.868	0.974	9.024e-70	0
HMG20B	4.43473e-74	-0.372796	0.932	0.981	9.97858e-70	0
SLC39A8	4.55336e-74	0.64502	0.688	0.398	1.02455e-69	5
ENTPD1-AS1	9.44049e-74	0.280193	0.437	0.154	2.1242e-69	5
RPIA	1.06476e-73	0.346793	0.812	0.502	2.39582e-69	5
TRAPPC5	1.42268e-73	0.345587	0.942	0.747	3.20118e-69	5
LINC01515	1.45333e-73	0.250793	0.354	0.103	3.27013e-69	5
C19orf66	1.54407e-73	-0.436035	0.02	0.328	3.47432e-69	0
GEMIN4	1.67292e-73	0.309965	0.439	0.154	3.76424e-69	5
IPO5	1.79076e-73	0.37921	0.981	0.9	4.02938e-69	5
COPG1	2.35857e-73	-0.451409	0.677	0.85	5.30701e-69	0
POLR1B	2.7584e-73	0.253743	0.363	0.107	6.20668e-69	5
TMCC3	4.00635e-73	0.313885	0.456	0.169	9.01468e-69	5
DDX46	4.48372e-73	0.298494	1	0.961	1.00888e-68	5
OGFRL1	5.48601e-73	0.400218	0.607	0.302	1.23441e-68	5
RNASEH1-AS1	6.41136e-73	0.32919	0.765	0.442	1.44262e-68	5
RNF41	6.47001e-73	0.387057	0.919	0.716	1.45582e-68	5
MYO1B	6.54403e-73	0.383062	0.931	0.742	1.47247e-68	5
RRP9	8.10083e-73	0.346799	0.535	0.228	1.82277e-68	5
MFAP3L	8.26444e-73	-0.53758	0.044	0.357	1.85958e-68	0
ALKAL1	8.60195e-73	0.417021	0.298	0.076	1.93552e-68	5
COX17	1.09677e-72	0.326599	1	0.993	2.46785e-68	5
TKT	1.12625e-72	-0.410056	1	1	2.53418e-68	0
HNRNPUL1	1.16775e-72	0.29703	0.996	0.983	2.62756e-68	5
YEATS4	1.23153e-72	0.361133	0.925	0.678	2.77107e-68	5
ZNF682	1.42082e-72	0.294444	0.481	0.181	3.19699e-68	5
CCT3	1.43717e-72	0.319794	0.999	0.992	3.23378e-68	5
CYC1	1.68179e-72	0.316419	0.996	0.986	3.78419e-68	5
UTP20	1.89065e-72	0.309623	0.582	0.252	4.25414e-68	5
DHX33	2.0445e-72	0.347273	0.713	0.404	4.60033e-68	5
MRC2	2.15571e-72	-0.502279	0.087	0.411	4.85057e-68	0
PAPOLA	2.30048e-72	0.297203	0.998	0.995	5.17631e-68	5
YIPF2	2.32778e-72	-0.407256	0.899	0.945	5.23774e-68	0
OSGEP	2.706e-72	0.355972	0.867	0.568	6.08877e-68	5
DNASE2	3.03914e-72	-0.441889	0.587	0.791	6.83837e-68	0
RHOU	3.11747e-72	0.453008	0.902	0.631	7.01462e-68	5
BAG2	3.18345e-72	0.320302	0.391	0.129	7.16309e-68	5
DAG1	3.29949e-72	0.383961	0.985	0.902	7.42417e-68	5
ERP27	3.59648e-72	0.452581	0.903	0.664	8.09244e-68	5
CCHCR1	3.60546e-72	0.315977	0.537	0.227	8.11265e-68	5
SHTN1	3.70608e-72	0.361596	0.973	0.827	8.33905e-68	5
PDSS1	4.02055e-72	0.286855	0.441	0.158	9.04664e-68	5
ATP1A1	4.23099e-72	0.340704	0.993	0.98	9.52014e-68	5
KNTC1	4.24802e-72	0.264996	0.439	0.152	9.55846e-68	5
JPH1	4.50937e-72	0.307939	0.474	0.179	1.01465e-67	5
PNO1	4.75374e-72	0.344434	0.761	0.441	1.06964e-67	5
TRIM37	5.62441e-72	0.361729	0.846	0.561	1.26555e-67	5
MAP1LC3B	5.90606e-72	-0.336882	0.994	0.998	1.32892e-67	0
CMTM7	5.90721e-72	0.478368	0.857	0.625	1.32918e-67	5
LOXL1	5.9158e-72	-0.583467	0.308	0.599	1.33111e-67	0
S100A6	6.1624e-72	-2.37582	0.374	0.67	1.3866e-67	0
RFC5	6.39545e-72	0.292318	0.515	0.202	1.43904e-67	5
DPYSL2	9.86426e-72	-0.462519	0.682	0.864	2.21956e-67	0
NAA15	1.09663e-71	0.365595	0.865	0.622	2.46753e-67	5
AZIN1	1.26495e-71	0.369968	0.994	0.943	2.84627e-67	5
KLHDC3	1.36411e-71	0.315858	0.994	0.921	3.06939e-67	5
GTF2I	1.65271e-71	-0.364689	0.971	0.993	3.71876e-67	0
HSP90AA1	1.66036e-71	0.307419	1	1	3.73597e-67	5
GM2A	1.958e-71	-0.448031	0.751	0.877	4.40569e-67	0
ST6GALNAC3	2.12394e-71	-0.507205	0.067	0.379	4.77907e-67	0
MAP3K14	2.22668e-71	0.307814	0.338	0.098	5.01026e-67	5
IGSF10	2.32079e-71	0.295853	0.446	0.162	5.22202e-67	5
PTGFRN	2.50578e-71	-0.481928	0.602	0.776	5.63825e-67	0
SLC25A15	2.64977e-71	0.276319	0.439	0.157	5.96225e-67	5
UBTD1	2.75648e-71	-0.421452	0.692	0.864	6.20235e-67	0
TMEM97	2.80847e-71	0.339961	0.999	0.993	6.31933e-67	5
MAP1B	2.98998e-71	-0.517759	0.977	0.991	6.72776e-67	0
ATIC	3.31524e-71	0.415787	0.942	0.806	7.45962e-67	5
PPCDC	4.27803e-71	0.271191	0.412	0.14	9.626e-67	5
ATP6V0D1	4.66104e-71	-0.396718	0.823	0.916	1.04878e-66	0
POLR3E	4.8623e-71	0.302645	0.482	0.188	1.09407e-66	5
VTI1B	5.36651e-71	0.278855	0.998	0.99	1.20752e-66	5
IMPA2	6.24583e-71	0.626601	0.888	0.653	1.40537e-66	5
GTPBP6	7.93423e-71	0.342082	0.6	0.284	1.78528e-66	5
PPAT	8.17374e-71	0.345036	0.752	0.435	1.83917e-66	5
NCAPH2	8.59134e-71	0.329889	0.664	0.338	1.93314e-66	5
OXTR	1.02802e-70	-0.906295	0.091	0.402	2.31316e-66	0
PLK3	1.12538e-70	-0.557977	0.168	0.487	2.53222e-66	0
TSR3	1.17836e-70	0.364112	0.835	0.564	2.65143e-66	5
ERGIC3	1.2889e-70	-0.307576	0.999	0.998	2.90014e-66	0
ZCCHC9	1.40057e-70	0.343173	0.91	0.667	3.15143e-66	5
MAP1A	1.47423e-70	0.310521	0.474	0.177	3.31716e-66	5
DNAJC1	2.30384e-70	-0.392098	0.981	0.996	5.18387e-66	0
ALYREF	2.39644e-70	0.3022	0.488	0.196	5.39224e-66	5
E2F4	2.62823e-70	0.34573	0.84	0.563	5.91379e-66	5
CTNNAL1	2.91925e-70	0.340489	0.98	0.878	6.56859e-66	5
CHD1L	2.99282e-70	0.365093	0.849	0.589	6.73414e-66	5
C4orf46	3.46904e-70	0.31777	0.571	0.251	7.80568e-66	5
COQ2	3.50978e-70	0.31067	0.656	0.322	7.89735e-66	5
SLTM	4.34267e-70	0.331695	0.987	0.933	9.77144e-66	5
HSPA9	4.37881e-70	0.377619	0.985	0.874	9.85275e-66	5
PFN2	4.64594e-70	-0.373712	1	1	1.04538e-65	0
POP5	6.66128e-70	0.351079	0.909	0.688	1.49886e-65	5
LEPROT	6.94572e-70	0.344019	0.999	0.994	1.56286e-65	5
NUAK1	7.09772e-70	-0.588586	0.763	0.871	1.59706e-65	0
IDH2	7.86889e-70	-0.353324	0.992	0.994	1.77058e-65	0
MXD4	8.09558e-70	-0.47349	0.113	0.429	1.82159e-65	0
CTGF	1.11727e-69	-1.36505	0.833	0.925	2.51396e-65	0
SYNJ2	1.14225e-69	0.401884	0.595	0.291	2.57017e-65	5
NUP107	1.19759e-69	0.336936	0.82	0.517	2.69471e-65	5
MSH6	1.29735e-69	0.438232	0.949	0.817	2.91917e-65	5
VAMP3	1.33422e-69	-0.337789	0.958	0.988	3.00212e-65	0
CCDC124	1.805e-69	0.287355	0.999	0.99	4.06144e-65	5
CRLS1	1.97965e-69	0.338198	0.897	0.64	4.45441e-65	5
EIF1B	1.98436e-69	-0.369912	0.965	0.992	4.46501e-65	0
TMEM120A	2.0185e-69	0.347269	0.951	0.759	4.54182e-65	5
CD248	2.09097e-69	-0.594604	0.185	0.5	4.70489e-65	0
MYL9	2.48561e-69	-0.42413	1	1	5.59286e-65	0
KNOP1	2.67977e-69	0.337794	0.973	0.867	6.02975e-65	5
LMAN2	2.72068e-69	-0.305424	0.995	0.999	6.12181e-65	0
CLMN	3.125e-69	-0.589927	0.29	0.584	7.03157e-65	0
SLC19A1	3.15428e-69	0.260518	0.379	0.121	7.09745e-65	5
GRWD1	3.63106e-69	0.358858	0.662	0.346	8.17024e-65	5
KLHL24	3.65135e-69	-0.497353	0.222	0.525	8.21589e-65	0
HAGHL	3.91213e-69	-0.459805	0.282	0.579	8.80268e-65	0
SATB1	4.4261e-69	0.319707	0.372	0.12	9.95916e-65	5
NXPH2	4.87402e-69	0.278668	0.316	0.087	1.0967e-64	5
NTRK2	5.15768e-69	-0.84059	0.27	0.576	1.16053e-64	0
EIF4A1	5.90014e-69	0.335522	0.968	0.875	1.32759e-64	5
SLC7A4	6.08372e-69	0.305546	0.281	0.069	1.3689e-64	5
COMTD1	6.24973e-69	0.355539	0.811	0.53	1.40625e-64	5
ACSM3	6.87135e-69	-0.457209	0.019	0.313	1.54612e-64	0
NEU1	7.67077e-69	-0.414209	0.799	0.916	1.726e-64	0
NOL8	8.6698e-69	0.335156	0.754	0.425	1.95079e-64	5
FIGNL2	8.81377e-69	0.35365	0.612	0.305	1.98319e-64	5
APMAP	1.07695e-68	-0.388402	0.86	0.946	2.42325e-64	0
PSMG4	1.11507e-68	0.337753	0.827	0.561	2.50901e-64	5
SLC16A1-AS1	1.22793e-68	0.313438	0.461	0.181	2.76297e-64	5
KIF3C	1.24822e-68	-0.500127	0.215	0.513	2.80863e-64	0
PFDN6	1.3241e-68	0.3443	0.945	0.767	2.97935e-64	5
MYO1D	1.62295e-68	-0.46311	0.517	0.747	3.65181e-64	0
NUP153	1.87532e-68	0.350668	0.818	0.52	4.21965e-64	5
CNTRL	2.19404e-68	0.276717	0.391	0.131	4.93682e-64	5
TEX264	2.48492e-68	-0.408026	0.695	0.837	5.59132e-64	0
FXYD6	2.58082e-68	0.383668	0.501	0.212	5.8071e-64	5
COA7	2.75451e-68	0.322758	0.639	0.316	6.19792e-64	5
POLD3	2.97833e-68	0.337745	0.599	0.284	6.70155e-64	5
SMC6	3.06162e-68	0.358084	0.942	0.777	6.88896e-64	5
GUK1	3.8371e-68	-0.259537	1	1	8.63386e-64	0
PBXIP1	3.97974e-68	-0.450376	0.103	0.415	8.95481e-64	0
SEC11C	4.21733e-68	0.347424	0.8	0.517	9.4894e-64	5
TAGLN	4.38212e-68	-0.544723	0.994	1	9.86021e-64	0
ATRIP	4.74391e-68	0.255304	0.384	0.126	1.06743e-63	5
LMCD1	4.95216e-68	-0.657875	0.795	0.929	1.11429e-63	0
RIMS2	5.69614e-68	0.419999	0.975	0.923	1.28169e-63	5
MINOS1	6.02001e-68	0.305541	0.994	0.97	1.35456e-63	5
MIEN1	6.91261e-68	-0.330936	0.977	0.993	1.55541e-63	0
CTDSPL	7.29962e-68	0.332738	0.73	0.408	1.64249e-63	5
C6orf48	7.51418e-68	-0.464503	0.794	0.917	1.69077e-63	0
HADHB	8.44159e-68	-0.401431	0.653	0.825	1.89944e-63	0
BRD7	8.66604e-68	0.359609	0.906	0.707	1.94995e-63	5
MRPL40	1.13315e-67	0.340997	0.975	0.89	2.5497e-63	5
SLIT3	1.21862e-67	-0.549221	0.802	0.914	2.74202e-63	0
TBRG4	1.48212e-67	0.347356	0.876	0.611	3.33491e-63	5
ELK3	1.59986e-67	-0.471457	0.386	0.657	3.59985e-63	0
MYC	1.635e-67	0.42102	0.766	0.47	3.67891e-63	5
ELOC	2.16632e-67	0.253762	0.999	0.998	4.87443e-63	5
TRIP6	2.40647e-67	0.337738	0.978	0.89	5.41481e-63	5
AP000547.3	2.50887e-67	0.279117	0.394	0.135	5.64521e-63	5
NDUFA7	2.58396e-67	0.311898	0.557	0.255	5.81417e-63	5
HEBP1	3.09897e-67	-0.370888	0.975	0.994	6.973e-63	0
ILF3-DT	3.11959e-67	0.332684	0.564	0.259	7.01939e-63	5
EIF3B	3.79411e-67	0.344012	0.862	0.628	8.53713e-63	5
RAB2A	5.00874e-67	-0.272023	0.999	0.999	1.12702e-62	0
NIPA2	6.20037e-67	0.308099	0.998	0.956	1.39515e-62	5
NAA10	1.02769e-66	0.333196	0.796	0.489	2.31241e-62	5
APPL1	1.27165e-66	0.320057	0.987	0.918	2.86135e-62	5
C1QTNF6	1.28177e-66	-0.441692	0.878	0.952	2.8841e-62	0
MVD	1.95488e-66	0.372958	0.938	0.77	4.39867e-62	5
RFC1	2.68924e-66	0.316333	0.981	0.9	6.05106e-62	5
ITGA6	2.6975e-66	-0.528465	0.572	0.806	6.06965e-62	0
ARHGAP10	2.7597e-66	0.374655	0.956	0.818	6.20959e-62	5
KTN1	2.8773e-66	0.28332	0.999	0.998	6.47421e-62	5
ARL2BP	3.14983e-66	-0.379065	0.873	0.941	7.08743e-62	0
CDC7	4.37036e-66	0.288838	0.441	0.165	9.83375e-62	5
PSRC1	4.40825e-66	0.498799	0.746	0.475	9.919e-62	5
SMYD2	4.80366e-66	0.362665	0.988	0.91	1.08087e-61	5
SLC22A17	4.848e-66	-0.466386	0.13	0.435	1.09085e-61	0
SYTL1	5.06453e-66	-0.615594	0.381	0.619	1.13957e-61	0
MATN3	5.10082e-66	-0.541173	0.199	0.498	1.14774e-61	0
CRAT	5.11878e-66	-0.452596	0.227	0.523	1.15178e-61	0
MAML2	5.81594e-66	-0.47423	0.814	0.905	1.30864e-61	0
FAM89A	5.81748e-66	0.304459	0.465	0.186	1.30899e-61	5
RRP1	5.84119e-66	0.340441	0.689	0.378	1.31433e-61	5
DRAM2	6.10811e-66	-0.437679	0.82	0.895	1.37439e-61	0
GBA2	6.24869e-66	0.268844	0.475	0.189	1.40602e-61	5
DFFA	7.39653e-66	0.34004	0.977	0.849	1.66429e-61	5
HACD2	7.49773e-66	-0.418558	0.88	0.94	1.68706e-61	0
LAMTOR1	8.07719e-66	0.251707	1	0.998	1.81745e-61	5
MRPS34	8.30995e-66	0.276115	1	0.994	1.86982e-61	5
RWDD4	8.78771e-66	0.340686	0.95	0.788	1.97732e-61	5
BRD9	1.31856e-65	0.326597	0.804	0.506	2.9669e-61	5
UBE2B	1.34561e-65	-0.328166	0.985	0.992	3.02775e-61	0
MSH2	1.52601e-65	0.366164	0.814	0.541	3.43368e-61	5
RIDA	1.62181e-65	0.320786	0.716	0.41	3.64924e-61	5
ITGB3BP	2.06982e-65	0.31967	0.798	0.486	4.65729e-61	5
GPT2	2.18625e-65	0.336305	0.696	0.378	4.91928e-61	5
CYB5A	2.19546e-65	0.331292	0.985	0.929	4.94e-61	5
ZKSCAN1	2.33911e-65	-0.410295	0.717	0.857	5.26324e-61	0
GPD2	2.60282e-65	0.308231	0.517	0.225	5.8566e-61	5
ANKRD6	2.66063e-65	0.338094	0.549	0.252	5.98668e-61	5
FOXN3	2.79852e-65	-0.417643	0.873	0.945	6.29695e-61	0
NUP35	2.87031e-65	0.250293	0.356	0.114	6.45849e-61	5
CEBPG	3.9407e-65	0.343332	0.953	0.758	8.86697e-61	5
NSUN2	4.02259e-65	0.345981	0.855	0.601	9.05124e-61	5
POLE3	4.12064e-65	0.354198	0.901	0.681	9.27185e-61	5
GALNT7	4.52633e-65	-0.456146	0.777	0.887	1.01847e-60	0
DDX10	4.93797e-65	0.322588	0.664	0.344	1.11109e-60	5
ISCA1	5.92778e-65	0.324141	0.951	0.812	1.33381e-60	5
COX16	7.10523e-65	0.273054	0.996	0.967	1.59875e-60	5
SECISBP2	7.75636e-65	0.339174	0.939	0.803	1.74526e-60	5
CIB1	7.7742e-65	-0.389474	0.715	0.863	1.74927e-60	0
CPNE3	7.80518e-65	-0.355098	0.916	0.959	1.75624e-60	0
METTL1	7.93181e-65	0.25042	0.404	0.143	1.78474e-60	5
PAM	8.17339e-65	-0.392773	0.874	0.937	1.8391e-60	0
AFF1	8.86396e-65	0.379972	0.746	0.423	1.99448e-60	5
MTMR2	9.10862e-65	0.34139	0.861	0.595	2.04953e-60	5
PRPF4	9.80492e-65	0.335569	0.815	0.531	2.20621e-60	5
NARS	1.04823e-64	0.335936	0.972	0.883	2.35861e-60	5
OLA1	1.05394e-64	0.273421	0.999	0.987	2.37147e-60	5
TMEM170A	1.1391e-64	0.325734	0.878	0.595	2.5631e-60	5
MFSD14C	1.33564e-64	0.316965	0.854	0.582	3.00532e-60	5
ALOX5AP	1.52147e-64	-0.45365	0.019	0.299	3.42347e-60	0
RAD50	2.1608e-64	0.326159	0.792	0.483	4.86203e-60	5
COPB2	2.24484e-64	-0.400548	0.906	0.957	5.05112e-60	0
CUTA	2.74788e-64	-0.266404	1	1	6.183e-60	0
TMA16	2.76607e-64	0.337277	0.822	0.56	6.22395e-60	5
ARHGAP31	2.85668e-64	-0.447798	0.161	0.464	6.42781e-60	0
RNASEH2C	2.93224e-64	0.321676	0.977	0.82	6.59784e-60	5
NUCB2	3.89409e-64	-0.438588	0.675	0.829	8.7621e-60	0
FUCA1	4.28436e-64	-0.404377	0.07	0.363	9.64024e-60	0
LSG1	4.44783e-64	0.309245	0.609	0.293	1.00081e-59	5
CCDC126	5.62239e-64	0.307075	0.574	0.278	1.26509e-59	5
MARCKS	7.18411e-64	-0.405731	0.926	0.977	1.6165e-59	0
EBPL	8.29467e-64	0.345917	0.902	0.704	1.86638e-59	5
SYPL1	8.63998e-64	-0.378992	0.841	0.94	1.94408e-59	0
PJA2	8.75919e-64	-0.394105	0.875	0.943	1.97091e-59	0
CSNK2A1	9.27886e-64	0.299833	0.971	0.866	2.08784e-59	5
ABHD8	9.765e-64	0.380817	0.701	0.402	2.19722e-59	5
ANTXR1	1.00603e-63	-0.433556	0.36	0.637	2.26367e-59	0
TIMM50	1.0444e-63	0.334085	0.957	0.841	2.35e-59	5
GUCA1A	1.06375e-63	0.369532	0.684	0.368	2.39354e-59	5
VSIG10	1.14667e-63	0.280853	0.554	0.251	2.58013e-59	5
CHIC2	1.17347e-63	-0.430697	0.657	0.815	2.64042e-59	0
TRNT1	1.20662e-63	0.309769	0.814	0.501	2.71501e-59	5
CDC37	1.71816e-63	0.265839	0.998	0.993	3.86604e-59	5
LCMT1-AS2	1.77686e-63	0.294184	0.181	0.028	3.99811e-59	5
ZNF714	1.88309e-63	0.338338	0.862	0.615	4.23713e-59	5
EDEM2	1.96377e-63	-0.453804	0.538	0.734	4.41869e-59	0
UGCG	1.99967e-63	-0.717999	0.818	0.911	4.49947e-59	0
BRCC3	2.22721e-63	0.325159	0.678	0.36	5.01145e-59	5
FLVCR1	2.75114e-63	0.335255	0.45	0.186	6.19034e-59	5
LAMTOR2	3.05396e-63	-0.275356	0.998	0.999	6.87172e-59	0
SYNE1	3.09628e-63	-0.405768	0.042	0.327	6.96693e-59	0
SP100	3.29641e-63	-0.392945	0.074	0.369	7.41725e-59	0
NOL10	3.68955e-63	0.300443	0.738	0.405	8.30185e-59	5
SFN	3.69743e-63	-0.627465	0.731	0.879	8.31959e-59	0
TNNT2	4.27503e-63	0.388865	0.756	0.447	9.61925e-59	5
RAB5IF	4.75786e-63	0.284693	0.998	0.995	1.07057e-58	5
LPCAT2	5.01417e-63	-0.435668	0.754	0.867	1.12824e-58	0
RBMX	5.12841e-63	0.323295	0.999	0.975	1.15394e-58	5
EXOSC3	5.36507e-63	0.333991	0.813	0.556	1.20719e-58	5
GMFB	6.07487e-63	0.32903	0.891	0.674	1.36691e-58	5
FLRT2	6.0749e-63	-0.558261	0.119	0.408	1.36691e-58	0
MAP7	6.39706e-63	0.326976	0.839	0.564	1.4394e-58	5
FADS1	7.47582e-63	-0.417406	0.878	0.952	1.68213e-58	0
KRTCAP3	8.41804e-63	0.27618	0.524	0.231	1.89414e-58	5
A1BG	9.41552e-63	-0.482247	0.285	0.567	2.11859e-58	0
PANK1	1.14827e-62	0.266777	0.388	0.139	2.58373e-58	5
TPM2	1.36688e-62	-0.470404	0.991	0.997	3.07562e-58	0
CYTH1	1.37752e-62	-0.524799	0.232	0.511	3.09956e-58	0
ARL4C	1.53927e-62	0.37663	0.909	0.702	3.46352e-58	5
SNAPC5	1.5477e-62	0.305141	0.894	0.673	3.48247e-58	5
MALSU1	1.63638e-62	0.312965	0.98	0.911	3.68203e-58	5
SYNE2	1.95928e-62	0.333744	0.911	0.689	4.40857e-58	5
PAK1IP1	2.04683e-62	0.355417	0.778	0.517	4.60556e-58	5
EGR1	2.17095e-62	0.538585	0.796	0.578	4.88485e-58	5
FKBP14	2.40648e-62	-0.490096	0.361	0.606	5.41482e-58	0
DDX42	2.49846e-62	0.331655	0.91	0.709	5.62179e-58	5
CCDC71	2.97841e-62	0.302198	0.816	0.517	6.70171e-58	5
PABPN1	2.99119e-62	0.298209	0.98	0.946	6.73047e-58	5
CRELD1	3.55307e-62	-0.43274	0.211	0.501	7.99477e-58	0
NT5C3B	3.73993e-62	0.303253	0.971	0.844	8.41521e-58	5
POLR2J	3.90926e-62	0.279071	0.991	0.943	8.79622e-58	5
ARSJ	4.25576e-62	-0.646585	0.042	0.322	9.5759e-58	0
CHMP2B	4.31422e-62	-0.358824	0.902	0.956	9.70743e-58	0
WBP1	4.5604e-62	-0.354396	0.913	0.959	1.02613e-57	0
MAP3K8	4.63689e-62	0.330819	0.511	0.235	1.04335e-57	5
SSB	6.39245e-62	0.304328	0.998	0.981	1.43836e-57	5
BCCIP	6.94636e-62	0.341652	0.93	0.781	1.563e-57	5
C5orf15	7.12874e-62	-0.368373	0.83	0.919	1.60404e-57	0
PAWR	7.37925e-62	0.32627	0.998	0.978	1.66041e-57	5
C22orf39	7.79498e-62	0.311386	0.938	0.755	1.75395e-57	5
ATP6V1E1	8.41133e-62	-0.376082	0.767	0.891	1.89263e-57	0
IGFBP5	8.4957e-62	-0.787657	0.889	0.97	1.91162e-57	0
SMCHD1	8.67269e-62	0.324142	0.953	0.793	1.95144e-57	5
PSMG1	8.97991e-62	0.338369	0.952	0.789	2.02057e-57	5
COL12A1	9.26996e-62	-0.451642	0.966	0.982	2.08583e-57	0
SMARCC1	1.15755e-61	0.297891	0.996	0.964	2.60461e-57	5
IP6K2	1.19818e-61	-0.394945	0.74	0.884	2.69602e-57	0
FTH1	1.29413e-61	-0.267007	1	1	2.91192e-57	0
BCL7C	1.46877e-61	0.341014	0.922	0.74	3.30487e-57	5
ADI1	1.58278e-61	-0.373095	0.896	0.955	3.56141e-57	0
PPCS	1.71541e-61	-0.362102	0.877	0.93	3.85983e-57	0
TRAPPC2L	1.84421e-61	0.302693	0.989	0.937	4.14965e-57	5
FAM86C1	2.0451e-61	0.254693	0.454	0.182	4.60169e-57	5
LYN	2.06672e-61	0.324775	0.574	0.271	4.65032e-57	5
LASP1	2.34114e-61	-0.356369	0.975	0.99	5.2678e-57	0
ATP6V1H	2.34823e-61	-0.402245	0.641	0.815	5.28375e-57	0
REPS1	2.58169e-61	0.316296	0.877	0.64	5.80906e-57	5
MSRB3	3.50218e-61	-0.464658	0.656	0.795	7.88025e-57	0
NCBP1	4.32712e-61	0.326391	0.664	0.354	9.73646e-57	5
ADAM19	4.54907e-61	-0.44008	0.885	0.96	1.02359e-56	0
TMED4	4.95459e-61	-0.366347	0.882	0.934	1.11483e-56	0
SNHG10	5.06295e-61	0.280864	0.448	0.182	1.13921e-56	5
HSF2BP	5.38079e-61	-0.371067	0.065	0.349	1.21073e-56	0
TCEAL3	6.00377e-61	-0.418382	0.49	0.734	1.35091e-56	0
PSMB5	6.04701e-61	-0.264054	0.998	1	1.36064e-56	0
RTL10	6.4828e-61	0.452673	0.68	0.395	1.4587e-56	5
UMPS	6.50761e-61	0.334133	0.577	0.283	1.46428e-56	5
ZNF331	7.3227e-61	0.270623	0.405	0.152	1.64768e-56	5
PPP2R5E	7.51274e-61	0.307391	0.959	0.871	1.69044e-56	5
TTLL4	7.86836e-61	0.306911	0.527	0.244	1.77046e-56	5
RPS6KA4	7.892e-61	0.376277	0.828	0.573	1.77578e-56	5
SLC25A22	9.36707e-61	0.274486	0.462	0.192	2.10768e-56	5
MDC1	9.7693e-61	0.346915	0.683	0.386	2.19819e-56	5
C12orf45	1.00087e-60	0.338847	0.87	0.637	2.25206e-56	5
AL662899.2	1.05721e-60	0.250999	0.433	0.169	2.37882e-56	5
TCF7L1	1.06751e-60	0.357265	0.891	0.699	2.402e-56	5
RHOQ	1.29436e-60	-0.445423	0.354	0.604	2.91245e-56	0
PRDX6	1.39928e-60	0.318866	1	1	3.14851e-56	5
ANKRD11	1.53138e-60	0.310865	0.993	0.966	3.44577e-56	5
MSN	1.71413e-60	-0.376987	0.899	0.955	3.85696e-56	0
ANXA2	1.72477e-60	-0.296259	1	1	3.8809e-56	0
DCLRE1B	1.76447e-60	0.256841	0.458	0.185	3.97023e-56	5
WDR45B	1.8874e-60	0.294846	0.975	0.89	4.24683e-56	5
ZCCHC17	2.06489e-60	0.301762	0.985	0.927	4.64621e-56	5
ZNF593	2.14786e-60	0.300867	0.982	0.92	4.83291e-56	5
RAB40B	2.14978e-60	-0.415987	0.131	0.423	4.83722e-56	0
PUDP	2.44591e-60	0.330873	0.902	0.667	5.50354e-56	5
SMYD1	2.45654e-60	0.257618	0.318	0.096	5.52747e-56	5
ALS2CL	2.55435e-60	-0.388721	0.057	0.339	5.74754e-56	0
KPNA2	2.88532e-60	0.507102	0.984	0.944	6.49225e-56	5
UBE2K	3.23733e-60	0.287319	0.995	0.958	7.28432e-56	5
[truncated: 1,031 more rows]

## Sheet: 7vs8
Table S5 List of DEGs between cluster 7 and cluster 6
Gene	p_val	avg_logFC	pct.1	pct.2	p_val_adj	Upregulated
DEPDC1	4.8326e-143	-1.72816	0.238	1	1.08738e-138	8
PLK1	8.71307e-138	-1.84348	0.331	0.997	1.96053e-133	8
HMMR	4.19538e-136	-1.7352	0.314	1	9.44002e-132	8
CDKN3	1.88288e-134	-1.6964	0.364	0.997	4.23667e-130	8
KIF20A	4.31733e-134	-1.42074	0.143	0.949	9.71442e-130	8
CDC20	1.61771e-133	-1.93069	0.411	1	3.64002e-129	8
CENPF	9.21554e-133	-2.01434	0.548	1	2.07359e-128	8
CKS2	2.01305e-132	-1.8541	0.941	1	4.52957e-128	8
ASPM	2.28152e-131	-1.78127	0.371	0.997	5.13365e-127	8
FBLN1	1.33136e-130	-1.76007	0.644	1	2.9957e-126	8
CCNA2	1.81659e-130	-1.65369	0.42	1	4.08752e-126	8
CENPA	4.70013e-129	-1.57688	0.231	0.976	1.05758e-124	8
HAND1	6.83142e-129	-2.55679	0.295	0.967	1.53714e-124	8
NUF2	7.39895e-129	-1.35555	0.224	0.97	1.66484e-124	8
CCNB1	2.96628e-128	-1.828	0.563	1	6.67443e-124	8
TPX2	4.04767e-128	-1.7835	0.58	1	9.10766e-124	8
BUB1	1.35898e-126	-1.21789	0.216	0.958	3.05785e-122	8
KPNA2	1.65902e-126	-1.70608	0.922	1	3.73295e-122	8
CCNB2	3.33019e-126	-1.52416	0.398	0.994	7.49326e-122	8
AURKA	4.24585e-126	-1.69382	0.374	0.985	9.55359e-122	8
LOXL2	2.59051e-125	-1.66122	0.513	0.994	5.82891e-121	8
DLGAP5	1.0009e-123	-1.50383	0.3	0.982	2.25211e-119	8
CDCA8	2.49321e-123	-1.46077	0.363	0.988	5.60997e-119	8
THY1	3.73672e-123	-1.69573	0.315	0.97	8.40799e-119	8
TOP2A	1.34005e-121	-1.88157	0.406	0.985	3.01526e-117	8
MKI67	1.87368e-121	-1.67299	0.427	1	4.21596e-117	8
NUSAP1	2.5999e-121	-1.54502	0.364	0.979	5.85003e-117	8
PTTG1	4.12174e-121	-1.51447	0.845	1	9.27432e-117	8
BIRC5	6.77659e-121	-1.46185	0.514	1	1.5248e-116	8
ACTC1	2.62898e-120	-2.94719	0.479	0.979	5.91547e-116	8
CDCA3	3.3831e-120	-1.37666	0.255	0.955	7.61232e-116	8
TGFBI	8.61056e-120	-2.02987	0.4	0.985	1.93746e-115	8
LUM	1.06908e-118	-2.17162	0.304	0.952	2.40554e-114	8
KIF4A	2.02173e-118	-1.25262	0.221	0.937	4.54911e-114	8
RAB31	3.3434e-118	-1.26055	0.874	1	7.52298e-114	8
SLIT3	6.37051e-118	-1.46352	0.219	0.918	1.43343e-113	8
PSRC1	9.0118e-118	-1.42877	0.331	0.961	2.02775e-113	8
GABRP	1.05693e-117	-1.97892	0.486	0.982	2.3782e-113	8
NDC80	3.40377e-117	-1.23734	0.207	0.934	7.65883e-113	8
PRC1	5.14543e-117	-1.18154	0.268	0.961	1.15777e-112	8
ARL6IP1	1.94798e-116	-1.34955	0.808	1	4.38314e-112	8
CALM2	2.76967e-116	-1.11307	0.995	1	6.23204e-112	8
ANLN	3.05567e-116	-1.46689	0.327	0.985	6.87557e-112	8
SGO2	3.40798e-116	-1.24312	0.302	0.964	7.6683e-112	8
SERPINE2	4.0076e-116	-2.05641	0.614	0.997	9.01751e-112	8
C5orf46	6.8962e-116	-1.53201	0.236	0.924	1.55171e-111	8
UBE2C	8.05987e-116	-2.16633	0.486	0.994	1.81355e-111	8
NEK2	1.15759e-115	-1.14064	0.164	0.9	2.6047e-111	8
MMP2	5.49602e-115	-1.61927	0.597	0.994	1.23666e-110	8
HMGB2	2.8146e-114	-1.60497	0.654	1	6.33314e-110	8
CDC25B	3.05546e-114	-1.10947	0.202	0.903	6.87509e-110	8
STMN1	1.25416e-113	-1.18018	0.963	1	2.82199e-109	8
ADAM19	1.87163e-113	-1.4229	0.329	0.952	4.21136e-109	8
GTSE1	1.89067e-113	-1.32569	0.277	0.949	4.25419e-109	8
TACC3	4.04108e-112	-1.19542	0.302	0.97	9.09283e-108	8
CEP55	4.78463e-112	-1.14084	0.218	0.931	1.07659e-107	8
KIF2C	7.52469e-112	-1.18964	0.218	0.927	1.69313e-107	8
FAM83D	1.07338e-111	-1.28455	0.167	0.882	2.41522e-107	8
TINCR	3.82309e-111	1.84949	0.924	0.181	8.60234e-107	7
KIF20B	1.51687e-110	-1.27697	0.492	0.994	3.41312e-106	8
HMGB1	3.0243e-110	-0.936642	1	1	6.80498e-106	8
AURKB	3.32074e-110	-1.23708	0.332	0.97	7.47199e-106	8
IER3	4.76182e-110	-1.86929	0.727	1	1.07146e-105	8
PRR11	2.91977e-109	-1.16988	0.273	0.937	6.56978e-105	8
CCDC80	4.11458e-109	-1.664	0.904	1	9.25822e-105	8
GAS2L3	5.17705e-109	-1.02014	0.125	0.834	1.16489e-104	8
CKAP2	7.4727e-108	-1.23403	0.673	0.991	1.68143e-103	8
KNL1	1.00666e-106	-1.16368	0.27	0.955	2.26508e-102	8
EPAS1	2.5698e-106	-1.58371	0.836	0.991	5.78231e-102	8
SMC4	2.95925e-106	-1.196	0.58	1	6.65862e-102	8
UBE2S	3.2478e-106	-1.36878	0.771	1	7.30787e-102	8
IGFBPL1	4.89339e-106	-1.11907	0.126	0.837	1.10106e-101	8
UBL3	5.90355e-106	-1.3316	0.793	0.994	1.32836e-101	8
RACGAP1	6.53685e-106	-1.12891	0.336	0.958	1.47086e-101	8
CDCA2	2.7961e-105	-1.26487	0.266	0.937	6.2915e-101	8
COL5A1	1.26713e-103	-1.33853	0.863	1	2.85117e-99	8
KNSTRN	1.72368e-103	-1.15733	0.479	0.967	3.87845e-99	8
LGALS3	2.11121e-103	-1.30374	0.794	0.997	4.75044e-99	8
DPYSL3	3.4245e-103	-1.2278	0.506	0.994	7.70546e-99	8
KIF23	3.98142e-103	-1.25573	0.398	0.976	8.9586e-99	8
KIFC1	5.54892e-103	-1.10278	0.263	0.946	1.24856e-98	8
KIF14	7.4146e-103	-1.08203	0.234	0.934	1.66836e-98	8
TROAP	9.10495e-103	-1.15023	0.31	0.955	2.0487e-98	8
PBK	1.63429e-102	-1.09859	0.239	0.9	3.67731e-98	8
CLSTN2	4.00169e-102	-1.7783	0.356	0.918	9.0042e-98	8
TMEM97	4.47657e-102	-1.49338	0.794	0.994	1.00727e-97	8
NUCKS1	3.93814e-101	-0.799441	1	1	8.86121e-97	8
CD40	4.63401e-101	-1.21665	0.204	0.867	1.0427e-96	8
SFN	1.4173e-100	1.78408	0.992	0.894	3.18908e-96	7
HMGB3	1.84486e-100	-0.943283	0.931	1	4.15112e-96	8
CENPE	6.2789e-100	-1.25058	0.349	0.958	1.41282e-95	8
CKAP5	6.51004e-100	-1.01303	0.882	1	1.46482e-95	8
TLN2	2.49175e-99	-1.09689	0.516	0.952	5.60669e-95	8
TUBA1C	3.95202e-99	-1.1049	0.981	1	8.89245e-95	8
TTK	4.30218e-99	-0.931229	0.184	0.873	9.68034e-95	8
ARHGEF39	2.57338e-98	-0.929877	0.157	0.84	5.79036e-94	8
H2AFV	8.41921e-98	-0.760766	0.997	1	1.89441e-93	8
GPSM2	1.15872e-97	-0.997111	0.256	0.915	2.60722e-93	8
VIM	1.564e-97	-1.49964	0.715	1	3.51916e-93	8
ARHGAP11A	2.06714e-97	-1.15407	0.324	0.927	4.65128e-93	8
CKS1B	3.73136e-97	-1.09934	0.906	1	8.39593e-93	8
IGFBP7	1.16858e-96	-0.999843	0.992	1	2.62941e-92	8
FSTL1	1.18204e-96	-0.853927	0.988	1	2.65971e-92	8
WIPF1	1.28169e-96	-1.01747	0.423	0.955	2.88393e-92	8
TUBB4B	1.54853e-96	-1.11028	0.978	1	3.48435e-92	8
CDK1	2.18153e-96	-1.72454	0.401	0.909	4.90866e-92	8
ADAMTS2	8.70701e-96	-0.924865	0.076	0.734	1.95916e-91	8
NCAPG	1.17427e-95	-1.05295	0.282	0.946	2.64222e-91	8
TUBA1B	2.4173e-95	-1.05263	0.98	1	5.43918e-91	8
ADAMTS12	2.76089e-95	-1.02827	0.224	0.867	6.21228e-91	8
CD99	3.24727e-95	-0.572612	1	1	7.30668e-91	8
KIF22	1.42999e-94	-1.03903	0.59	0.985	3.21763e-90	8
LINC01405	1.55156e-94	-2.179	0.278	0.867	3.49117e-90	8
ADD3	2.54192e-94	-0.94905	0.884	1	5.71957e-90	8
RAB32	8.78581e-94	-1.0152	0.914	1	1.9769e-89	8
EMP2	2.13978e-93	-1.17338	0.582	0.982	4.81472e-89	8
HP1BP3	2.24771e-93	-0.760463	0.976	1	5.05757e-89	8
CKAP2L	5.42345e-93	-1.04711	0.27	0.94	1.22033e-88	8
LMNB1	5.93404e-93	-1.07274	0.406	0.958	1.33522e-88	8
CALU	1.61128e-92	-0.902974	0.997	1	3.62554e-88	8
MAD2L1	3.01241e-92	-0.997593	0.464	0.982	6.77823e-88	8
MZT1	6.69341e-92	-0.89085	0.868	1	1.50608e-87	8
PIMREG	1.08211e-90	-1.04671	0.196	0.834	2.43485e-86	8
SPECC1	1.18226e-90	-0.817511	0.885	1	2.66021e-86	8
BUB1B	1.76203e-90	-0.917815	0.204	0.876	3.96475e-86	8
ENPEP	2.55878e-89	-1.00817	0.132	0.779	5.75752e-85	8
RHEB	3.27227e-89	-0.647273	1	1	7.36293e-85	8
RAD21	4.34497e-89	-0.862239	0.941	1	9.77661e-85	8
SPDL1	8.56712e-89	-0.981424	0.331	0.891	1.92769e-84	8
HJURP	5.5349e-88	-1.11292	0.214	0.852	1.24541e-83	8
ECT2	7.39386e-88	-0.991026	0.44	0.94	1.66369e-83	8
PRR15	2.0894e-87	-1.27527	0.381	0.909	4.70136e-83	8
SPAG5	9.53802e-87	-0.867813	0.185	0.819	2.14615e-82	8
FEZ1	5.11829e-86	1.61453	0.892	0.272	1.15167e-81	7
COL17A1	8.67873e-86	1.72257	0.803	0.139	1.9528e-81	7
CENPN	1.43127e-85	-0.911985	0.562	0.985	3.22051e-81	8
CADM1	7.73471e-85	-1.02405	0.831	0.997	1.74039e-80	8
TBC1D1	9.14768e-85	-0.913341	0.658	0.979	2.05832e-80	8
MATN3	2.59129e-84	-0.841372	0.121	0.722	5.83067e-80	8
MIS18BP1	8.25879e-84	-0.939683	0.656	0.979	1.85831e-79	8
FTH1	1.72897e-83	0.772982	1	1	3.89036e-79	7
RIMS2	4.56363e-83	-1.11002	0.459	0.937	1.02686e-78	8
NCAPD2	1.04877e-82	-0.881598	0.487	0.952	2.35983e-78	8
MYLK	3.35969e-82	-1.0194	0.332	0.906	7.55965e-78	8
KIF5B	3.82664e-82	-0.623676	0.995	1	8.61033e-78	8
JPT1	4.29807e-82	-0.732537	0.997	1	9.67109e-78	8
CNN3	7.28327e-82	-0.771176	0.954	1	1.63881e-77	8
TNFAIP8L1	7.52409e-82	-0.813429	0.118	0.719	1.693e-77	8
TP63	1.11128e-81	1.18552	0.759	0.048	2.5005e-77	7
TMEM40	1.20853e-81	1.25771	0.983	0.668	2.7193e-77	7
CYYR1	1.56087e-81	1.18535	0.781	0.127	3.51211e-77	7
NES	2.22386e-81	-1.12545	0.661	0.979	5.0039e-77	8
PHF19	2.56471e-81	-0.974022	0.567	0.964	5.77086e-77	8
PTMS	4.60099e-81	-0.571376	1	1	1.03527e-76	8
ZNF521	1.61275e-80	-1.05956	0.315	0.861	3.62885e-76	8
NCAPH	2.82331e-80	-0.826293	0.231	0.864	6.35272e-76	8
FAM84B	4.38774e-80	-0.987519	0.641	0.988	9.87285e-76	8
TGM2	1.88948e-79	-1.32837	0.664	0.979	4.25151e-75	8
COL3A1	2.06629e-79	-1.48189	0.363	0.885	4.64935e-75	8
AHNAK	2.19778e-79	-0.966762	0.998	1	4.94522e-75	8
ZNF385A	3.83251e-79	0.999426	0.84	0.251	8.62354e-75	7
ADAMTS6	1.3847e-78	-1.20346	0.148	0.734	3.11571e-74	8
LAPTM4A	1.71498e-78	-0.776839	0.993	1	3.85887e-74	8
GGH	1.73518e-78	-0.875148	0.685	0.982	3.90432e-74	8
AFAP1L2	1.84188e-78	-0.919266	0.39	0.891	4.14442e-74	8
RPL41	1.95418e-78	0.39665	1	1	4.3971e-74	7
DIAPH3	2.50844e-78	-0.960905	0.59	0.988	5.64425e-74	8
SGO1	8.03503e-78	-0.882949	0.285	0.876	1.80796e-73	8
ST6GALNAC2	8.57946e-78	1.00364	0.737	0.079	1.93047e-73	7
RAB38	8.69012e-78	1.49708	0.703	0.042	1.95536e-73	7
TUBB	9.12313e-78	-0.682792	1	1	2.05279e-73	8
FOXM1	1.13863e-77	-0.84516	0.378	0.937	2.56204e-73	8
DTYMK	1.34983e-77	-0.777372	0.825	0.997	3.03725e-73	8
NREP	2.05301e-77	1.23357	0.971	0.9	4.61947e-73	7
TAGLN2	3.16194e-77	-0.625122	1	1	7.11468e-73	8
NDE1	3.72818e-77	-0.818098	0.578	0.967	8.38878e-73	8
MXD3	4.16413e-77	-0.976047	0.142	0.701	9.36972e-73	8
MTUS2	4.16732e-77	-0.844469	0.071	0.647	9.37689e-73	8
KIF11	1.5856e-76	-0.83751	0.221	0.819	3.56777e-72	8
KCNMA1	2.98432e-76	-1.18042	0.59	0.985	6.71501e-72	8
ANP32E	5.60302e-76	-0.874986	0.874	0.991	1.26074e-71	8
ITGB4	6.2631e-76	1.44601	0.782	0.169	1.40926e-71	7
MME	1.50895e-75	-0.912467	0.31	0.861	3.39528e-71	8
SEMA5A	5.81715e-75	-0.884651	0.631	0.985	1.30892e-70	8
AC015522.1	1.72748e-73	-0.786945	0.086	0.64	3.88701e-69	8
POPDC2	1.8351e-73	-0.757782	0.088	0.644	4.12917e-69	8
BCAM	4.26448e-73	1.8359	0.83	0.323	9.59551e-69	7
PDGFRB	1.78733e-72	-0.858324	0.206	0.767	4.02168e-68	8
ARL4C	1.98062e-72	1.20753	0.927	0.505	4.45659e-68	7
OIP5	3.97347e-72	-0.775025	0.245	0.816	8.94071e-68	8
CIT	4.01756e-72	-0.789159	0.212	0.792	9.03991e-68	8
GUCY1A1	7.03493e-72	-1.05846	0.091	0.631	1.58293e-67	8
PTTG1IP	7.31675e-72	-0.607001	0.99	1	1.64634e-67	8
SPC25	9.82357e-72	-0.781126	0.191	0.773	2.2104e-67	8
PDLIM2	1.26197e-71	-0.929296	0.901	0.994	2.83955e-67	8
H2AFX	1.77517e-71	-0.850369	0.848	0.997	3.99432e-67	8
FXYD5	2.21309e-71	-0.684551	0.975	1	4.97967e-67	8
PACSIN3	4.84414e-71	-0.780256	0.82	0.985	1.08998e-66	8
G2E3	1.10276e-70	-0.832675	0.452	0.894	2.48131e-66	8
DBF4	1.73649e-70	-0.895638	0.562	0.937	3.90728e-66	8
MT1X	2.24309e-70	1.36701	1	0.985	5.04717e-66	7
RNF26	2.54484e-70	-0.758967	0.68	0.961	5.72615e-66	8
HMG20B	2.80936e-70	-0.726988	0.961	1	6.32133e-66	8
TPM1	5.14974e-70	-0.636138	1	1	1.15874e-65	8
FUT8	1.13489e-69	-0.759498	0.82	0.997	2.55362e-65	8
CDK2AP2	1.3289e-69	-0.676807	0.968	1	2.99016e-65	8
PTK7	7.16014e-69	-0.759891	0.882	0.997	1.6111e-64	8
HNRNPA2B1	8.09126e-69	-0.605899	1	1	1.82061e-64	8
SKA2	1.00292e-68	-0.654875	0.917	0.997	2.25667e-64	8
SCD5	1.19303e-68	0.945903	0.744	0.148	2.68443e-64	7
FAM114A1	1.72557e-68	-0.751125	0.833	0.994	3.88271e-64	8
CD74	1.76029e-68	-1.26166	0.622	0.961	3.96082e-64	8
KIF18A	1.9995e-68	-0.802321	0.191	0.74	4.49906e-64	8
SNCA	5.97372e-68	1.13791	0.673	0.073	1.34415e-63	7
CRISPLD2	7.26887e-68	-0.902127	0.142	0.695	1.63557e-63	8
CLMN	1.79349e-67	-0.818471	0.212	0.752	4.03553e-63	8
CALM3	2.57886e-67	-0.550647	1	1	5.8027e-63	8
ADAMTS18	3.44402e-67	-0.962795	0.261	0.798	7.74939e-63	8
UACA	4.31507e-67	-0.957225	0.703	0.955	9.70935e-63	8
HSPB7	5.67071e-67	-0.753121	0.052	0.55	1.27597e-62	8
HIF1A	6.0541e-67	-0.706672	0.978	1	1.36223e-62	8
CNN1	1.42561e-66	-1.12007	0.565	0.97	3.20776e-62	8
PERP	1.78697e-66	0.819268	1	0.997	4.02085e-62	7
L1CAM	2.19329e-66	-0.907663	0.221	0.743	4.93512e-62	8
C1orf21	4.53718e-66	0.961442	0.944	0.64	1.02091e-61	7
HNRNPDL	1.30122e-65	-0.528517	1	1	2.92789e-61	8
IGFBP3	2.1375e-65	-1.38887	0.658	0.976	4.8096e-61	8
NPC2	2.31423e-65	-0.495822	1	1	5.20724e-61	8
GPC4	2.34452e-65	-0.84409	0.455	0.9	5.27541e-61	8
ETHE1	2.4209e-65	0.705323	0.997	0.964	5.44727e-61	7
TMPO	2.72322e-65	-0.760403	0.715	0.991	6.12751e-61	8
SFRP1	3.46998e-65	-0.846524	0.88	1	7.80779e-61	8
TCOF1	3.98413e-65	-0.785359	0.852	0.994	8.96468e-61	8
CCNF	5.78421e-65	-0.755128	0.219	0.746	1.30151e-60	8
INCENP	6.72747e-65	-0.806453	0.265	0.798	1.51375e-60	8
TNNT2	7.48801e-65	-0.787651	0.098	0.61	1.68488e-60	8
LMCD1	7.75341e-65	-1.03777	0.457	0.897	1.7446e-60	8
SLC7A7	1.36195e-64	-0.860708	0.374	0.867	3.06452e-60	8
IQGAP3	1.73976e-64	-0.68232	0.169	0.71	3.91463e-60	8
SHCBP1	2.25007e-64	-0.661857	0.167	0.707	5.06289e-60	8
RBMX	2.6996e-63	-0.607738	0.949	0.997	6.07437e-59	8
UBE2J1	3.92443e-63	-0.786006	0.99	1	8.83036e-59	8
CDC25C	6.09488e-63	-0.600392	0.126	0.647	1.37141e-58	8
HMGA2	6.68864e-63	-0.942388	0.927	0.985	1.50501e-58	8
DAPK2	7.17214e-63	-0.652069	0.034	0.486	1.6138e-58	8
RHOD	8.83393e-63	0.906344	0.978	0.885	1.98772e-58	7
DEPDC1B	9.91802e-63	-0.760253	0.272	0.789	2.23165e-58	8
ANXA3	1.28674e-62	-0.823429	0.914	1	2.8953e-58	8
WISP1	1.30795e-62	-0.707479	0.032	0.483	2.94303e-58	8
KLHL4	2.78944e-62	-0.640646	0.079	0.577	6.27651e-58	8
TRIM59	6.66259e-62	-0.60122	0.152	0.674	1.49915e-57	8
FBXO2	7.134e-62	-0.862228	0.506	0.912	1.60522e-57	8
CLIC4	9.39188e-62	-0.668007	0.96	0.997	2.11327e-57	8
AFF3	9.98154e-62	-0.688437	0.076	0.571	2.24595e-57	8
TUBB2B	1.32962e-61	-0.880078	0.452	0.921	2.99177e-57	8
SMC2	4.59656e-61	-0.710999	0.567	0.949	1.03427e-56	8
TMCO3	5.28809e-61	-0.592324	0.901	0.994	1.18987e-56	8
TK1	1.45857e-60	-0.751946	0.487	0.943	3.28192e-56	8
RPS28	1.63606e-60	0.356932	1	1	3.6813e-56	7
LGMN	2.45802e-60	-0.722189	0.651	0.949	5.5308e-56	8
RCN2	3.33386e-60	-0.477496	0.997	1	7.50152e-56	8
C1QTNF6	3.60321e-60	-0.776147	0.649	0.958	8.10758e-56	8
CYP1B1	6.52029e-60	2.32256	0.723	0.202	1.46713e-55	7
SEPT7	1.29379e-59	-0.504988	1	1	2.91115e-55	8
LINC00511	1.30817e-59	1.10207	0.614	0.057	2.94352e-55	7
LBR	1.47812e-59	-0.718529	0.671	0.946	3.32591e-55	8
POC1A	1.65237e-59	-0.643947	0.337	0.867	3.71799e-55	8
SEPT10	1.65967e-59	-0.615909	0.907	0.994	3.73443e-55	8
TYMS	1.99157e-59	-0.808953	0.742	0.973	4.48122e-55	8
CENPK	2.33301e-59	-0.687128	0.524	0.958	5.24951e-55	8
ATP1B1	2.85619e-59	-0.761583	0.919	0.994	6.42671e-55	8
BORA	5.82331e-59	-0.635998	0.194	0.695	1.3103e-54	8
H2AFZ	6.44545e-59	-0.530616	1	1	1.45029e-54	8
EFEMP2	7.36973e-59	-0.714251	0.4	0.846	1.65826e-54	8
SCLT1	7.7668e-59	-0.710644	0.342	0.81	1.74761e-54	8
MEOX1	8.92569e-59	-0.842714	0.051	0.508	2.00837e-54	8
COX7C	1.20533e-58	0.354761	1	1	2.71211e-54	7
ANKRD65	2.71079e-58	0.757328	0.572	0.027	6.09956e-54	7
PLAC8	3.14371e-58	-1.07852	0.486	0.861	7.07365e-54	8
PPP1R14C	3.29809e-58	1.19907	0.541	0	7.42102e-54	7
IRX4	4.26814e-58	0.734177	0.649	0.1	9.60373e-54	7
COL1A1	6.40955e-58	-0.940524	0.629	0.909	1.44221e-53	8
NECTIN2	9.8101e-58	-0.57113	0.983	1	2.20737e-53	8
HSP90B1	9.95638e-58	-0.633112	0.998	1	2.24029e-53	8
SLC35F2	1.55914e-57	-0.741609	0.521	0.909	3.50821e-53	8
CCDC88A	1.70549e-57	-0.780951	0.449	0.864	3.83753e-53	8
WNT5A	5.32047e-57	-0.912032	0.339	0.798	1.19716e-52	8
PIF1	5.47438e-57	-0.65107	0.071	0.535	1.23179e-52	8
MAP1B	5.76309e-57	-0.790359	0.916	0.994	1.29675e-52	8
DDX39A	6.44988e-57	-0.69149	0.718	0.964	1.45129e-52	8
PLAC9	7.51135e-57	1.17864	0.604	0.069	1.69013e-52	7
KIF18B	9.69138e-57	-0.514399	0.105	0.595	2.18066e-52	8
TCF4	1.24818e-56	-0.889498	0.656	0.934	2.80852e-52	8
GAS6	1.62596e-56	-0.864517	0.766	0.952	3.65858e-52	8
CTSC	1.79412e-56	1.31907	0.712	0.215	4.03695e-52	7
CENPW	1.8402e-56	-0.673982	0.676	0.997	4.14063e-52	8
LHFPL6	2.56392e-56	-0.692347	0.815	0.994	5.76908e-52	8
SLITRK6	2.58789e-56	-1.03194	0.6	0.897	5.82302e-52	8
ACSL3	2.62844e-56	-0.651691	0.992	1	5.91424e-52	8
CBX3	4.03641e-56	-0.460387	0.998	1	9.08233e-52	8
ZNF385B	4.05284e-56	0.828336	0.563	0.03	9.1193e-52	7
HLA-B	5.96083e-56	-0.824774	0.777	0.982	1.34125e-51	8
SAT1	6.2457e-56	1.32552	1	0.997	1.40535e-51	7
GDF6	1.59513e-55	-0.786044	0.164	0.653	3.58921e-51	8
IRF6	1.83542e-55	1.04646	0.887	0.568	4.12987e-51	7
MYL7	1.93766e-55	-1.29734	0.654	0.958	4.35994e-51	8
BUB3	2.16379e-55	-0.65442	0.895	0.994	4.86874e-51	8
SNCG	2.41052e-55	0.902097	0.589	0.057	5.42391e-51	7
EDNRB	3.80912e-55	-0.566911	0.083	0.55	8.57091e-51	8
RPS6KA2	5.18174e-55	-0.725176	0.494	0.879	1.16594e-50	8
COL4A1	1.05294e-54	-0.910887	0.84	0.991	2.36922e-50	8
RPL29	1.09451e-54	0.323704	1	1	2.46275e-50	7
HERC1	1.482e-54	-0.801585	0.68	0.934	3.33466e-50	8
DHRS2	1.72005e-54	-0.718063	0.111	0.583	3.87029e-50	8
FLRT2	3.19726e-54	0.969868	0.831	0.417	7.19414e-50	7
DSC2	3.38367e-54	0.811401	0.981	0.915	7.61359e-50	7
SDC1	6.90025e-54	0.858042	0.872	0.544	1.55263e-49	7
GPR87	1.10351e-53	0.886321	0.764	0.308	2.48301e-49	7
NPDC1	1.31614e-53	0.801873	0.617	0.097	2.96145e-49	7
FAM72B	1.39502e-53	-0.527373	0.071	0.508	3.13893e-49	8
C8orf88	1.9398e-53	-0.588782	0.16	0.619	4.36475e-49	8
NDNF	4.72722e-53	-0.7484	0.035	0.435	1.06367e-48	8
MTSS1	5.2037e-53	0.933897	0.567	0.054	1.17089e-48	7
SORT1	6.69109e-53	-0.672195	0.777	0.979	1.50556e-48	8
RPS27L	7.05603e-53	-0.660899	0.997	1	1.58768e-48	8
VTCN1	8.82957e-53	-0.881254	0.619	0.934	1.98674e-48	8
MSRB3	1.74743e-52	-0.695934	0.411	0.864	3.9319e-48	8
ROR1	1.8456e-52	-0.636679	0.339	0.804	4.15277e-48	8
S100A3	4.23743e-52	-0.66219	0.386	0.858	9.53465e-48	8
FDFT1	6.28158e-52	-0.694973	0.988	1	1.41342e-47	8
EMC9	6.92634e-52	-0.608753	0.533	0.891	1.55849e-47	8
CDH11	7.34829e-52	-0.686394	0.12	0.586	1.65344e-47	8
ELOVL5	8.10594e-52	-0.624881	0.755	0.976	1.82392e-47	8
MT1F	8.30963e-52	1.26077	0.961	0.855	1.86975e-47	7
DSC3	9.20089e-52	0.787053	0.536	0.033	2.07029e-47	7
MYH10	1.83421e-51	-0.670422	0.946	0.994	4.12715e-47	8
SKA3	2.83753e-51	-0.541748	0.165	0.65	6.38472e-47	8
RPL17	3.41012e-51	0.387852	1	1	7.67312e-47	7
UBE2T	3.69137e-51	-0.655464	0.415	0.855	8.30595e-47	8
TSPAN4	4.89421e-51	-0.616131	0.661	0.931	1.10125e-46	8
HYI	5.80682e-51	-0.840423	0.627	0.906	1.30659e-46	8
AGPAT2	7.13057e-51	0.69588	0.799	0.338	1.60445e-46	7
LURAP1L	1.31646e-50	0.871155	0.72	0.221	2.96218e-46	7
FXYD3	1.71672e-50	0.850286	0.489	0.003	3.86278e-46	7
RPS12	1.98753e-50	0.310921	1	1	4.47214e-46	7
GLIPR2	2.59273e-50	-0.636879	0.209	0.683	5.83389e-46	8
BAMBI	2.77396e-50	-0.899215	0.707	0.973	6.24168e-46	8
RPL32	2.88633e-50	0.285005	1	1	6.49452e-46	7
SERTAD4	3.23828e-50	-0.641855	0.649	0.934	7.28645e-46	8
RPL24	4.71668e-50	0.282134	1	1	1.0613e-45	7
FBXO5	6.02448e-50	-0.94923	0.282	0.716	1.35557e-45	8
PLIN3	6.21092e-50	-0.542625	0.944	0.997	1.39752e-45	8
CSTA	6.9261e-50	1.46943	0.492	0.009	1.55844e-45	7
RPL34	7.34299e-50	0.322163	1	1	1.65225e-45	7
PAMR1	7.85034e-50	0.956318	0.511	0.024	1.76641e-45	7
AREG	8.46311e-50	2.19132	0.578	0.085	1.90428e-45	7
CXCL14	1.19014e-49	4.17253	0.509	0.024	2.67794e-45	7
TPR	1.32416e-49	-0.46523	0.997	1	2.97949e-45	8
FXR1	1.36251e-49	-0.494908	0.956	0.997	3.06578e-45	8
MYL2	1.56654e-49	-0.769767	0.019	0.378	3.52486e-45	8
TUBB2A	2.15701e-49	-0.710235	0.884	1	4.85348e-45	8
CENPH	2.64456e-49	-0.591803	0.545	0.912	5.95053e-45	8
PDGFC	2.99934e-49	0.926792	0.815	0.417	6.74881e-45	7
PLOD2	3.57029e-49	-0.649702	0.425	0.822	8.03352e-45	8
FAM198B	3.72935e-49	-0.750391	0.298	0.731	8.39141e-45	8
RBBP7	4.69622e-49	-0.501191	0.965	1	1.0567e-44	8
C12orf75	4.71725e-49	-0.615447	0.912	1	1.06143e-44	8
ISCA2	6.06191e-49	-0.512073	0.936	0.991	1.36399e-44	8
IDH2	6.86727e-49	-0.556038	0.936	1	1.5452e-44	8
TPM4	9.26389e-49	-0.502023	1	1	2.08447e-44	8
SKA1	1.00023e-48	-0.541375	0.194	0.665	2.25062e-44	8
TRIM29	1.11213e-48	1.05436	0.472	0	2.50241e-44	7
RPL19	1.21878e-48	0.274857	1	1	2.74238e-44	7
JAG1	1.27007e-48	0.896568	0.793	0.372	2.85779e-44	7
LRRN4	1.34465e-48	-0.583076	0.034	0.408	3.02559e-44	8
PLXND1	1.69328e-48	-0.601703	0.282	0.737	3.81006e-44	8
CDKN2C	1.80526e-48	-0.433063	0.015	0.363	4.06203e-44	8
BCL2L12	1.94592e-48	-0.507778	0.784	0.988	4.37851e-44	8
ATP6V0E1	2.57083e-48	0.447085	1	0.997	5.78463e-44	7
KHDRBS1	7.37124e-48	-0.431319	0.987	1	1.6586e-43	8
TCIM	1.00003e-47	-0.7062	0.605	0.955	2.25017e-43	8
PRTG	1.01689e-47	-0.720513	0.53	0.915	2.2881e-43	8
EPB41L2	1.07171e-47	-0.579673	0.324	0.779	2.41146e-43	8
RPL6	1.27683e-47	0.293684	1	1	2.873e-43	7
CENPU	1.64074e-47	-0.570566	0.457	0.918	3.69184e-43	8
MFAP5	2.08365e-47	-1.07622	0.258	0.689	4.68842e-43	8
C16orf74	2.14721e-47	0.926832	0.622	0.139	4.83144e-43	7
SLCO2A1	2.90205e-47	-0.952805	0.277	0.713	6.5299e-43	8
RPS8	3.43373e-47	0.287889	1	1	7.72624e-43	7
ST14	3.441e-47	0.691546	0.558	0.076	7.7426e-43	7
RPL35A	3.53304e-47	0.26345	1	1	7.94969e-43	7
ODF3B	4.29444e-47	-0.577513	0.148	0.592	9.66292e-43	8
TP53TG1	4.62167e-47	0.710913	0.953	0.795	1.03992e-42	7
DUSP14	5.29876e-47	0.794311	0.973	0.843	1.19227e-42	7
REEP4	5.51953e-47	-0.594713	0.639	0.912	1.24195e-42	8
COL12A1	6.08786e-47	-0.717353	0.659	0.973	1.36983e-42	8
RAB29	6.56904e-47	0.669013	0.68	0.196	1.4781e-42	7
HSD17B11	6.88999e-47	-0.583076	0.272	0.701	1.55032e-42	8
CEP70	7.27148e-47	-0.576937	0.282	0.722	1.63616e-42	8
WNT7A	7.78344e-47	0.745839	0.619	0.127	1.75135e-42	7
ITM2C	7.92534e-47	-0.485696	0.993	1	1.78328e-42	8
ILK	9.32835e-47	-0.493454	0.97	0.994	2.09897e-42	8
NEK6	9.34818e-47	-0.579813	0.799	0.952	2.10344e-42	8
SS18	9.45882e-47	-0.498846	0.874	0.979	2.12833e-42	8
SULF2	9.98473e-47	-0.621696	0.669	0.937	2.24666e-42	8
MIIP	1.0101e-46	-0.573699	0.761	0.934	2.27283e-42	8
CHCHD10	1.12586e-46	0.73744	0.941	0.71	2.53331e-42	7
SEMA3A	1.20521e-46	1.06398	0.666	0.221	2.71184e-42	7
COX17	1.26016e-46	-0.472789	0.992	1	2.83549e-42	8
CBX5	1.30996e-46	-0.532465	0.929	0.994	2.94755e-42	8
COL4A2	1.3858e-46	-0.706904	0.911	0.991	3.11819e-42	8
SNHG8	1.5637e-46	0.693772	0.983	0.864	3.51848e-42	7
BID	1.89258e-46	0.778599	0.777	0.353	4.25849e-42	7
LGALS1	2.28421e-46	-1.37502	0.492	0.849	5.13969e-42	8
PCDH7	2.88929e-46	0.844152	0.836	0.435	6.50118e-42	7
ST6GALNAC3	3.09779e-46	-0.473039	0.059	0.45	6.97034e-42	8
CIP2A	3.53068e-46	-0.567441	0.255	0.722	7.94439e-42	8
SMIM30	5.76669e-46	-0.541394	0.917	0.994	1.29756e-41	8
APP	6.94683e-46	0.610665	0.998	0.994	1.56311e-41	7
PTN	7.35611e-46	-1.35192	0.637	0.888	1.6552e-41	8
LIMA1	7.59503e-46	0.655883	1	0.982	1.70896e-41	7
TEX2	8.45544e-46	-0.612968	0.675	0.931	1.90256e-41	8
CBR1	8.56897e-46	0.75753	0.767	0.317	1.9281e-41	7
ADAM10	1.17254e-45	-0.552075	0.938	0.991	2.63834e-41	8
GAL	1.39156e-45	1.73065	0.523	0.057	3.13114e-41	7
SEMA3D	1.41615e-45	0.849322	0.506	0.039	3.18648e-41	7
SPARC	1.54161e-45	-0.654252	0.997	1	3.46878e-41	8
TRIP13	2.31775e-45	-0.538347	0.3	0.798	5.21517e-41	8
CALD1	2.71039e-45	-0.477833	1	1	6.09865e-41	8
RUNX1T1	2.93111e-45	-0.637447	0.428	0.813	6.59529e-41	8
PGM2L1	5.03138e-45	-0.674002	0.408	0.785	1.13211e-40	8
MELK	6.24582e-45	-0.598228	0.46	0.864	1.40537e-40	8
FSCN1	6.58548e-45	-0.596456	0.897	0.979	1.4818e-40	8
MT-ND1	7.17831e-45	0.378663	0.998	1	1.61519e-40	7
CTSB	7.47859e-45	-0.455419	0.99	1	1.68276e-40	8
DACT1	8.2294e-45	-0.488218	0.086	0.486	1.8517e-40	8
PFKP	9.84833e-45	-0.592133	0.901	0.982	2.21597e-40	8
RHOA	1.07968e-44	-0.296844	1	1	2.4294e-40	8
HOXB2	1.41485e-44	-0.621894	0.256	0.71	3.18354e-40	8
NUDCD2	1.56012e-44	-0.479883	0.941	0.997	3.51042e-40	8
SMS	1.94333e-44	-0.498988	0.992	1	4.37269e-40	8
CCDC18	2.30808e-44	-0.568623	0.334	0.77	5.1934e-40	8
SERPINE1	3.10329e-44	-1.20596	0.604	0.903	6.9827e-40	8
PDLIM7	4.02262e-44	-0.506495	0.995	1	9.05129e-40	8
PAPPA	4.25159e-44	-0.782461	0.179	0.604	9.56649e-40	8
ACTN1	5.1547e-44	-0.533722	0.998	1	1.15986e-39	8
TGM1	5.74742e-44	-0.45842	0.079	0.471	1.29323e-39	8
IGDCC3	6.77365e-44	-0.561556	0.472	0.912	1.52414e-39	8
SPC24	7.14872e-44	-0.517639	0.185	0.619	1.60853e-39	8
BANF1	1.16052e-43	-0.369682	1	1	2.61129e-39	8
SERINC2	1.16626e-43	0.630648	0.992	0.94	2.62419e-39	7
SERPINF1	1.25627e-43	0.944944	0.556	0.103	2.82672e-39	7
NPPB	1.42475e-43	-1.12753	0.255	0.701	3.20583e-39	8
LINC00665	1.43572e-43	0.613338	0.847	0.498	3.23052e-39	7
HAPLN1	1.44395e-43	-0.880279	0.504	0.891	3.24902e-39	8
PLSCR1	1.46642e-43	-0.676003	0.535	0.879	3.2996e-39	8
ANP32B	1.64499e-43	-0.407952	0.998	1	3.70139e-39	8
RNASEH2A	1.64736e-43	-0.559377	0.607	0.912	3.70672e-39	8
COL4A6	2.13412e-43	0.729986	0.68	0.251	4.80199e-39	7
LIFR	2.2812e-43	-0.445556	0.073	0.453	5.13294e-39	8
AC097478.1	3.22173e-43	0.72228	0.771	0.332	7.24922e-39	7
TNNC1	3.3697e-43	-0.627201	0.078	0.456	7.58215e-39	8
NSD2	3.44229e-43	-0.562323	0.664	0.946	7.74549e-39	8
FRMD4B	5.40335e-43	0.713869	0.757	0.366	1.21581e-38	7
ZNF503	5.69625e-43	0.97639	0.583	0.133	1.28171e-38	7
SMTN	6.12364e-43	-0.562536	0.248	0.671	1.37788e-38	8
RASA3	6.3726e-43	-0.458944	0.15	0.577	1.4339e-38	8
CYB5R3	8.74142e-43	-0.393618	0.997	1	1.96691e-38	8
RAN	1.21718e-42	-0.330045	1	1	2.73877e-38	8
GSTP1	1.48431e-42	-0.30022	1	1	3.33984e-38	8
SRP9	2.60658e-42	-0.329533	1	1	5.86508e-38	8
TPD52L1	2.89136e-42	0.661003	0.887	0.631	6.50586e-38	7
NEAT1	5.48866e-42	1.22803	0.993	0.979	1.235e-37	7
NUP37	6.51178e-42	-0.551808	0.457	0.816	1.46521e-37	8
SEPT11	6.57267e-42	-0.517848	0.973	0.997	1.47892e-37	8
IDS	6.62653e-42	0.683937	0.931	0.746	1.49104e-37	7
HNRNPH3	6.7931e-42	-0.503127	0.968	0.997	1.52851e-37	8
ENPP1	1.29066e-41	-0.556906	0.221	0.653	2.90411e-37	8
NNMT	1.96892e-41	-0.76396	0.067	0.438	4.43027e-37	8
ITGAV	2.79359e-41	-0.596429	0.909	0.991	6.28585e-37	8
CYP1A1	3.02673e-41	2.34708	0.465	0.036	6.81043e-37	7
MMD	4.13753e-41	-0.650568	0.604	0.882	9.30985e-37	8
FOXN3	4.47788e-41	-0.607527	0.764	0.94	1.00757e-36	8
ACTA2	5.05686e-41	-1.61753	0.356	0.722	1.13784e-36	8
TM7SF3	5.10125e-41	0.837854	0.85	0.583	1.14783e-36	7
CEP78	5.20935e-41	-0.534156	0.511	0.858	1.17215e-36	8
RPL31	1.22508e-40	0.283518	1	1	2.75654e-36	7
ITGB1	1.30889e-40	-0.37867	1	1	2.94514e-36	8
SMC3	1.33656e-40	-0.490753	0.85	0.985	3.00739e-36	8
ID3	1.61079e-40	1.02628	0.954	0.822	3.62445e-36	7
RPL37	1.64667e-40	0.271721	1	1	3.70517e-36	7
CNIH4	1.66464e-40	-0.394629	0.998	1	3.74561e-36	8
RAB25	1.69157e-40	0.555725	0.997	0.924	3.80619e-36	7
NACA	1.71947e-40	0.28164	1	1	3.86898e-36	7
PLS3	2.3476e-40	0.537401	0.997	0.982	5.28234e-36	7
HLA-C	2.46243e-40	-0.462164	0.995	1	5.54072e-36	8
MT-ND3	2.54948e-40	0.343364	0.998	1	5.73658e-36	7
SYTL1	2.63944e-40	0.624703	0.868	0.577	5.939e-36	7
PTP4A1	3.00243e-40	0.614991	0.997	0.973	6.75578e-36	7
MATN2	3.06254e-40	-0.738984	0.211	0.622	6.89102e-36	8
CDH10	4.50318e-40	-0.698562	0.111	0.483	1.01326e-35	8
RFLNB	5.34664e-40	-0.38927	0.03	0.347	1.20305e-35	8
TNPO1	7.13981e-40	-0.505201	0.922	0.982	1.60653e-35	8
RPL12	7.32882e-40	0.268551	1	1	1.64906e-35	7
MT1G	8.0505e-40	2.1973	0.757	0.414	1.81144e-35	7
CEP44	9.7002e-40	-0.481384	0.255	0.674	2.18264e-35	8
TMEM123	1.10083e-39	-0.468133	0.948	0.994	2.47697e-35	8
MARCKS	1.15247e-39	-0.495644	0.961	0.994	2.59318e-35	8
COL4A5	1.35888e-39	0.681557	0.852	0.535	3.05761e-35	7
RHNO1	1.64903e-39	-0.511958	0.68	0.921	3.71047e-35	8
SCIN	1.65295e-39	-0.59939	0.015	0.308	3.7193e-35	8
CCNG1	1.73944e-39	-0.485607	0.946	0.979	3.9139e-35	8
CERCAM	2.75818e-39	-0.493464	0.951	0.997	6.20617e-35	8
CAPN2	3.69561e-39	-0.381839	1	1	8.31548e-35	8
B4GALT4	4.29948e-39	-0.503642	0.735	0.924	9.67426e-35	8
GJB2	4.41086e-39	2.45859	0.516	0.106	9.92488e-35	7
KRT7	4.54547e-39	0.98948	0.983	0.891	1.02278e-34	7
SETD3	4.55442e-39	-0.515263	0.855	0.967	1.02479e-34	8
MASTL	6.61379e-39	-0.451633	0.248	0.686	1.48817e-34	8
STIL	7.05969e-39	-0.518181	0.199	0.595	1.5885e-34	8
CENPC	8.47602e-39	-0.573975	0.341	0.719	1.90719e-34	8
KIF15	8.49427e-39	-0.440198	0.128	0.517	1.9113e-34	8
APRT	1.22791e-38	0.377751	1	0.997	2.76292e-34	7
LIMK2	1.26351e-38	0.551032	0.916	0.634	2.84302e-34	7
ASF1B	1.33965e-38	-0.455292	0.27	0.728	3.01435e-34	8
BAG3	1.35577e-38	-0.517899	0.803	0.964	3.05063e-34	8
SSBP2	1.52919e-38	0.617377	0.879	0.604	3.44084e-34	7
RAD51AP1	1.98597e-38	-0.504452	0.298	0.737	4.46863e-34	8
C15orf48	2.10701e-38	-0.835753	0.275	0.719	4.74099e-34	8
SLC2A1	2.64206e-38	-0.54442	0.577	0.876	5.9449e-34	8
KCNQ5	2.76285e-38	-0.427374	0.073	0.42	6.21669e-34	8
PTGES	3.0212e-38	-0.675884	0.761	0.955	6.79799e-34	8
VAMP8	3.70357e-38	0.407096	1	0.997	8.33339e-34	7
RAMP1	3.94318e-38	-0.695353	0.583	0.891	8.87255e-34	8
RANGAP1	4.28034e-38	-0.503455	0.739	0.955	9.63118e-34	8
PTK2	5.24734e-38	-0.474448	0.956	0.994	1.1807e-33	8
DDAH2	5.79546e-38	-0.495091	0.902	0.991	1.30404e-33	8
OPTN	6.00254e-38	-0.406767	0.981	1	1.35063e-33	8
CD24	6.15086e-38	0.815055	0.998	0.991	1.38401e-33	7
STON2	8.05094e-38	0.74016	0.71	0.36	1.81154e-33	7
HES2	9.15026e-38	0.722995	0.438	0.036	2.0589e-33	7
MXRA8	9.93287e-38	-0.544926	0.845	0.97	2.23499e-33	8
SFPQ	1.04413e-37	-0.458021	0.983	1	2.3494e-33	8
MORF4L2	1.10831e-37	-0.372741	1	1	2.49381e-33	8
PFN2	1.22786e-37	-0.448694	0.998	1	2.76282e-33	8
NECTIN4	1.34736e-37	0.91628	0.556	0.148	3.03169e-33	7
HNMT	1.44823e-37	-0.639684	0.236	0.628	3.25867e-33	8
FAM210B	1.54525e-37	0.601607	0.936	0.764	3.47697e-33	7
NEIL3	1.55806e-37	-0.428925	0.14	0.529	3.5058e-33	8
PPP2R2B	1.56397e-37	0.753069	0.465	0.051	3.51909e-33	7
SLC7A2	1.61832e-37	-0.499806	0.175	0.58	3.64137e-33	8
LINC01503	1.64799e-37	0.621696	0.519	0.103	3.70813e-33	7
RCC1	1.66016e-37	-0.48918	0.641	0.897	3.73552e-33	8
SH3BGRL3	1.79945e-37	0.600683	1	1	4.04894e-33	7
MDFI	1.85645e-37	-0.496419	0.931	0.976	4.17719e-33	8
SMIM3	1.8895e-37	0.61001	0.722	0.335	4.25156e-33	7
PAQR8	2.21441e-37	-0.408223	0.091	0.453	4.98265e-33	8
PDIA6	2.49935e-37	-0.40415	1	1	5.62379e-33	8
GOT1	4.81512e-37	-0.571876	0.594	0.894	1.08345e-32	8
B2M	6.91814e-37	-0.405536	0.993	1	1.55665e-32	8
FGF11	7.27389e-37	0.473228	0.438	0.039	1.6367e-32	7
PLXNA2	9.06726e-37	0.68136	0.632	0.224	2.04022e-32	7
APOE	9.84121e-37	-0.54689	0.981	1	2.21437e-32	8
MIS18A	9.90841e-37	-0.4796	0.533	0.843	2.22949e-32	8
OSBPL9	1.10046e-36	-0.45489	0.976	0.994	2.47615e-32	8
CDK5RAP2	1.27231e-36	-0.495562	0.477	0.831	2.86283e-32	8
TIMP2	1.32913e-36	-0.514083	0.632	0.903	2.99068e-32	8
TGFB1I1	1.35706e-36	-0.597799	0.671	0.924	3.05353e-32	8
ZNF93	1.37265e-36	-0.497658	0.319	0.704	3.0886e-32	8
PARPBP	1.38232e-36	-0.48955	0.218	0.616	3.11035e-32	8
IL1R1	1.82075e-36	-0.559887	0.125	0.486	4.09686e-32	8
RCCD1	1.96533e-36	-0.494727	0.298	0.68	4.42218e-32	8
C5orf38	2.00939e-36	0.599619	0.648	0.254	4.52134e-32	7
NCAPG2	2.17799e-36	-0.483479	0.282	0.692	4.9007e-32	8
ELL2	2.2125e-36	0.653786	0.836	0.568	4.97835e-32	7
MTFR2	2.23282e-36	-0.448216	0.211	0.601	5.02407e-32	8
CDC27	2.30137e-36	-0.544236	0.678	0.888	5.17832e-32	8
GJB6	2.35378e-36	1.71481	0.415	0.03	5.29625e-32	7
JAG2	2.4944e-36	0.470551	0.418	0.03	5.61265e-32	7
ODF2	2.83564e-36	-0.532045	0.582	0.861	6.38048e-32	8
TNNT1	3.08239e-36	0.781382	0.734	0.375	6.93568e-32	7
SMC1A	4.90445e-36	-0.481757	0.836	0.958	1.10355e-31	8
ALDH1B1	5.6113e-36	-0.616615	0.499	0.858	1.2626e-31	8
TLE1	6.37787e-36	-0.54843	0.58	0.858	1.43509e-31	8
PAPPA2	9.23747e-36	-0.622595	0.064	0.384	2.07852e-31	8
ORC6	9.36302e-36	-0.490832	0.556	0.921	2.10677e-31	8
CDCA5	9.47522e-36	-0.502315	0.305	0.728	2.13202e-31	8
WDR62	1.07392e-35	-0.430107	0.137	0.511	2.41642e-31	8
ARHGAP31	1.28991e-35	-0.449932	0.17	0.559	2.90242e-31	8
REXO2	1.3379e-35	-0.389054	0.997	1	3.01041e-31	8
GJB5	1.45469e-35	0.551585	0.386	0.012	3.2732e-31	7
SPEG	1.64017e-35	-0.533253	0.282	0.656	3.69054e-31	8
MT-CYB	1.68934e-35	0.408314	0.998	1	3.80118e-31	7
TAX1BP1	1.73249e-35	-0.406145	0.997	1	3.89828e-31	8
MARCH3	2.23334e-35	-0.371214	0.064	0.39	5.02525e-31	8
ARSI	2.57251e-35	-0.726007	0.725	0.906	5.7884e-31	8
BTG2	2.58762e-35	0.800538	0.644	0.257	5.8224e-31	7
RPS18	2.70231e-35	0.262497	1	1	6.08047e-31	7
SAPCD2	3.28134e-35	-0.37654	0.052	0.363	7.38334e-31	8
PSIP1	3.49007e-35	-0.477157	0.855	0.97	7.85301e-31	8
OLFML3	3.7417e-35	-0.521328	0.197	0.583	8.41919e-31	8
CDKN2B	3.98309e-35	-0.543091	0.312	0.713	8.96236e-31	8
BEND7	4.88111e-35	-0.548787	0.324	0.701	1.0983e-30	8
PLOD1	5.27022e-35	-0.512133	0.804	0.949	1.18585e-30	8
CBX1	6.05381e-35	-0.412684	0.966	0.997	1.36217e-30	8
EZH2	7.15977e-35	-0.515571	0.501	0.807	1.61102e-30	8
PXDN	7.78058e-35	-0.498877	0.804	0.967	1.75071e-30	8
CD248	9.24709e-35	-0.466408	0.076	0.411	2.08069e-30	8
FZD2	1.0266e-34	-0.524518	0.543	0.846	2.30995e-30	8
SUN2	1.073e-34	-0.51264	0.406	0.758	2.41436e-30	8
APOLD1	1.26957e-34	-0.332228	0.03	0.314	2.85666e-30	8
TMEM159	1.35569e-34	0.556891	0.823	0.492	3.05044e-30	7
TXNDC12	1.49362e-34	-0.430933	0.921	0.979	3.3608e-30	8
FAM83B	1.55415e-34	0.608799	0.691	0.323	3.49699e-30	7
MED13L	1.64529e-34	-0.549197	0.7	0.894	3.70206e-30	8
PPP2R5D	1.64546e-34	-0.502439	0.545	0.843	3.70244e-30	8
MIPEP	1.68661e-34	0.639169	0.621	0.242	3.79503e-30	7
COL6A2	1.85803e-34	-0.520867	0.239	0.622	4.18076e-30	8
SYT1	1.89743e-34	0.710247	0.627	0.23	4.2694e-30	7
ERRFI1	1.984e-34	-0.576665	0.943	0.991	4.4642e-30	8
MPZL2	2.28749e-34	0.830369	0.578	0.187	5.14709e-30	7
RNF217	2.39496e-34	0.61135	0.936	0.798	5.3889e-30	7
LASP1	2.39633e-34	-0.42061	0.971	1	5.39199e-30	8
MDC1	2.46044e-34	-0.478181	0.398	0.779	5.53623e-30	8
ARF1	3.06791e-34	-0.309524	0.998	1	6.9031e-30	8
SPP1	3.23148e-34	-1.15579	0.378	0.752	7.27115e-30	8
LTBP1	3.3721e-34	-0.549088	0.585	0.834	7.58757e-30	8
NEU1	3.38429e-34	-0.495391	0.764	0.921	7.615e-30	8
RHOU	3.64849e-34	-0.626839	0.358	0.737	8.20946e-30	8
SLC16A3	3.88414e-34	-0.533358	0.565	0.882	8.7397e-30	8
BLOC1S2	4.06056e-34	0.513373	0.965	0.834	9.13667e-30	7
MT-ND2	4.84231e-34	0.409768	0.998	1	1.08957e-29	7
CENPM	4.85883e-34	-0.467144	0.272	0.68	1.09329e-29	8
BRCA2	4.95393e-34	-0.487566	0.324	0.728	1.11468e-29	8
DPYSL2	5.04485e-34	-0.547625	0.632	0.864	1.13514e-29	8
LBH	5.97364e-34	-0.697486	0.504	0.801	1.34413e-29	8
DCAF7	6.90221e-34	-0.435944	0.933	0.982	1.55307e-29	8
NDUFAF8	7.43114e-34	0.580412	0.988	0.94	1.67208e-29	7
MAPK13	7.44566e-34	0.543925	0.521	0.127	1.67535e-29	7
PPP1R14A	7.99717e-34	0.806362	0.836	0.574	1.79944e-29	7
FANCD2	1.30521e-33	-0.419611	0.236	0.637	2.93685e-29	8
TMTC2	1.37443e-33	-0.53831	0.268	0.659	3.0926e-29	8
ITGA1	1.39037e-33	-0.394543	0.073	0.39	3.12848e-29	8
CD63	1.4167e-33	-0.328297	1	1	3.18771e-29	8
C6orf141	1.42116e-33	0.510273	0.491	0.094	3.19775e-29	7
PKMYT1	1.47199e-33	-0.443514	0.45	0.885	3.31213e-29	8
PKP2	1.60637e-33	-0.509526	0.86	0.961	3.61449e-29	8
MORF4L1	1.73916e-33	-0.323706	1	1	3.91328e-29	8
PRPSAP1	1.78893e-33	-0.476279	0.74	0.906	4.02528e-29	8
RBPMS2	1.81271e-33	-0.478218	0.346	0.707	4.07877e-29	8
GLTP	2.1117e-33	0.531488	0.774	0.462	4.75153e-29	7
TNC	2.60766e-33	-0.639206	0.796	0.973	5.86749e-29	8
STARD10	3.20024e-33	0.606508	0.944	0.734	7.20086e-29	7
H3F3B	5.2631e-33	-0.289298	1	1	1.18425e-28	8
GJA1	5.33283e-33	0.519387	0.592	0.19	1.19994e-28	7
RBPMS	5.61576e-33	-0.374355	0.978	1	1.2636e-28	8
RFK	6.36786e-33	-0.507844	0.85	0.97	1.43283e-28	8
GRAMD2B	6.38398e-33	0.642855	0.695	0.36	1.43646e-28	7
PEAR1	7.52393e-33	-0.314694	0.067	0.387	1.69296e-28	8
HS3ST1	7.74881e-33	-0.743017	0.169	0.511	1.74356e-28	8
RNF144B	8.44313e-33	0.555798	0.44	0.066	1.89979e-28	7
HAUS8	8.46844e-33	-0.442289	0.29	0.668	1.90548e-28	8
RAB7B	8.8234e-33	0.520499	0.354	0.006	1.98535e-28	7
CENPJ	8.84771e-33	-0.456449	0.3	0.68	1.99082e-28	8
NOTCH2	9.25876e-33	-0.490212	0.614	0.843	2.08331e-28	8
WBP11	1.01233e-32	-0.403283	0.926	0.991	2.27785e-28	8
CCDC14	1.19528e-32	-0.491796	0.595	0.852	2.68951e-28	8
AXL	1.23944e-32	-0.513214	0.732	0.94	2.78887e-28	8
SLC25A4	1.27644e-32	-0.504862	0.899	0.982	2.87211e-28	8
MICAL2	1.28e-32	-0.652741	0.496	0.792	2.88013e-28	8
ANXA6	1.30703e-32	-0.468727	0.374	0.746	2.94095e-28	8
SLC18A3	1.44221e-32	-0.722112	0.378	0.773	3.24511e-28	8
CSTB	1.45058e-32	0.334365	1	1	3.26395e-28	7
CSRP1	1.49645e-32	-0.452676	0.985	1	3.36716e-28	8
PCSK5	1.52163e-32	-0.432485	0.147	0.495	3.42383e-28	8
SRI	2.04054e-32	-0.412055	0.976	1	4.59141e-28	8
LSM4	2.39543e-32	-0.298689	1	1	5.38995e-28	8
EXPH5	2.48266e-32	-0.56724	0.56	0.822	5.58624e-28	8
DSG2	2.62057e-32	0.514477	0.995	0.979	5.89653e-28	7
DIAPH2-AS1	2.62154e-32	0.508483	0.342	0.003	5.89873e-28	7
PHLDB2	3.00453e-32	-0.56909	0.809	0.964	6.7605e-28	8
RASGRF1	3.0672e-32	-0.473877	0.16	0.514	6.90151e-28	8
VDAC3	3.21739e-32	-0.395073	0.965	0.991	7.23945e-28	8
HNRNPA1	3.3832e-32	-0.277562	1	1	7.61255e-28	8
RPS11	3.44304e-32	0.26723	1	1	7.74719e-28	7
HEBP1	3.83967e-32	-0.405385	0.965	0.997	8.63963e-28	8
MAPRE3	4.2741e-32	0.414542	0.405	0.042	9.61715e-28	7
CAPN1	4.84753e-32	0.431252	0.99	0.924	1.09074e-27	7
PLAU	5.22728e-32	1.21614	0.894	0.707	1.17619e-27	7
YBX3	5.92243e-32	0.450582	0.997	0.988	1.33261e-27	7
ZFYVE21	6.81819e-32	-0.377682	0.912	0.979	1.53416e-27	8
AC007255.1	7.25894e-32	-0.367367	0.11	0.444	1.63334e-27	8
CXCL12	7.90739e-32	-1.00756	0.386	0.71	1.77924e-27	8
DZIP3	7.96139e-32	-0.458778	0.298	0.665	1.79139e-27	8
EFCAB11	1.0157e-31	-0.461416	0.415	0.749	2.28544e-27	8
DYNLL1	1.175e-31	-0.351837	1	1	2.64386e-27	8
PLTP	1.18552e-31	0.708744	0.723	0.411	2.66754e-27	7
HMGN2	1.2518e-31	-0.371712	0.992	1	2.81668e-27	8
HCFC1R1	1.49338e-31	-0.485132	0.939	1	3.36025e-27	8
C5	1.55381e-31	-0.475087	0.061	0.353	3.49623e-27	8
GALNT10	1.61606e-31	-0.538951	0.261	0.613	3.63629e-27	8
AHR	1.87894e-31	0.670303	0.634	0.272	4.22781e-27	7
KIF1A	2.31869e-31	0.757077	0.452	0.085	5.21729e-27	7
PIN1	2.47324e-31	-0.327423	0.992	1	5.56503e-27	8
RAB8A	2.77556e-31	-0.410869	0.845	0.952	6.24528e-27	8
TMED9	3.00496e-31	-0.335025	0.998	1	6.76147e-27	8
TMBIM6	3.30861e-31	-0.315995	1	1	7.44471e-27	8
SAE1	3.37267e-31	-0.413242	0.86	0.988	7.58885e-27	8
DEK	3.96827e-31	-0.345218	0.988	1	8.92901e-27	8
SPART	4.02086e-31	-0.453206	0.695	0.909	9.04734e-27	8
EI24	5.29543e-31	0.378232	1	0.997	1.19152e-26	7
STXBP6	5.72898e-31	0.544576	0.432	0.069	1.28908e-26	7
MYRF	5.75297e-31	-0.318286	0.035	0.302	1.29448e-26	8
HYLS1	6.2774e-31	-0.437418	0.182	0.526	1.41248e-26	8
NECTIN1	7.04619e-31	0.557279	0.524	0.151	1.58546e-26	7
HNRNPR	7.25182e-31	-0.362338	0.988	1	1.63173e-26	8
IGF2BP1	7.44908e-31	-0.40203	0.941	0.988	1.67612e-26	8
ENAH	7.83571e-31	-0.471012	0.978	0.991	1.76311e-26	8
AC091057.6	7.87679e-31	-0.382575	0.089	0.399	1.77236e-26	8
DMKN	8.55472e-31	0.490595	0.983	0.94	1.9249e-26	7
FANCI	8.66845e-31	-0.409804	0.395	0.801	1.95049e-26	8
SERPINH1	1.01879e-30	-0.393537	0.99	1	2.29238e-26	8
DSP	1.05857e-30	0.667021	0.998	1	2.38189e-26	7
NOP10	1.14701e-30	0.307462	1	1	2.58089e-26	7
CLDN7	1.24115e-30	0.62906	0.956	0.861	2.79271e-26	7
BIRC7	1.35872e-30	-0.400459	0.099	0.42	3.05726e-26	8
OLFML2A	1.7279e-30	-0.54935	0.651	0.882	3.88796e-26	8
KLK8	1.86386e-30	0.959431	0.379	0.039	4.19386e-26	7
RCN1	2.08143e-30	-0.374907	0.988	1	4.68342e-26	8
LCORL	2.2675e-30	-0.448689	0.437	0.776	5.1021e-26	8
CMC2	2.42467e-30	-0.429719	0.96	0.991	5.45575e-26	8
IRX2	2.8698e-30	0.585587	0.617	0.266	6.45735e-26	7
NDUFB9	3.09165e-30	0.423299	0.998	1	6.95653e-26	7
MYDGF	3.27715e-30	-0.347489	0.987	1	7.37391e-26	8
COL8A1	3.38422e-30	-0.410853	0.062	0.356	7.61484e-26	8
AC079298.3	3.39005e-30	-0.27441	0.027	0.278	7.62796e-26	8
GYPC	3.55203e-30	-0.488194	0.961	1	7.99243e-26	8
YWHAH	3.56117e-30	-0.318268	0.995	1	8.01298e-26	8
LYPD3	3.89396e-30	0.71699	0.388	0.045	8.76179e-26	7
JADE1	4.05256e-30	-0.61374	0.516	0.792	9.11867e-26	8
LGR5	4.33916e-30	-0.352192	0.027	0.278	9.76354e-26	8
IL32	4.47827e-30	-0.528938	0.669	0.955	1.00765e-25	8
RPL23	5.10942e-30	0.273969	1	1	1.14967e-25	7
CTTNBP2	5.66359e-30	-0.59324	0.27	0.622	1.27436e-25	8
SMIM14	6.7589e-30	-0.479268	0.681	0.912	1.52082e-25	8
TTF2	6.9292e-30	-0.461238	0.474	0.801	1.55914e-25	8
SDC2	6.95454e-30	-0.518162	0.465	0.789	1.56484e-25	8
ST13	7.08947e-30	-0.292837	0.998	1	1.5952e-25	8
COX14	7.43444e-30	0.407408	0.987	0.931	1.67282e-25	7
ITM2B	8.8464e-30	-0.363491	0.998	1	1.99053e-25	8
MMP9	1.22007e-29	-0.841932	0.624	0.912	2.74528e-25	8
LHX1	1.22773e-29	-0.322837	0.024	0.266	2.76252e-25	8
CFL2	1.26228e-29	-0.424451	0.745	0.927	2.84027e-25	8
HSPA8	1.34006e-29	-0.396025	0.995	1	3.01526e-25	8
HLTF	1.39823e-29	-0.490992	0.53	0.819	3.14617e-25	8
MT-ATP8	1.45298e-29	0.396436	0.998	1	3.26934e-25	7
TFAP2B	1.60034e-29	1.03991	0.572	0.221	3.60092e-25	7
IGSF3	1.72217e-29	-0.455783	0.755	0.921	3.87504e-25	8
MPZL1	2.09898e-29	-0.389863	0.973	0.994	4.72291e-25	8
ENSA	2.22482e-29	0.376215	0.997	0.979	5.00606e-25	7
GUCY1B1	2.304e-29	-0.533225	0.233	0.586	5.18423e-25	8
HRAS	2.35997e-29	0.534027	0.803	0.565	5.31018e-25	7
CDH3	2.36892e-29	-0.412615	0.909	0.997	5.3303e-25	8
ACTN4	2.60234e-29	-0.403063	0.998	1	5.85552e-25	8
SDCBP	2.65631e-29	-0.46025	0.948	0.994	5.97696e-25	8
SLC16A2	2.66932e-29	0.463912	0.457	0.1	6.00623e-25	7
MYO1D	2.83171e-29	-0.457156	0.58	0.849	6.37164e-25	8
SPTBN1	3.21761e-29	-0.403029	0.995	1	7.23994e-25	8
PRDX3	4.34806e-29	-0.34591	0.939	0.994	9.78357e-25	8
SLC6A15	4.59924e-29	-0.478646	0.15	0.48	1.03488e-24	8
MSN	4.64054e-29	-0.418773	0.799	0.964	1.04417e-24	8
ZWINT	5.34132e-29	-0.400102	0.469	0.828	1.20185e-24	8
DAP	5.54084e-29	-0.398048	0.909	0.979	1.24674e-24	8
P4HB	5.65953e-29	-0.298402	1	1	1.27345e-24	8
CDH8	6.20626e-29	0.516449	0.432	0.082	1.39647e-24	7
KDM6A	6.80654e-29	-0.590819	0.702	0.9	1.53154e-24	8
PEG10	7.50797e-29	0.706881	0.882	0.731	1.68937e-24	7
PPFIBP1	9.18438e-29	-0.477585	0.966	0.994	2.06658e-24	8
HAS3	9.35696e-29	0.570683	0.349	0.027	2.10541e-24	7
TACSTD2	9.61926e-29	0.734086	0.732	0.408	2.16443e-24	7
EPPK1	1.09355e-28	0.477699	0.506	0.139	2.46059e-24	7
TMED3	1.10376e-28	-0.412668	0.992	0.994	2.48358e-24	8
CTXN1	1.1154e-28	0.4951	0.472	0.121	2.50976e-24	7
DLX2	1.13652e-28	0.490795	0.342	0.021	2.55729e-24	7
MMP23B	1.24892e-28	-0.623186	0.42	0.74	2.8102e-24	8
ANKRD1	1.30188e-28	-0.894508	0.656	0.9	2.92935e-24	8
ACAT2	1.44324e-28	-0.518207	0.868	0.988	3.24744e-24	8
SLC8A1	1.68848e-28	0.47207	0.472	0.118	3.79925e-24	7
VRK1	1.76574e-28	-0.394993	0.454	0.819	3.97309e-24	8
TRAIP	2.06595e-28	-0.315692	0.14	0.477	4.64858e-24	8
LGR4	2.21218e-28	0.482112	0.742	0.426	4.97762e-24	7
CLTA	2.63486e-28	-0.250751	1	1	5.9287e-24	8
ST3GAL5	3.29564e-28	-0.468709	0.128	0.438	7.41552e-24	8
EFHD1	3.54955e-28	-0.495226	0.319	0.653	7.98684e-24	8
INPP5D	3.76228e-28	0.617132	0.361	0.039	8.4655e-24	7
PLSCR5	3.95774e-28	-0.30881	0.024	0.26	8.90531e-24	8
AEBP1	4.15195e-28	-0.460427	0.347	0.689	9.34231e-24	8
TOMM7	4.52962e-28	0.269193	1	1	1.01921e-23	7
DKK3	4.96138e-28	-0.384518	0.954	1	1.11636e-23	8
GTF2A2	5.43685e-28	-0.320555	0.998	1	1.22335e-23	8
COL18A1	5.51686e-28	-0.455024	0.879	0.982	1.24135e-23	8
MESD	5.60738e-28	-0.341789	0.954	0.994	1.26172e-23	8
LMNB2	6.00687e-28	-0.442405	0.656	0.888	1.35161e-23	8
SLC4A4	6.46785e-28	-0.306089	0.03	0.272	1.45533e-23	8
GALNT3	6.75221e-28	0.482518	0.865	0.625	1.51931e-23	7
CDKN1A	7.04669e-28	0.724385	0.983	0.931	1.58558e-23	7
PTPRK	7.53459e-28	0.580993	0.841	0.628	1.69536e-23	7
CDKN1B	8.36208e-28	-0.465545	0.442	0.752	1.88155e-23	8
SEPT2	8.99871e-28	-0.289724	1	1	2.0248e-23	8
CENPI	9.11948e-28	-0.333947	0.093	0.384	2.05197e-23	8
C4orf48	9.48494e-28	0.579896	0.96	0.873	2.13421e-23	7
DBF4B	9.62055e-28	-0.358914	0.191	0.529	2.16472e-23	8
NUDT4	9.77181e-28	0.570307	0.892	0.701	2.19875e-23	7
ESPL1	1.01136e-27	-0.323028	0.128	0.447	2.27565e-23	8
ATP6V1B2	1.12936e-27	-0.456061	0.649	0.858	2.54118e-23	8
HAUS4	1.61883e-27	-0.387145	0.676	0.9	3.64254e-23	8
PTGES3	1.64411e-27	-0.270454	1	1	3.69941e-23	8
NTRK2	1.7882e-27	-0.715911	0.233	0.577	4.02362e-23	8
C21orf58	1.79455e-27	-0.37564	0.196	0.535	4.03792e-23	8
LSM5	1.79607e-27	-0.30603	0.993	1	4.04134e-23	8
MAD2L2	1.99244e-27	-0.365759	0.917	0.988	4.4832e-23	8
TMX4	2.14513e-27	-0.424511	0.578	0.855	4.82675e-23	8
GEN1	2.79931e-27	-0.410501	0.234	0.571	6.29873e-23	8
NR2F2	2.92383e-27	0.51385	0.985	0.94	6.57891e-23	7
SPIN1	3.19288e-27	-0.376229	0.899	0.955	7.1843e-23	8
MT1H	3.52056e-27	2.44116	0.425	0.097	7.92162e-23	7
SMPDL3A	3.53991e-27	0.457335	0.509	0.16	7.96515e-23	7
C1orf210	3.6541e-27	0.429195	0.54	0.184	8.22208e-23	7
KIAA0586	3.71597e-27	-0.396524	0.231	0.553	8.3613e-23	8
SESN3	3.74997e-27	-0.405477	0.899	0.994	8.43781e-23	8
METTL8	4.40979e-27	0.487137	0.688	0.393	9.92248e-23	7
RBMS1	4.71142e-27	-0.360532	0.949	0.997	1.06012e-22	8
PLD5	5.24969e-27	-0.407648	0.098	0.387	1.18123e-22	8
PPP1R13L	5.45563e-27	0.474922	0.922	0.776	1.22757e-22	7
MUC16	6.37376e-27	1.11948	0.293	0.003	1.43416e-22	7
PLPP3	6.39457e-27	-0.717317	0.481	0.77	1.43884e-22	8
ALCAM	7.49547e-27	0.510321	0.841	0.607	1.68656e-22	7
KCNJ15	7.60515e-27	0.4445	0.369	0.051	1.71124e-22	7
TMEM88	8.51796e-27	-0.352764	0.089	0.384	1.91663e-22	8
TBX3	8.58866e-27	-0.311621	0.071	0.347	1.93253e-22	8
MYEF2	8.94462e-27	-0.454191	0.383	0.701	2.01263e-22	8
SLC35D1	9.84073e-27	0.365436	0.524	0.163	2.21426e-22	7
HTRA1	1.13325e-26	-0.653995	0.204	0.514	2.54992e-22	8
EVA1A	1.1334e-26	0.845842	0.614	0.323	2.55026e-22	7
FHL3	1.29165e-26	-0.390498	0.83	0.949	2.90633e-22	8
TMA7	1.30377e-26	0.261879	1	1	2.93361e-22	7
CYB5R1	1.3541e-26	0.604035	0.761	0.52	3.04685e-22	7
PTHLH	1.37863e-26	1.25883	0.325	0.024	3.10206e-22	7
C1orf198	1.46994e-26	-0.469291	0.664	0.891	3.30752e-22	8
LSM3	1.52605e-26	-0.311803	0.976	0.997	3.43376e-22	8
AP001347.1	1.62217e-26	-0.314929	0.103	0.393	3.65005e-22	8
MPHOSPH9	1.63794e-26	-0.380992	0.234	0.568	3.68553e-22	8
MT2A	1.82089e-26	0.999853	0.992	0.994	4.09718e-22	7
GMNN	1.83296e-26	-0.385347	0.68	0.915	4.12434e-22	8
RBMS3	2.18802e-26	-0.376482	0.245	0.589	4.92326e-22	8
BARX2	3.04464e-26	0.517253	0.455	0.118	6.85075e-22	7
HLA-A	3.05134e-26	-0.420755	0.882	0.988	6.86581e-22	8
FAM89A	3.37723e-26	0.422076	0.504	0.163	7.59911e-22	7
TMED5	4.03741e-26	-0.356284	0.875	0.973	9.08459e-22	8
CMTM8	4.54442e-26	0.410789	0.406	0.082	1.02254e-21	7
AC103740.1	4.70854e-26	-0.464783	0.137	0.441	1.05947e-21	8
MLEC	5.18508e-26	-0.335321	0.98	0.994	1.16669e-21	8
CROT	5.30097e-26	0.529891	0.543	0.221	1.19277e-21	7
YIF1B	5.50783e-26	-0.32785	0.97	0.997	1.23932e-21	8
ADAMTS9	5.68128e-26	-0.489645	0.376	0.767	1.27834e-21	8
MAN2A1	6.51784e-26	-0.383379	0.825	0.958	1.46658e-21	8
AAMDC	7.25421e-26	-0.378994	0.75	0.912	1.63227e-21	8
SLC25A39	9.77363e-26	0.300768	0.998	1	2.19916e-21	7
NOTCH3	1.01158e-25	0.541425	0.447	0.115	2.27616e-21	7
CAMK2N1	1.03039e-25	0.637255	0.619	0.308	2.31849e-21	7
CLCN5	1.06396e-25	-0.421251	0.218	0.532	2.39401e-21	8
SEC23A	1.1385e-25	-0.384287	0.874	0.949	2.56173e-21	8
ADGRF4	1.14172e-25	0.390373	0.31	0.018	2.56898e-21	7
HACD1	1.2049e-25	-0.420601	0.642	0.87	2.71115e-21	8
EPSTI1	1.23357e-25	-0.495956	0.648	0.855	2.77566e-21	8
SYNGR2	1.38082e-25	0.459717	0.976	0.891	3.10698e-21	7
TRIM55	1.50126e-25	-0.481505	0.599	0.891	3.378e-21	8
HABP4	1.54748e-25	-0.399345	0.302	0.628	3.48198e-21	8
DENND5B	1.55527e-25	-0.330391	0.179	0.502	3.49952e-21	8
PTS	1.56437e-25	-0.419289	0.948	0.991	3.52e-21	8
MAL2	1.78606e-25	0.537842	0.469	0.139	4.01881e-21	7
KLC3	2.01341e-25	0.447832	0.607	0.287	4.53038e-21	7
KRT23	2.02001e-25	1.25468	0.336	0.039	4.54523e-21	7
PCSK1N	2.39976e-25	-0.600119	0.712	0.885	5.3997e-21	8
CTNNBIP1	2.43971e-25	0.430297	0.973	0.915	5.48958e-21	7
MYL9	2.45013e-25	-0.428624	0.949	1	5.51304e-21	8
KLF5	2.55953e-25	0.584668	0.779	0.532	5.75919e-21	7
UQCR11	2.87583e-25	0.274888	1	1	6.4709e-21	7
IKZF2	2.92893e-25	0.411509	0.4	0.082	6.59039e-21	7
FAM107B	3.02961e-25	-0.441816	0.396	0.728	6.81692e-21	8
PTPN13	3.13474e-25	0.483275	0.702	0.402	7.05347e-21	7
S100A14	3.1524e-25	1.29857	0.712	0.441	7.09322e-21	7
ERCC6L	3.33861e-25	-0.303729	0.108	0.399	7.5122e-21	8
CEP57L1	3.47451e-25	-0.386796	0.388	0.692	7.818e-21	8
ADGRG1	3.60635e-25	0.514643	0.828	0.574	8.11465e-21	7
COX7B	3.61543e-25	0.279066	1	1	8.13508e-21	7
DNAJC1	4.05078e-25	-0.367486	0.976	0.997	9.11465e-21	8
NBDY	4.65691e-25	0.31749	1	0.997	1.04785e-20	7
CHTF18	4.66107e-25	-0.348918	0.236	0.562	1.04879e-20	8
PCNT	4.66861e-25	-0.434741	0.398	0.713	1.05048e-20	8
EPOR	4.72228e-25	-0.359932	0.174	0.48	1.06256e-20	8
NEBL	4.86147e-25	0.512431	0.558	0.239	1.09388e-20	7
TRBC2	5.0861e-25	-0.707018	0.293	0.616	1.14442e-20	8
CAPZB	5.11787e-25	-0.283752	0.995	1	1.15157e-20	8
FAM162A	5.53803e-25	0.42652	0.929	0.789	1.24611e-20	7
S100A9	5.90196e-25	3.08219	0.39	0.088	1.328e-20	7
GLB1	6.05099e-25	-0.434574	0.847	0.94	1.36153e-20	8
MACF1	6.35446e-25	-0.388826	0.956	0.991	1.42982e-20	8
JUN	6.68475e-25	-0.552617	0.919	0.988	1.50414e-20	8
UCK2	7.08713e-25	-0.453243	0.789	0.924	1.59467e-20	8
EZR	7.32574e-25	-0.313306	0.992	1	1.64836e-20	8
HNRNPUL1	7.38293e-25	-0.298465	0.976	0.997	1.66123e-20	8
CCDC85B	7.86307e-25	-0.379365	0.988	0.991	1.76927e-20	8
RUVBL2	8.18169e-25	-0.386767	0.885	0.979	1.84096e-20	8
AKR1C2	8.34263e-25	1.37012	0.273	0.003	1.87718e-20	7
CHST15	8.51078e-25	0.329148	0.332	0.036	1.91501e-20	7
KDM4B	8.69572e-25	-0.405755	0.58	0.807	1.95662e-20	8
GNAQ	1.20702e-24	-0.377354	0.904	0.973	2.71592e-20	8
PLEKHO1	1.21691e-24	-0.430287	0.504	0.801	2.73816e-20	8
UBB	1.21827e-24	-0.299801	0.998	1	2.74123e-20	8
LSM8	1.4394e-24	-0.305203	0.981	0.994	3.2388e-20	8
HTATSF1	1.59823e-24	-0.356349	0.951	0.988	3.59617e-20	8
SNRPB2	1.62084e-24	-0.334536	0.961	0.994	3.64706e-20	8
RRM2	1.75972e-24	-0.314995	0.209	0.556	3.95955e-20	8
ALKBH7	1.76489e-24	-0.292379	0.98	0.997	3.97117e-20	8
DAPP1	1.78093e-24	0.503593	0.381	0.073	4.00728e-20	7
SLC7A1	1.78867e-24	-0.408321	0.72	0.903	4.0247e-20	8
CDK19	1.90233e-24	-0.368506	0.297	0.61	4.28044e-20	8
MCRIP1	2.06266e-24	-0.312668	0.963	0.997	4.6412e-20	8
ZMYM1	2.12933e-24	-0.420619	0.398	0.695	4.7912e-20	8
SYT17	2.14432e-24	0.341321	0.331	0.039	4.82493e-20	7
CKAP4	2.28854e-24	-0.343805	0.973	0.991	5.14945e-20	8
SPATS2L	2.29457e-24	-0.326667	0.943	0.994	5.16302e-20	8
FZR1	3.11162e-24	-0.397692	0.452	0.725	7.00146e-20	8
VASN	3.6553e-24	-0.41778	0.476	0.81	8.22479e-20	8
CAPG	3.68122e-24	-0.309462	0.988	0.994	8.28311e-20	8
LPP	4.22804e-24	-0.401932	0.97	0.991	9.51351e-20	8
LRRFIP1	4.48909e-24	-0.345215	0.968	0.988	1.01009e-19	8
PDIA5	4.65034e-24	-0.396781	0.482	0.773	1.04637e-19	8
TANC2	4.95831e-24	-0.458338	0.84	0.924	1.11567e-19	8
ILF2	5.22655e-24	-0.33299	0.987	0.994	1.17602e-19	8
ANK3	5.30503e-24	-0.507473	0.686	0.861	1.19368e-19	8
THOC6	5.48807e-24	-0.362776	0.572	0.849	1.23487e-19	8
RPS17	5.5636e-24	0.373692	0.975	0.903	1.25187e-19	7
LGALS3BP	5.7862e-24	-0.437033	0.442	0.737	1.30195e-19	8
PPP1CC	7.12785e-24	-0.294839	0.98	1	1.60384e-19	8
LINC00842	7.54065e-24	-0.360533	0.263	0.589	1.69672e-19	8
IMPDH1	8.22885e-24	0.461146	0.739	0.483	1.85157e-19	7
TMEM117	9.90926e-24	0.395632	0.53	0.199	2.22968e-19	7
RPL39L	1.11015e-23	-0.367101	0.825	0.964	2.49794e-19	8
KIRREL1	1.2322e-23	-0.388326	0.288	0.604	2.77258e-19	8
TACC1	1.38718e-23	-0.394662	0.747	0.943	3.1213e-19	8
CACNA1C	1.41079e-23	-0.271488	0.062	0.305	3.17441e-19	8
FAM45A	1.52669e-23	-0.318782	0.929	0.964	3.4352e-19	8
LARGE2	1.74717e-23	0.412746	0.255	0	3.93131e-19	7
FAT2	1.85855e-23	0.545788	0.4	0.1	4.18192e-19	7
CEP128	1.99858e-23	-0.325618	0.221	0.544	4.49701e-19	8
TUSC3	2.11151e-23	0.298322	0.995	0.994	4.7511e-19	7
LRR1	2.38025e-23	-0.386056	0.521	0.779	5.3558e-19	8
CSE1L	2.40785e-23	-0.360104	0.702	0.894	5.41789e-19	8
DYSF	2.45588e-23	-0.302377	0.088	0.35	5.52598e-19	8
OTX1	2.56054e-23	0.326665	0.282	0.015	5.76147e-19	7
MICA	2.61115e-23	-0.448926	0.745	0.906	5.87535e-19	8
ARAP1	2.71454e-23	0.387143	0.432	0.118	6.10799e-19	7
TIMM8B	2.72412e-23	0.316494	0.993	0.982	6.12955e-19	7
PRPS1	2.98903e-23	-0.665418	0.619	0.813	6.72563e-19	8
FAM84A	3.05939e-23	0.461565	0.438	0.124	6.88394e-19	7
TUBG1	3.15335e-23	-0.35872	0.884	0.982	7.09535e-19	8
F2RL1	3.19772e-23	0.523883	0.644	0.356	7.19519e-19	7
OSBPL5	3.38253e-23	-0.36492	0.223	0.523	7.61103e-19	8
ADGRL2	3.41576e-23	-0.420743	0.614	0.819	7.6858e-19	8
AC007743.1	3.71004e-23	0.414038	0.273	0.012	8.34797e-19	7
PARD6B	3.80236e-23	-0.379572	0.445	0.734	8.5557e-19	8
CDK16	3.81216e-23	-0.253865	0.995	1	8.57773e-19	8
PFDN4	3.82169e-23	-0.346432	0.936	0.991	8.59918e-19	8
SVIP	4.01448e-23	0.582185	0.622	0.338	9.03298e-19	7
C9orf3	4.26653e-23	0.590601	0.853	0.719	9.60012e-19	7
NEURL1B	4.42844e-23	-0.317309	0.116	0.39	9.96443e-19	8
FBLN7	4.74144e-23	-0.304052	0.126	0.405	1.06687e-18	8
UCP2	5.26943e-23	-0.938121	0.368	0.653	1.18567e-18	8
NUAK2	5.38842e-23	0.535984	0.86	0.568	1.21245e-18	7
PPL	5.97035e-23	0.562056	0.548	0.245	1.34339e-18	7
TNS4	6.50276e-23	0.908517	0.403	0.112	1.46319e-18	7
EGR1	6.55843e-23	0.761092	0.72	0.456	1.47571e-18	7
HOOK3	6.57824e-23	-0.349728	0.874	0.973	1.48017e-18	8
BLM	6.67633e-23	-0.327518	0.212	0.532	1.50224e-18	8
ATP2B4	8.11362e-23	-0.497171	0.831	0.943	1.82565e-18	8
FKBP2	8.86751e-23	-0.290626	0.988	0.997	1.99528e-18	8
PARVA	9.15471e-23	-0.40114	0.766	0.897	2.0599e-18	8
TMEM92	9.39031e-23	-0.3586	0.17	0.468	2.11291e-18	8
MPDZ	1.16588e-22	-0.391975	0.563	0.785	2.62335e-18	8
MAST4	1.20427e-22	0.474635	0.666	0.387	2.70973e-18	7
ILVBL	1.44878e-22	-0.391153	0.61	0.843	3.2599e-18	8
NAV1	1.46283e-22	-0.404675	0.535	0.785	3.29152e-18	8
CREB3L1	1.54723e-22	-0.388118	0.833	0.931	3.48142e-18	8
SDK2	1.55049e-22	0.309261	0.283	0.021	3.48875e-18	7
LDOC1	1.66032e-22	0.43957	0.912	0.782	3.73588e-18	7
FAT1	1.76149e-22	0.460117	0.931	0.807	3.96353e-18	7
CDCA7L	1.78021e-22	-0.382994	0.347	0.653	4.00566e-18	8
HEY1	1.79988e-22	-0.718149	0.347	0.64	4.04991e-18	8
CREB3L2	1.82114e-22	-0.354247	0.877	0.958	4.09776e-18	8
PMP22	1.94458e-22	-0.361449	0.056	0.287	4.3755e-18	8
CENPO	2.02045e-22	-0.347714	0.307	0.613	4.54622e-18	8
CETN3	2.06296e-22	-0.406086	0.503	0.767	4.64186e-18	8
PLK4	2.11487e-22	-0.338907	0.189	0.486	4.75866e-18	8
ADGRA3	2.21388e-22	0.44327	0.599	0.302	4.98145e-18	7
SFRP2	2.2347e-22	-0.968964	0.251	0.511	5.0283e-18	8
ZYX	2.26439e-22	-0.325143	0.988	0.997	5.0951e-18	8
FAM171B	2.39261e-22	0.308408	0.331	0.048	5.38361e-18	7
PDE4D	2.53039e-22	-0.454046	0.83	0.961	5.69363e-18	8
SEPT8	2.57733e-22	-0.370326	0.735	0.912	5.79926e-18	8
EXOSC8	2.69613e-22	-0.34449	0.772	0.934	6.06657e-18	8
FOPNL	2.73357e-22	-0.365556	0.69	0.858	6.1508e-18	8
SARAF	2.95589e-22	-0.274112	0.995	1	6.65106e-18	8
UCHL3	3.3524e-22	0.382102	0.941	0.852	7.54323e-18	7
TPM2	3.36446e-22	-0.390717	0.965	1	7.57037e-18	8
SNX24	3.4524e-22	-0.373873	0.754	0.903	7.76825e-18	8
RECK	3.50103e-22	-0.314201	0.224	0.526	7.87767e-18	8
RPA3	3.89878e-22	-0.341386	0.826	0.973	8.77264e-18	8
GAS2L1	4.1626e-22	-0.366482	0.314	0.61	9.36626e-18	8
JPH2	4.45126e-22	-0.327981	0.224	0.535	1.00158e-17	8
SUV39H1	4.49586e-22	-0.295846	0.209	0.508	1.01161e-17	8
CCND2	4.7058e-22	-0.732362	0.927	0.991	1.05885e-17	8
FDPS	4.71494e-22	-0.418781	0.968	0.994	1.06091e-17	8
EEF1AKMT2	4.82049e-22	-0.343333	0.386	0.668	1.08466e-17	8
ISL1	4.95697e-22	-0.385967	0.209	0.532	1.11537e-17	8
CNTROB	5.0244e-22	-0.348533	0.272	0.565	1.13054e-17	8
CYB561A3	5.14732e-22	0.566623	0.696	0.474	1.1582e-17	7
ARL15	5.32948e-22	0.461512	0.545	0.236	1.19919e-17	7
VPS35	5.33488e-22	-0.279448	0.988	0.997	1.2004e-17	8
RTKN2	5.59729e-22	-0.356548	0.192	0.48	1.25945e-17	8
DICER1	6.24181e-22	-0.34342	0.948	0.994	1.40447e-17	8
CPZ	6.56774e-22	-0.259475	0.057	0.284	1.47781e-17	8
TMEM50A	7.06089e-22	-0.264019	0.99	1	1.58877e-17	8
TAB3	7.54351e-22	0.393922	0.538	0.233	1.69737e-17	7
GINS1	8.20401e-22	-0.355906	0.314	0.616	1.84599e-17	8
NFATC2	8.22197e-22	-0.318924	0.088	0.338	1.85003e-17	8
TBC1D8	8.22221e-22	0.401843	0.384	0.097	1.85008e-17	7
MACC1	8.68257e-22	0.435739	0.272	0.018	1.95367e-17	7
WDSUB1	8.82013e-22	-0.363387	0.337	0.622	1.98462e-17	8
GADD45B	1.01925e-21	-0.455243	0.835	0.964	2.29342e-17	8
LIPG	1.15472e-21	0.562789	0.519	0.218	2.59823e-17	7
WNT10A	1.18958e-21	0.574144	0.72	0.483	2.67668e-17	7
NCOA4	1.25935e-21	-0.365098	0.902	0.949	2.83366e-17	8
ETS1	1.26794e-21	-0.362753	0.27	0.589	2.85298e-17	8
THBS1	1.33754e-21	-0.375366	0.617	0.903	3.0096e-17	8
PSMD10	1.37034e-21	-0.373971	0.809	0.927	3.08341e-17	8
DDB2	1.41345e-21	-0.498335	0.543	0.789	3.1804e-17	8
HEBP2	1.46562e-21	0.440266	0.97	0.934	3.2978e-17	7
IGF1R	1.47668e-21	0.49175	0.96	0.952	3.32268e-17	7
KREMEN2	1.54876e-21	0.421315	0.373	0.088	3.48487e-17	7
CAPN6	1.60496e-21	-0.696135	0.334	0.604	3.61132e-17	8
PAK4	1.85775e-21	-0.378169	0.627	0.807	4.18013e-17	8
KCNN4	1.94119e-21	0.337937	0.268	0.018	4.36786e-17	7
POLR3H	2.02399e-21	0.378234	0.742	0.483	4.55419e-17	7
TRIM24	2.04502e-21	-0.395099	0.658	0.864	4.6015e-17	8
ATAD5	2.09623e-21	-0.307826	0.304	0.637	4.71672e-17	8
TMEM19	2.16411e-21	-0.345686	0.349	0.634	4.86947e-17	8
SPINK5	2.25004e-21	0.784309	0.298	0.039	5.06281e-17	7
SCD	2.25969e-21	-0.384021	0.948	0.997	5.08453e-17	8
RAB40B	2.5071e-21	0.403381	0.548	0.248	5.64123e-17	7
KDELR2	2.59127e-21	-0.273372	1	1	5.83061e-17	8
AKAP9	2.64393e-21	0.36729	0.97	0.915	5.94911e-17	7
SASS6	2.65884e-21	-0.331935	0.287	0.589	5.98266e-17	8
ZFHX4	2.99448e-21	0.324728	0.339	0.063	6.73789e-17	7
EIF4E	3.02572e-21	-0.276394	0.958	0.994	6.80816e-17	8
TICRR	3.41671e-21	-0.280194	0.12	0.384	7.68793e-17	8
MAF	3.44625e-21	0.406004	0.288	0.03	7.7544e-17	7
VANGL1	3.45081e-21	-0.402105	0.568	0.798	7.76467e-17	8
ADH5	3.82713e-21	-0.325569	0.978	0.997	8.61143e-17	8
ARHGAP33	3.83469e-21	-0.276501	0.099	0.347	8.62844e-17	8
FBXL5	4.01712e-21	-0.319994	0.938	0.985	9.03893e-17	8
PRKCH	4.30246e-21	-0.354872	0.364	0.665	9.68096e-17	8
TESMIN	4.33278e-21	-0.341078	0.329	0.637	9.74918e-17	8
LSM14A	4.41987e-21	-0.278922	0.99	1	9.94514e-17	8
ABRACL	4.50377e-21	0.275508	1	1	1.01339e-16	7
PCAT1	5.01452e-21	-0.298726	0.14	0.411	1.12832e-16	8
SMIM19	5.22045e-21	-0.31685	0.877	0.973	1.17465e-16	8
RAD54B	5.39641e-21	-0.323013	0.182	0.465	1.21425e-16	8
HSD17B7	5.54644e-21	-0.418504	0.465	0.734	1.248e-16	8
PLEKHG4B	6.1368e-21	-0.315407	0.191	0.492	1.38084e-16	8
ASAP1	6.16445e-21	-0.389293	0.882	0.967	1.38706e-16	8
TRNAU1AP	6.26834e-21	-0.341081	0.735	0.885	1.41044e-16	8
FJX1	6.42429e-21	0.431624	0.484	0.184	1.44553e-16	7
SRM	6.7877e-21	0.427185	0.771	0.514	1.5273e-16	7
MAP4	6.84582e-21	-0.321777	0.983	0.997	1.54038e-16	8
EEA1	7.52837e-21	0.423729	0.951	0.918	1.69396e-16	7
MCC	8.08338e-21	0.359149	0.401	0.115	1.81884e-16	7
KCTD9	8.10127e-21	-0.372417	0.464	0.707	1.82287e-16	8
INAFM2	8.18367e-21	0.362906	0.371	0.091	1.84141e-16	7
NGF	8.27292e-21	0.593183	0.511	0.224	1.86149e-16	7
PSME2	8.59408e-21	-0.345856	0.929	0.988	1.93375e-16	8
EXOSC5	8.69552e-21	0.371887	0.53	0.242	1.95658e-16	7
RAB4A	8.76814e-21	0.354288	0.997	0.988	1.97292e-16	7
CNTRL	9.58865e-21	-0.377813	0.349	0.625	2.15754e-16	8
SCNN1A	1.07639e-20	0.342641	0.337	0.063	2.42198e-16	7
RHOB	1.12387e-20	-0.530803	0.784	0.915	2.52882e-16	8
HNRNPLL	1.19422e-20	-0.335447	0.766	0.9	2.68712e-16	8
C1QBP	1.22075e-20	0.313911	0.997	0.997	2.74681e-16	7
IFITM3	1.22944e-20	-0.396758	0.958	0.997	2.76636e-16	8
CAVIN3	1.2799e-20	-0.588389	0.686	0.813	2.87991e-16	8
CLSPN	1.29328e-20	-0.262953	0.432	0.776	2.91002e-16	8
COL16A1	1.32621e-20	-0.387553	0.449	0.746	2.9841e-16	8
CARHSP1	1.40115e-20	-0.251804	0.97	1	3.15273e-16	8
SRC	1.43416e-20	-0.393758	0.479	0.746	3.22701e-16	8
FSTL3	1.49217e-20	-0.440452	0.594	0.837	3.35753e-16	8
DNAJC8	1.49547e-20	-0.274305	0.966	0.991	3.36496e-16	8
GJB3	1.6056e-20	0.611716	0.4	0.127	3.61275e-16	7
SMYD3	1.6556e-20	-0.361484	0.531	0.77	3.72527e-16	8
CDKN2D	1.79711e-20	-0.37145	0.396	0.68	4.04368e-16	8
IFITM1	1.87945e-20	-0.4081	0.649	0.876	4.22895e-16	8
SORBS3	1.89817e-20	-0.256521	0.981	1	4.27108e-16	8
RIOK3	1.91608e-20	0.396616	0.865	0.689	4.31138e-16	7
DCTN2	1.95112e-20	-0.26785	0.963	1	4.39021e-16	8
COBLL1	2.02643e-20	0.43559	0.713	0.465	4.55968e-16	7
GPC6	2.05101e-20	-0.404197	0.492	0.731	4.61499e-16	8
TRIP10	2.10967e-20	-0.345419	0.816	0.903	4.74696e-16	8
LIMS2	2.28938e-20	-0.303617	0.199	0.486	5.15132e-16	8
ITGA6	2.33768e-20	0.894251	0.877	0.819	5.26002e-16	7
EMP3	2.34886e-20	-0.414779	0.754	0.906	5.28517e-16	8
SDC3	2.57445e-20	-0.442398	0.373	0.634	5.79277e-16	8
FLOT1	2.60963e-20	0.340928	0.938	0.773	5.87193e-16	7
AC245595.1	2.6855e-20	-0.360597	0.422	0.728	6.04264e-16	8
MAPRE1	2.69967e-20	-0.322062	0.906	0.958	6.07452e-16	8
FERMT1	2.95866e-20	0.447829	0.922	0.864	6.65728e-16	7
RXRA	3.39772e-20	0.42411	0.58	0.299	7.6452e-16	7
CCDC74A	3.67765e-20	0.348236	0.373	0.097	8.27509e-16	7
TDRP	3.82243e-20	0.414173	0.911	0.74	8.60085e-16	7
NUAK1	3.86175e-20	-0.404555	0.663	0.876	8.68931e-16	8
RIC3	4.40449e-20	0.310874	0.282	0.033	9.91055e-16	7
NOP16	4.41307e-20	0.450355	0.809	0.598	9.92984e-16	7
GEMIN2	4.47222e-20	-0.300554	0.356	0.668	1.00629e-15	8
INPP1	4.65035e-20	0.406962	0.7	0.459	1.04638e-15	7
FERMT2	4.65801e-20	-0.357466	0.702	0.9	1.0481e-15	8
MYOF	4.85599e-20	0.420935	0.919	0.807	1.09265e-15	7
APAF1	4.87497e-20	-0.390132	0.499	0.743	1.09692e-15	8
MFSD6	5.15754e-20	0.322798	0.433	0.142	1.1605e-15	7
ATP1A1	5.38505e-20	0.337071	0.995	0.979	1.21169e-15	7
CRB3	5.78816e-20	0.414032	0.676	0.393	1.30239e-15	7
LCMT1	6.94286e-20	-0.27841	0.954	0.991	1.56221e-15	8
ZNF608	7.04403e-20	-0.409253	0.45	0.734	1.58498e-15	8
NUDT1	7.23505e-20	-0.311746	0.762	0.927	1.62796e-15	8
CHKA	7.60312e-20	-0.327105	0.479	0.752	1.71078e-15	8
BTBD3	7.78271e-20	-0.320597	0.339	0.628	1.75119e-15	8
LMO2	7.94875e-20	0.374936	0.256	0.021	1.78855e-15	7
MYBL2	8.77041e-20	-0.319957	0.433	0.749	1.97343e-15	8
BLVRA	8.82324e-20	-0.394988	0.422	0.674	1.98532e-15	8
CRTAP	9.94734e-20	-0.257025	0.993	1	2.23825e-15	8
IL1RAP	9.98354e-20	0.34682	0.364	0.094	2.2464e-15	7
PYGL	1.0389e-19	0.601261	0.71	0.489	2.33763e-15	7
HAGH	1.20039e-19	-0.323009	0.904	0.955	2.701e-15	8
DHFR	1.21665e-19	-0.32476	0.472	0.755	2.73759e-15	8
TNFAIP8	1.275e-19	-0.365904	0.501	0.752	2.86887e-15	8
TNS3	1.28271e-19	-0.375437	0.595	0.813	2.88623e-15	8
KIAA1549	1.37562e-19	-0.310613	0.298	0.592	3.09529e-15	8
ACTL6A	1.41615e-19	-0.345374	0.771	0.912	3.18647e-15	8
SEC11C	1.41947e-19	0.389436	0.803	0.586	3.19395e-15	7
CAST	1.52293e-19	-0.277602	0.997	1	3.42675e-15	8
PSMC3	1.59147e-19	-0.314322	0.941	0.982	3.58097e-15	8
FBN2	1.60268e-19	-0.413266	0.508	0.752	3.60618e-15	8
PYCARD	1.64887e-19	0.64248	0.563	0.308	3.71011e-15	7
CASTOR1	1.70852e-19	-0.320578	0.197	0.468	3.84434e-15	8
RAB11B	1.77883e-19	-0.259811	0.983	0.997	4.00255e-15	8
GDI2	1.83675e-19	-0.25805	0.998	1	4.13286e-15	8
CAMSAP2	2.09639e-19	0.493506	0.821	0.662	4.71708e-15	7
ATP5MC1	2.12415e-19	0.343805	0.988	0.964	4.77956e-15	7
CDH1	2.24605e-19	0.40017	0.946	0.9	5.05383e-15	7
SLC2A3	2.3976e-19	1.11866	0.921	0.921	5.39483e-15	7
SUN3	2.46961e-19	-0.332602	0.354	0.644	5.55686e-15	8
AL133415.1	2.56792e-19	-0.315859	0.062	0.275	5.77808e-15	8
PIR	2.61528e-19	0.731759	0.632	0.42	5.88465e-15	7
ERVH48-1	2.83782e-19	-0.45124	0.221	0.492	6.38537e-15	8
CACYBP	3.2354e-19	-0.289177	0.939	1	7.27998e-15	8
SNX5	3.44557e-19	-0.288366	0.938	0.979	7.75287e-15	8
FANCG	3.47264e-19	-0.306468	0.329	0.631	7.81378e-15	8
HRASLS	3.51503e-19	0.317178	0.315	0.063	7.90916e-15	7
WWTR1	3.58622e-19	-0.40153	0.653	0.825	8.06935e-15	8
AK4	3.66197e-19	0.445085	0.509	0.221	8.2398e-15	7
NRBP1	3.69776e-19	-0.307587	0.961	0.988	8.32034e-15	8
SUV39H2	3.72902e-19	-0.338083	0.331	0.598	8.39066e-15	8
SSFA2	3.73813e-19	-0.343557	0.939	0.991	8.41117e-15	8
GRHL1	3.78655e-19	0.462126	0.503	0.236	8.52012e-15	7
MAP4K4	3.94558e-19	-0.306132	0.927	0.976	8.87794e-15	8
HECTD1	4.19702e-19	-0.289891	0.927	0.967	9.44372e-15	8
IQGAP2	4.39232e-19	0.650987	0.272	0.036	9.88316e-15	7
KIF2A	4.54175e-19	-0.305293	0.895	0.961	1.02194e-14	8
PPP3CC	4.70314e-19	-0.341765	0.631	0.813	1.05825e-14	8
GUSB	4.82622e-19	-0.32577	0.526	0.792	1.08595e-14	8
ADAM9	4.98032e-19	-0.320027	0.868	0.976	1.12062e-14	8
FCGRT	5.46522e-19	-0.370168	0.577	0.795	1.22973e-14	8
LPCAT1	5.87941e-19	-0.371812	0.648	0.825	1.32293e-14	8
CHN2	6.05443e-19	-0.343494	0.352	0.65	1.36231e-14	8
CCDC34	6.48337e-19	-0.342699	0.568	0.825	1.45882e-14	8
NKAIN4	6.74272e-19	-0.392147	0.639	0.882	1.51718e-14	8
SLC38A1	6.75646e-19	-0.281867	0.998	1	1.52027e-14	8
IKBIP	6.84717e-19	-0.335152	0.865	0.943	1.54068e-14	8
RNF4	7.52855e-19	-0.314812	0.815	0.9	1.694e-14	8
ZWILCH	8.02436e-19	-0.324259	0.44	0.713	1.80556e-14	8
MDH1	8.19487e-19	-0.339629	0.968	0.979	1.84393e-14	8
ROBO1	8.49443e-19	-0.37674	0.536	0.758	1.91133e-14	8
RTF1	8.7518e-19	-0.26604	0.951	0.991	1.96924e-14	8
ANO6	8.9858e-19	-0.320187	0.948	0.994	2.0219e-14	8
SRSF8	9.20077e-19	0.389016	0.872	0.746	2.07027e-14	7
CEP57	9.54507e-19	-0.302145	0.874	0.943	2.14774e-14	8
INPP4B	1.00134e-18	0.39835	0.444	0.16	2.25311e-14	7
[truncated: 697 more rows]

## Sheet: 6vs8
Table S6 List of DEGs between cluster 6 and cluster 8
[truncated: 3,050 more rows]

[truncated: 4 more sheets: 5vs8, 6vs7, 5vs7, 6vs5]
